# Supplementary material for: Epigenetic addition of m5C to HBV transcripts promotes viral replication and evasion of innate antiviral responses
Source: Cell Death Dis. 2024 Jan 12;15(1):39. doi: 10.1038/s41419-023-06412-9 (PMC10786922; doi:10.1038/s41419-023-06412-9)
Supplement: Supplementary file 2 — Table S1 [file 41419_2023_6412_MOESM2_ESM.xlsx]

## Sheet: DRS-seq
Experiment 1 (HepG2.2.15 cells)			Experiment 2 (HepG2.2.15 cells)			AAV-HBV transduced mouse liver
Genome position	Fraction_modified_reads（reads q value>=15）		Genome position	Fraction_modified_reads（reads q value>=15）		Genome position	Fraction_modified_reads（reads q value>=15）
1235	0.9725		1235	0.95		1204	1
266	0.9639		705	0.9412		1027	1
705	0.9623		1204	0.9375		1026	0.9615
524	0.9615		1291	0.931		1291	0.9394
1673	0.96		1239	0.9302		923	0.9231
306	0.9552		173	0.9091		1239	0.9184
1291	0.9459		306	0.9		1302	0.9091
500	0.9362		266	0.8947		973	0.8824
1204	0.9245		1333	0.8909		1350	0.8793
173	0.8974		626	0.875		1235	0.8667
1333	0.8961		915	0.875		907	0.8667
1380	0.8947		1680	0.875		1532	0.86
525	0.8889		83	0.8636		1077	0.8462
1239	0.875		500	0.8636		1322	0.8421
915	0.871		524	0.85		1822	0.8333
520	0.8649		525	0.8333		1137	0.8333
418	0.8571		763	0.8214		1673	0.7895
626	0.8519		151	0.8182		774	0.7368
1263	0.8507		1081	0.8065		1512	0.7303
1680	0.8462		653	0.8		1604	0.7251
1077	0.8444		1077	0.8		972	0.7188
83	0.8333		1515	0.7976		915	0.7143
1189	0.8333		1263	0.7917		1607	0.7048
1822	0.8333		520	0.7895		831	0.6923
763	0.8276		1572	0.7843		1264	0.6719
654	0.8214		290	0.7778		1515	0.6605
1532	0.8065		1380	0.7778		1609	0.6562
314	0.8		1822	0.7778		1450	0.6562
653	0.7955		764	0.7727		1300	0.6364
1081	0.7907		1349	0.7714		1677	0.6286
1264	0.7788		1532	0.76		1226	0.6279
764	0.7632		1189	0.75		993	0.625
307	0.76		307	0.7391		1500	0.6129
1717	0.7525		1226	0.7361		1263	0.6111
1307	0.7521		570	0.7333		1547	0.6051
334	0.75		1264	0.7324		921	0.6
336	0.75		654	0.7273		1227	0.5952
570	0.75		533	0.7		1482	0.5915
453	0.7471		1665	0.6947		1412	0.5841
1665	0.7411		1717	0.6933		1572	0.5775
1515	0.7339		1307	0.6905		1388	0.5631
151	0.7273		334	0.6429		1692	0.5602
290	0.7222		923	0.6364		1704	0.5556
1349	0.7222		1350	0.6301		1602	0.5375
780	0.7143		1790	0.6286		1529	0.534
923	0.7143		453	0.6279		1879	0.5333
2466	0.7143		1512	0.6267		1161	0.5278
1226	0.6923		101	0.625		1934	0.5185
1227	0.6707		1902	0.6216		1665	0.5184
2893	0.6667		1227	0.619		1531	0.5098
2930	0.6667		1482	0.6034		1473	0.5
1572	0.6571		418	0.6		1086	0.5
28	0.6538		1934	0.6		1790	0.4897
533	0.6533		1604	0.5811		1578	0.4841
429	0.6429		913	0.5769		1686	0.4833
375	0.6364		799	0.5714		1449	0.4783
1512	0.6354		1911	0.5588		1914	0.4774
1902	0.6327		427	0.5455		1090	0.4773
1482	0.6267		1090	0.541		1675	0.4737
427	0.617		1547	0.5405		1516	0.4573
1547	0.6107		926	0.5385		1543	0.4508
1604	0.6087		1407	0.5217		1407	0.4483
1350	0.6034		519	0.52		1475	0.4444
62	0.6		993	0.5161		1410	0.4306
2320	0.6		77	0.5		1902	0.4267
2482	0.6		255	0.5		1081	0.4211
2601	0.6		421	0.5		1383	0.4062
2894	0.6		426	0.5		1035	0.4
3058	0.6		429	0.5		1717	0.3975
3060	0.6		780	0.5		1268	0.3871
1790	0.5952		831	0.5		1333	0.3636
1911	0.5789		1033	0.5		1102	0.3571
519	0.5652		1655	0.5		1862	0.3387
1543	0.5625		316	0.4737		912	0.3333
913	0.5526		1388	0.4737		1693	0.3268
1086	0.5495		1692	0.4684		1406	0.3232
1388	0.5316		930	0.4667		1847	0.3158
316	0.5294		1578	0.4655		1108	0.3158
584	0.5138		1543	0.4512		938	0.3158
1692	0.5109		1602	0.4483		1732	0.3
421	0.5		1516	0.4416		1867	0.2988
432	0.5		353	0.4333		1060	0.2917
509	0.5		149	0.4286		1584	0.2785
539	0.5		1086	0.4259		1783	0.2781
831	0.5		352	0.4194		1131	0.2778
993	0.5		921	0.4179		1894	0.2727
1607	0.5		97	0.4		1233	0.2727
1934	0.5		607	0.4		1307	0.2647
2108	0.5		774	0.4		1503	0.2637
2243	0.5		1094	0.4		1812	0.2578
2294	0.5		1500	0.3962		1541	0.2574
2714	0.5		1732	0.3879		1117	0.25
2744	0.5		1607	0.3788		1112	0.25
2755	0.5		584	0.375		1618	0.2466
2798	0.5		1161	0.375		1859	0.2442
2806	0.5		1304	0.3684		1358	0.2439
2897	0.5		1529	0.3684		1288	0.2436
2929	0.5		1541	0.3667		1430	0.24
926	0.4821		1302	0.3636		1858	0.2392
1541	0.4757		509	0.36		1915	0.2292
774	0.4754		1268	0.3478		1340	0.2222
101	0.4706		1536	0.3462		1318	0.2152
930	0.4545		1783	0.3462		1651	0.2143
97	0.4444		28	0.3333		1118	0.2
1233	0.4444		170	0.3333		1630	0.1944
1102	0.4412		336	0.3333		1819	0.1908
457	0.44		432	0.3333		1586	0.1898
1602	0.4286		730	0.3333		1158	0.186
2948	0.4286		1100	0.3333		1520	0.1842
77	0.4211		1122	0.3333		1519	0.1803
1536	0.4186		1136	0.3333		1304	0.1786
1783	0.4186		2381	0.3333		996	0.1778
1686	0.4128		2437	0.3333		1059	0.1724
1302	0.4118		2444	0.3333		1814	0.17
1161	0.4074		2466	0.3333		890	0.16
2017	0.4		2759	0.3333		1400	0.1597
2708	0.4		2798	0.3333		1168	0.1579
2717	0.4		2820	0.3333		1157	0.1538
2726	0.4		2893	0.3333		968	0.15
3085	0.4		2930	0.3333		1627	0.1468
353	0.3966		2956	0.3333		1488	0.1462
1500	0.3871		3058	0.3333		1536	0.141
1412	0.382		1233	0.3077		1629	0.1406
1090	0.3804		36	0.3		1573	0.1382
1516	0.3772		1584	0.3		1645	0.1375
188	0.375		1531	0.2963		1366	0.1364
1529	0.375		1484	0.2917		769	0.1364
1879	0.375		457	0.2857		1486	0.1277
149	0.3704		968	0.283		1433	0.1277
1407	0.3704		165	0.28		1689	0.1227
352	0.3636		1102	0.2759		1871	0.1208
1100	0.3529		1117	0.2667		1617	0.1192
1136	0.3529		1158	0.2667		675	0.1176
255	0.3509		1651	0.2667		1696	0.1159
1584	0.3457		1686	0.2584		1908	0.1146
1578	0.3448		1137	0.25		1522	0.1139
1634	0.3438		1157	0.25		1443	0.1026
1268	0.3398		1711	0.25		1178	0.0952
170	0.3333		1879	0.25		1560	0.0943
607	0.3333		1693	0.2444		1484	0.0938
730	0.3333		514	0.2381		777	0.0909
1033	0.3333		1412	0.2338		1435	0.0887
1096	0.3333		1486	0.2308		1644	0.0886
2011	0.3333		1704	0.2273		1167	0.0882
2048	0.3333		1908	0.2267		1104	0.087
2152	0.3333		1406	0.2234		1179	0.0806
2319	0.3333		479	0.2222		1842	0.0785
2416	0.3333		1108	0.2222		1453	0.0773
2419	0.3333		1573	0.2152		1697	0.0769
2522	0.3333		1862	0.2105		661	0.0769
2605	0.3333		35	0.2		1461	0.0761
2643	0.3333		188	0.2		1775	0.0723
2709	0.3333		301	0.2		1577	0.07
2753	0.3333		375	0.2		1631	0.0686
2856	0.3333		912	0.2		1069	0.0667
2927	0.3333		399	0.1905		806	0.0667
2932	0.3333		1059	0.1875		659	0.0667
3029	0.3333		1634	0.1875		1884	0.0652
3054	0.3333		1400	0.1857		1193	0.0638
3082	0.3333		478	0.1842		1801	0.0632
3142	0.3333		385	0.1714		1561	0.0629
1059	0.3284		338	0.1667		1438	0.0625
968	0.32		488	0.1667		1220	0.0625
426	0.3182		1609	0.1667		1527	0.0616
1651	0.3175		1618	0.1619		1434	0.0615
921	0.3158		1858	0.1556		1552	0.0601
1117	0.3077		126	0.1538		1566	0.0574
321	0.3043		388	0.1538		1499	0.0545
1732	0.3037		1473	0.1519		1507	0.0532
1531	0.3		1859	0.1489		1506	0.0529
320	0.2969		1867	0.1471		1937	0.0526
165	0.2857		1812	0.1461		1564	0.0508
2353	0.2857		48	0.1429		1460	0.05
2588	0.2857		144	0.1429		845	0.05
1704	0.2759		156	0.1429		1534	0.0492
388	0.2727		1577	0.1429		1643	0.0482
1819	0.2667		1503	0.1379		788	0.0455
722	0.2632		1914	0.1379		1492	0.0435
301	0.2581		224	0.1333		957	0.0435
912	0.25		1118	0.1333		1872	0.0427
1968	0.25		1586	0.1333		1356	0.0417
2063	0.25		1131	0.1296		1369	0.0392
2197	0.25		320	0.129		1569	0.0385
2324	0.25		487	0.125		1441	0.0378
2327	0.25		539	0.125		1374	0.037
2535	0.25		1689	0.125		787	0.037
2555	0.25		588	0.1224		1150	0.0364
2910	0.25		1819	0.122		1276	0.0351
514	0.2474		321	0.1212		1708	0.0333
1693	0.2455		1366	0.1212		1273	0.0303
391	0.2444		1814	0.1209		1269	0.0303
1118	0.2432		373	0.1176		1008	0.0294
144	0.2424		34	0.1154		1804	0.0293
1406	0.2381		1645	0.1129		1393	0.0284
1908	0.2308		1522	0.1091		1457	0.0281
1609	0.2222		1104	0.1081		1837	0.0263
1862	0.2222		938	0.1064		1885	0.0255
1586	0.2152		1520	0.1042		1467	0.0253
1486	0.2143		107	0.1		1815	0.0246
1618	0.2143		1475	0.1		1246	0.0222
250	0.2113		1519	0.0978		1397	0.0211
528	0.2105		907	0.0976		1853	0.0202
1689	0.2047		1410	0.0976		1230	0.0179
1366	0.2041		972	0.0972		1151	0.0172
497	0.2		1178	0.093		1836	0.0171
1122	0.2		250	0.0909		1768	0.0156
1410	0.2		1511	0.0909		1156	0.0154
2025	0.2		1630	0.0909		1555	0.015
2151	0.2		1842	0.0897		1420	0.0133
2160	0.2		494	0.0889		1173	0.013
2361	0.2		1430	0.0843		1808	0.0129
2394	0.2		244	0.0833		1142	0.0123
2541	0.2		1433	0.0833		1195	0.0112
2746	0.2		788	0.0784		1421	0.0102
2757	0.2		402	0.0769		1417	0.0084
2974	0.2		1443	0.0769		1809	0.0075
3050	0.2		470	0.0732		1551	0.0066
1104	0.1923		1617	0.0727		1845	0.0053
907	0.1899		600	0.0714		1396	0.0047
1304	0.1875		1627	0.0708		1806	0.0045
1511	0.186		1884	0.069
1573	0.1837		507	0.0667
1858	0.1778		515	0.0667
1158	0.1739		597	0.0667
1859	0.1667		1105	0.0652
2302	0.1667		1629	0.063
2405	0.1667		1871	0.0606
2537	0.1667		1300	0.0588
2538	0.1667		471	0.0571
2657	0.1667		1561	0.0571
2658	0.1667		1453	0.0556
2739	0.1667		168	0.0526
2820	0.1667		145	0.05
2849	0.1667		1697	0.05
2966	0.1667		1179	0.0455
1867	0.1622		391	0.0435
156	0.1587		1112	0.0435
1871	0.1587		1560	0.0435
1157	0.1579		957	0.0417
588	0.1562		1435	0.0405
515	0.1548		187	0.0385
1484	0.1538		1340	0.0357
1503	0.15		1375	0.0357
58	0.1429		330	0.0345
541	0.1429		1383	0.0333
1300	0.1429		1696	0.0326
1990	0.1429		1369	0.0299
2431	0.1429		890	0.0213
2978	0.1429		1488	0.0169
3051	0.1429		1035	0.0164
3052	0.1429
193	0.1333
399	0.1333
1617	0.131
1914	0.1296
1400	0.129
1812	0.1263
1112	0.125
2429	0.125
145	0.1212
1131	0.12
1645	0.12
373	0.119
1577	0.1154
1473	0.1146
1108	0.1143
479	0.1139
168	0.1136
1520	0.1085
1814	0.1075
1884	0.1067
478	0.1053
1430	0.1019
36	0.1
600	0.1
1328	0.0992
597	0.0972
1842	0.0957
34	0.0952
195	0.0952
1629	0.0943
938	0.0938
338	0.0909
1627	0.0903
1035	0.0886
244	0.087
1443	0.0854
866	0.0851
385	0.0847
1569	0.0847
323	0.0833
507	0.0833
1051	0.0833
1281	0.0811
187	0.0794
1340	0.0789
1522	0.0781
494	0.0777
996	0.0748
1534	0.0741
1435	0.0732
972	0.0714
1697	0.0708
1519	0.0703
788	0.07
1630	0.0676
15	0.0667
796	0.0667
1178	0.0667
1475	0.0667
1560	0.0667
1872	0.066
1137	0.0625
1696	0.0619
471	0.0606
1631	0.0597
1393	0.0593
1433	0.0593
241	0.0588
402	0.0588
69	0.0571
202	0.0571
1488	0.0556
1566	0.0556
609	0.0526
1220	0.0515
1507	0.0513
35	0.05
108	0.05
797	0.05
1561	0.05
1453	0.049
1527	0.049
1874	0.0476
675	0.0471
769	0.0467
126	0.0465
1179	0.0459
359	0.0444
1461	0.0441
1375	0.0435
1383	0.0435
1644	0.0431
1875	0.0429
1506	0.0427
414	0.0417
107	0.04
957	0.0392
1885	0.0392
236	0.0385
242	0.0385
1460	0.0357
640	0.0345
661	0.0339
1599	0.0333
787	0.0331
973	0.0328
1105	0.0328
322	0.0323
656	0.0323
1193	0.0318
330	0.0317
1276	0.0312
1677	0.0312
613	0.0303
1915	0.0303
1775	0.0301
1195	0.0298
119	0.029
1358	0.0288
1156	0.028
224	0.0278
1708	0.0268
1369	0.0267
1318	0.0263
1801	0.025
839	0.0229
469	0.0225
845	0.0225
1492	0.0211
16	0.0189
1438	0.0185
71	0.0182
1815	0.0179
1355	0.0171
1356	0.0165
1467	0.0164
1633	0.0164
1853	0.0164
293	0.0161
294	0.0161
206	0.0159
1555	0.0157
1288	0.0147
122	0.0143
470	0.0139
90	0.0137
868	0.0137
1434	0.0137
504	0.0135
890	0.0135
364	0.0133
1441	0.013
340	0.0118
599	0.0116
365	0.0114
1417	0.0113
673	0.0109
341	0.0108
682	0.0105
820	0.0105
1552	0.0101
1230	0.0099
1768	0.0099
1060	0.0093
1269	0.0092
575	0.0091
850	0.0088
1621	0.0088
660	0.0081
1008	0.0081
1025	0.0073
1421	0.0071
1643	0.0061
1457	0.0057

## Sheet: BS-seq
	HBV sample 1						HBV sample 2						HBV sample 3
Genome position	Strand	mC Reads	umC Reads	Methylation level	Context	Trinucleotide context	Strand	mC Reads	umC Reads	Methylation level	Context	Trinucleotide context	Strand	mC Reads	umC Reads	Methylation level	Context	Trinucleotide context
49	+	2	63	3.08	CHG	CTG	+	3	129	2.27	CHG	CTG	+	1	150	0.66	CHG	CTG
69	+	3	59	4.84	CHH	CTC	+	3	120	2.44	CHH	CTC	+	5	143	3.38	CHH	CTC
83	+	1	61	1.61	CHG	CAG	+	1	129	0.77	CHG	CAG	+	2	153	1.29	CHG	CAG
90	+	1	63	1.56	CHH	CCC	+	5	126	3.82	CHH	CCC	+	1	157	0.63	CHH	CCC
101	+	2	69	2.82	CHH	CTA	+	3	140	2.1	CHH	CTA	+	2	167	1.18	CHH	CTA
108	+	3	68	4.23	CHH	CTC	+	4	140	2.78	CHH	CTC	+	3	171	1.72	CHH	CTC
112	+	1	70	1.41	CHH	CCC	+	2	142	1.39	CHH	CCC	+	2	173	1.14	CHH	CCC
122	+	2	74	2.63	CHH	CAA	+	4	147	2.65	CHH	CAA	+	3	183	1.61	CHH	CAA
129	+	4	72	5.26	CHH	CTC	+	3	148	1.99	CHH	CTC	+	4	183	2.14	CHH	CTC
144	+	1	49	2	CHH	CCC	+	1	97	1.02	CHH	CCC	+	4	132	2.94	CHH	CCC
156	+	1	45	2.17	CHH	CAT	+	5	102	4.67	CHH	CAT	+	3	114	2.56	CHH	CAT
170	+	1	53	1.85	CHH	CAT	+	2	119	1.65	CHH	CAT	+	2	131	1.5	CHH	CAT
173	+	1	58	1.69	CHG	CAG	+	2	131	1.5	CHG	CAG	+	2	143	1.38	CHG	CAG
181	+	2	63	3.08	CHH	CTA	+	3	136	2.16	CHH	CTA	+	3	154	1.91	CHH	CTA
188	+	2	65	2.99	CHH	CCC	+	1	145	0.68	CHH	CCC	+	2	161	1.23	CHH	CCC
202	+	2	82	2.38	CHG	CAG	+	5	143	3.38	CHG	CAG	+	4	187	2.09	CHG	CAG
206	+	2	75	2.6	CG	CGG	+	2	131	1.5	CG	CGG	+	6	171	3.39	CG	CGG
224	+	1	63	1.56	CHH	CAA	+	2	100	1.96	CHH	CAA	+	1	155	0.64	CHH	CAA
242	+	1	67	1.47	CG	CGC	+	2	109	1.8	CG	CGC	+	3	171	1.72	CG	CGC
250	+	3	64	4.48	CHH	CTA	+	2	104	1.89	CHH	CTA	+	1	162	0.61	CHH	CTA
255	+	3	51	5.56	CHH	CTC	+	1	83	1.19	CHH	CTC	+	8	134	5.63	CHH	CTC
266	+	1	34	2.86	CHH	CTT	+	1	64	1.54	CHH	CTT	+	3	92	3.16	CHH	CTT
280	+	1	37	2.63	CHH	CTA	+	1	68	1.45	CHH	CTA	+	2	101	1.94	CHH	CTA
290	+	1	22	4.35	CHH	CTA	+	1	46	2.13	CHH	CTA	+	1	74	1.33	CHH	CTA
329	+	1	24	4	CHH	CCA	+	2	52	3.7	CHH	CCA	+	1	89	1.11	CHH	CCA
330	+	1	24	4	CHH	CAA	+	1	53	1.85	CHH	CAA	+	1	89	1.11	CHH	CAA
352	+	1	24	4	CHH	CCT	+	2	53	3.64	CHH	CCT	+	1	93	1.06	CHH	CCT
417	-	3	13	18.75	CHG	CAG	-	2	10	16.67	CHG	CAG	-	1	23	4.17	CHG	CAG
418	+	1	15	6.25	CHG	CTG	+	1	28	3.45	CHG	CTG	+	2	44	4.35	CHG	CTG
427	+	1	16	5.88	CHH	CTC	+	1	30	3.23	CHH	CTC	+	1	44	2.22	CHH	CTC
450	-	2	10	16.67	CHG	CAG	-	1	9	10	CHG	CAG	-	2	22	8.33	CHG	CAG
457	+	1	32	3.03	CHH	CAA	+	2	47	4.08	CHH	CAA	+	1	86	1.15	CHH	CAA
469	+	2	47	4.08	CHH	CCC	+	2	71	2.74	CHH	CCC	+	2	111	1.77	CHH	CCC
470	+	1	51	1.92	CHG	CCG	+	3	72	4	CHG	CCG	+	1	111	0.89	CHG	CCG
476	-	1	10	9.09	CHH	CAA	-	1	8	11.11	CHH	CAA	-	1	19	5	CHH	CAA
494	+	1	67	1.47	CHH	CCT	+	1	99	1	CHH	CCT	+	2	142	1.39	CHH	CCT
500	+	1	72	1.37	CHH	CAA	+	4	107	3.6	CHH	CAA	+	4	155	2.52	CHH	CAA
503	+	1	74	1.33	CHH	CCA	+	2	117	1.68	CHH	CCA	+	6	162	3.57	CHH	CCA
504	+	3	73	3.95	CHG	CAG	+	5	117	4.1	CHG	CAG	+	4	173	2.26	CHG	CAG
507	+	2	78	2.5	CHH	CAC	+	5	124	3.88	CHH	CAC	+	11	174	5.95	CHH	CAC
509	+	1	83	1.19	CG	CGG	+	4	128	3.03	CG	CGG	+	11	178	5.82	CG	CGG
514	+	2	72	2.7	CHH	CCA	+	2	122	1.61	CHH	CCA	+	3	159	1.85	CHH	CCA
519	+	2	74	2.63	CHG	CCG	+	3	125	2.34	CHG	CCG	+	2	148	1.33	CHG	CCG
520	+	1	79	1.25	CG	CGG	+	2	133	1.48	CG	CGG	+	3	159	1.85	CG	CGG
528	+	4	84	4.55	CHH	CAT	+	3	148	1.99	CHH	CAT	+	5	174	2.79	CHH	CAT
536	+	3	93	3.12	CHG	CTG	+	6	155	3.73	CHG	CTG	+	6	189	3.08	CHG	CTG
539	+	3	95	3.06	CHH	CTC	+	5	162	2.99	CHH	CTC	+	3	196	1.51	CHH	CTC
541	+	2	101	1.94	CHH	CAA	+	4	168	2.33	CHH	CAA	+	1	207	0.48	CHH	CAA
548	+	3	104	2.8	CHH	CCT	+	2	179	1.1	CHH	CCT	+	1	214	0.47	CHH	CCT
551	+	2	109	1.8	CHH	CTA	+	2	182	1.09	CHH	CTA	+	1	220	0.45	CHH	CTA
560	+	1	121	0.82	CHH	CCT	+	4	198	1.98	CHH	CCT	+	1	248	0.4	CHH	CCT
570	+	1	134	0.74	CHG	CTG	+	1	224	0.44	CHG	CTG	+	4	274	1.44	CHG	CTG
575	+	2	137	1.44	CHH	CCA	+	1	229	0.43	CHH	CCA	+	1	284	0.35	CHH	CCA
576	+	2	139	1.42	CHH	CAA	+	3	229	1.29	CHH	CAA	+	7	285	2.4	CHH	CAA
580	+	1	139	0.71	CHH	CCT	+	6	226	2.59	CHH	CCT	+	5	289	1.7	CHH	CCT
581	+	2	143	1.38	CHH	CTT	+	8	227	3.4	CHH	CTT	+	3	293	1.01	CHH	CTT
584	+	1	152	0.65	CG	CGG	+	5	241	2.03	CG	CGG	+	2	307	0.65	CG	CGG
588	+	3	163	1.81	CG	CGG	+	4	262	1.5	CG	CGG	+	4	337	1.17	CG	CGG
597	+	3	177	1.67	CHH	CAC	+	4	276	1.43	CHH	CAC	+	4	367	1.08	CHH	CAC
599	+	4	178	2.2	CHH	CCT	+	4	280	1.41	CHH	CCT	+	8	367	2.13	CHH	CCT
600	+	3	188	1.57	CHG	CTG	+	5	289	1.7	CHG	CTG	+	2	383	0.52	CHG	CTG
608	+	3	193	1.53	CHH	CCA	+	2	295	0.67	CHH	CCA	+	3	397	0.75	CHH	CCA
609	+	3	193	1.53	CHH	CAT	+	4	296	1.33	CHH	CAT	+	2	398	0.5	CHH	CAT
612	+	3	193	1.53	CHH	CCC	+	1	300	0.33	CHH	CCC	+	2	399	0.5	CHH	CCC
613	+	1	195	0.51	CHH	CCA	+	1	301	0.33	CHH	CCA	+	1	399	0.25	CHH	CCA
614	+	3	193	1.53	CHH	CAT	+	5	296	1.66	CHH	CAT	+	3	398	0.75	CHH	CAT
617	+	2	195	1.02	CHH	CAT	+	5	295	1.67	CHH	CAT	+	9	391	2.25	CHH	CAT
620	+	3	193	1.53	CHH	CCT	+	3	306	0.97	CHH	CCT	+	2	405	0.49	CHH	CCT
621	+	2	197	1.01	CHG	CTG	+	4	306	1.29	CHG	CTG	+	2	407	0.49	CHG	CTG
626	+	4	190	2.06	CHH	CTT	+	6	304	1.94	CHH	CTT	+	4	394	1.01	CHH	CTT
630	+	3	193	1.53	CG	CGG	+	6	298	1.97	CG	CGG	+	7	399	1.72	CG	CGG
639	+	5	198	2.46	CHH	CCT	+	3	300	0.99	CHH	CCT	+	4	415	0.95	CHH	CCT
640	+	2	196	1.01	CHH	CTA	+	7	272	2.51	CHH	CTA	+	2	415	0.48	CHH	CTA
653	+	2	69	2.82	CHH	CCT	+	5	110	4.35	CHH	CCT	+	7	202	3.35	CHH	CCT
654	+	2	73	2.67	CHH	CTC	+	2	119	1.65	CHH	CTC	+	1	213	0.47	CHH	CTC
656	+	2	73	2.67	CHG	CAG	+	1	121	0.82	CHG	CAG	+	3	214	1.38	CHG	CAG
659	+	1	72	1.37	CHH	CCC	+	1	122	0.81	CHH	CCC	+	1	218	0.46	CHH	CCC
675	+	2	80	2.44	CHG	CAG	+	1	131	0.76	CHG	CAG	+	2	234	0.85	CHG	CAG
682	+	2	88	2.22	CHH	CTA	+	2	141	1.4	CHH	CTA	+	4	242	1.63	CHH	CTA
688	+	1	97	1.02	CHH	CCA	+	2	147	1.34	CHH	CCA	+	1	256	0.39	CHH	CCA
697	+	6	103	5.5	CHG	CAG	+	3	158	1.86	CHG	CAG	+	7	261	2.61	CHG	CAG
712	+	3	102	2.86	CHH	CTT	+	1	129	0.77	CHH	CTT	+	4	240	1.64	CHH	CTT
719	+	1	113	0.88	CHH	CCA	+	2	136	1.45	CHH	CCA	+	2	260	0.76	CHH	CCA
730	+	2	115	1.71	CHH	CTT	+	2	139	1.42	CHH	CTT	+	2	269	0.74	CHH	CTT
734	+	1	119	0.83	CHG	CAG	+	3	145	2.03	CHG	CAG	+	4	281	1.4	CHG	CAG
763	+	3	53	5.36	CHH	CCA	+	4	82	4.65	CHH	CCA	+	6	131	4.38	CHH	CCA
777	+	1	61	1.61	CHH	CAT	+	2	104	1.89	CHH	CAT	+	3	150	1.96	CHH	CAT
788	+	2	66	2.94	CHH	CCT	+	1	116	0.85	CHH	CCT	+	2	171	1.16	CHH	CCT
806	+	1	83	1.19	CHH	CAA	+	2	143	1.38	CHH	CAA	+	3	207	1.43	CHH	CAA
820	+	1	82	1.2	CHH	CTT	+	1	146	0.68	CHH	CTT	+	3	213	1.39	CHH	CTT
840	+	2	88	2.22	CHH	CCT	+	1	152	0.65	CHH	CCT	+	5	236	2.07	CHH	CCT
845	+	2	92	2.13	CHH	CAA	+	4	169	2.31	CHH	CAA	+	5	261	1.88	CHH	CAA
850	+	5	95	5	CHH	CAA	+	7	189	3.57	CHH	CAA	+	20	271	6.87	CHH	CAA
907	+	1	47	2.08	CHH	CCT	+	2	135	1.46	CHH	CCT	+	2	177	1.12	CHH	CCT
912	+	1	47	2.08	CHH	CCA	+	2	139	1.42	CHH	CCA	+	1	185	0.54	CHH	CCA
913	+	1	47	2.08	CHH	CAC	+	2	140	1.41	CHH	CAC	+	2	185	1.07	CHH	CAC
921	+	1	50	1.96	CHH	CAC	+	2	148	1.33	CHH	CAC	+	2	192	1.03	CHH	CAC
923	+	2	49	3.92	CHH	CAT	+	1	150	0.66	CHH	CAT	+	1	193	0.52	CHH	CAT
926	+	1	50	1.96	CHH	CAT	+	1	150	0.66	CHH	CAT	+	4	190	2.06	CHH	CAT
930	+	2	49	3.92	CHH	CAA	+	4	146	2.67	CHH	CAA	+	2	190	1.04	CHH	CAA
938	+	1	49	2	CHH	CAA	+	5	148	3.27	CHH	CAA	+	1	196	0.51	CHH	CAA
957	+	1	56	1.75	CHH	CTT	+	3	167	1.76	CHH	CTT	+	4	211	1.86	CHH	CTT
968	+	2	57	3.39	CHG	CAG	+	6	170	3.41	CHG	CAG	+	6	215	2.71	CHG	CAG
972	+	3	40	6.98	CHH	CCT	+	7	100	6.54	CHH	CCT	+	8	145	5.23	CHH	CCT
973	+	2	35	5.41	CHH	CTA	+	9	105	7.89	CHH	CTA	+	9	132	6.38	CHH	CTA
1033	+	1	32	3.03	CHH	CAC	+	1	104	0.95	CHH	CAC	+	1	86	1.15	CHH	CAC
1090	+	1	66	1.49	CHH	CTT	+	3	187	1.58	CHH	CTT	+	3	196	1.51	CHH	CTT
1102	+	2	71	2.74	CG	CGC	+	1	199	0.5	CG	CGC	+	1	206	0.48	CG	CGC
1104	+	1	74	1.33	CHH	CCA	+	1	199	0.5	CHH	CCA	+	1	207	0.48	CHH	CCA
1105	+	2	74	2.63	CHH	CAA	+	3	200	1.48	CHH	CAA	+	5	207	2.36	CHH	CAA
1108	+	1	75	1.32	CHH	CTT	+	5	199	2.45	CHH	CTT	+	8	203	3.79	CHH	CTT
1117	+	1	78	1.27	CHH	CCT	+	5	204	2.39	CHH	CCT	+	3	226	1.31	CHH	CCT
1131	+	1	99	1	CHH	CAA	+	7	248	2.75	CHH	CAA	+	6	280	2.1	CHH	CAA
1136	+	1	102	0.97	CHH	CCT	+	2	264	0.75	CHH	CCT	+	6	289	2.03	CHH	CCT
1137	+	4	103	3.74	CHG	CTG	+	1	273	0.36	CHG	CTG	+	4	299	1.32	CHG	CTG
1148	+	3	109	2.68	CHH	CCC	+	3	276	1.08	CHH	CCC	+	3	310	0.96	CHH	CCC
1157	+	1	148	0.67	CHG	CCG	+	4	324	1.22	CHG	CCG	+	7	398	1.73	CHG	CCG
1158	+	2	152	1.3	CG	CGG	+	4	342	1.16	CG	CGG	+	8	405	1.94	CG	CGG
1161	+	7	152	4.4	CHH	CAA	+	9	344	2.55	CHH	CAA	+	8	409	1.92	CHH	CAA
1164	+	6	163	3.55	CG	CGG	+	7	347	1.98	CG	CGG	+	15	413	3.5	CG	CGG
1167	+	2	165	1.2	CHH	CCA	+	9	355	2.47	CHH	CCA	+	23	413	5.28	CHH	CCA
1168	+	6	162	3.57	CHG	CAG	+	8	360	2.17	CHG	CAG	+	12	431	2.71	CHG	CAG
1173	+	2	161	1.23	CHG	CTG	+	3	344	0.86	CHG	CTG	+	9	408	2.16	CHG	CTG
1178	+	4	167	2.34	CHH	CCA	+	4	353	1.12	CHH	CCA	+	7	424	1.62	CHH	CCA
1189	+	1	191	0.52	CHG	CTG	+	11	365	2.93	CHG	CTG	+	12	455	2.57	CHG	CTG
1193	+	3	197	1.5	CG	CGC	+	3	388	0.77	CG	CGC	+	6	487	1.22	CG	CGC
1195	+	1	201	0.5	CHH	CAA	+	7	386	1.78	CHH	CAA	+	9	488	1.81	CHH	CAA
1198	+	4	198	1.98	CHH	CCC	+	7	385	1.79	CHH	CCC	+	14	484	2.81	CHH	CCC
1199	+	3	200	1.48	CHH	CCC	+	3	391	0.76	CHH	CCC	+	8	491	1.6	CHH	CCC
1200	+	1	201	0.5	CHH	CCC	+	8	388	2.02	CHH	CCC	+	11	492	2.19	CHH	CCC
1201	+	2	203	0.98	CHH	CCA	+	7	392	1.75	CHH	CCA	+	11	498	2.16	CHH	CCA
1202	+	3	207	1.43	CHH	CAC	+	5	396	1.25	CHH	CAC	+	9	505	1.75	CHH	CAC
1204	+	3	219	1.35	CHG	CTG	+	8	409	1.92	CHG	CTG	+	13	521	2.43	CHG	CTG
1208	+	5	220	2.22	CHG	CTG	+	11	399	2.68	CHG	CTG	+	17	510	3.23	CHG	CTG
1214	+	2	216	0.92	CHH	CTT	+	7	399	1.72	CHH	CTT	+	13	479	2.64	CHH	CTT
1220	+	3	228	1.3	CHH	CAT	+	5	419	1.18	CHH	CAT	+	7	516	1.34	CHH	CAT
1226	+	4	241	1.63	CHH	CCA	+	6	448	1.32	CHH	CCA	+	9	532	1.66	CHH	CCA
1227	+	5	242	2.02	CHH	CAT	+	3	458	0.65	CHH	CAT	+	10	541	1.81	CHH	CAT
1230	+	5	254	1.93	CHG	CAG	+	10	469	2.09	CHG	CAG	+	13	564	2.25	CHG	CAG
1233	+	3	264	1.12	CG	CGC	+	8	485	1.62	CG	CGC	+	4	590	0.67	CG	CGC
1235	+	6	268	2.19	CHH	CAT	+	6	498	1.19	CHH	CAT	+	12	595	1.98	CHH	CAT
1239	+	4	270	1.46	CG	CGT	+	7	503	1.37	CG	CGT	+	14	601	2.28	CG	CGT
1246	+	1	281	0.35	CHH	CCT	+	9	501	1.76	CHH	CCT	+	8	596	1.32	CHH	CCT
1247	+	8	275	2.83	CHH	CTT	+	5	506	0.98	CHH	CTT	+	5	602	0.82	CHH	CTT
1252	+	3	292	1.02	CG	CGG	+	3	521	0.57	CG	CGG	+	5	630	0.79	CG	CGG
1255	+	1	292	0.34	CHH	CTC	+	6	520	1.14	CHH	CTC	+	9	616	1.44	CHH	CTC
1257	+	3	297	1	CHH	CCT	+	4	523	0.76	CHH	CCT	+	4	638	0.62	CHH	CCT
1260	+	1	308	0.32	CHG	CTG	+	3	529	0.56	CHG	CTG	+	8	648	1.22	CHG	CTG
1263	+	5	312	1.58	CHG	CCG	+	5	542	0.91	CHG	CCG	+	4	662	0.6	CHG	CCG
1264	+	3	319	0.93	CG	CGA	+	6	546	1.09	CG	CGA	+	6	675	0.88	CG	CGA
1268	+	1	323	0.31	CHH	CCA	+	6	547	1.08	CHH	CCA	+	5	683	0.73	CHH	CCA
1269	+	7	318	2.15	CHH	CAT	+	4	550	0.72	CHH	CAT	+	16	672	2.33	CHH	CAT
1273	+	3	330	0.9	CHG	CTG	+	6	564	1.05	CHG	CTG	+	14	688	1.99	CHG	CTG
1276	+	3	338	0.88	CG	CGG	+	6	570	1.04	CG	CGG	+	7	717	0.97	CG	CGG
1281	+	4	340	1.16	CHH	CTC	+	10	563	1.75	CHH	CTC	+	11	720	1.5	CHH	CTC
1283	+	2	347	0.57	CHH	CCT	+	5	571	0.87	CHH	CCT	+	8	734	1.08	CHH	CCT
1284	+	3	346	0.86	CHH	CTA	+	4	576	0.69	CHH	CTA	+	10	735	1.34	CHH	CTA
1288	+	3	351	0.85	CHG	CCG	+	5	586	0.85	CHG	CCG	+	6	757	0.79	CHG	CCG
1289	+	5	355	1.39	CG	CGC	+	9	595	1.49	CG	CGC	+	7	776	0.89	CG	CGC
1291	+	3	362	0.82	CHH	CTT	+	2	607	0.33	CHH	CTT	+	6	785	0.76	CHH	CTT
1300	+	2	354	0.56	CHH	CTC	+	5	585	0.85	CHH	CTC	+	9	751	1.18	CHH	CTC
1302	+	40	306	11.56	CG	CGC	+	57	526	9.78	CG	CGC	+	69	676	9.26	CG	CGC
1304	+	15	294	4.85	CHG	CAG	+	25	522	4.57	CHG	CAG	+	19	675	2.74	CHG	CAG
1307	+	10	248	3.88	CHG	CAG	+	17	454	3.61	CHG	CAG	+	33	580	5.38	CHG	CAG
1312	+	1	151	0.66	CHG	CTG	+	3	294	1.01	CHG	CTG	+	5	410	1.2	CHG	CTG
1318	+	4	156	2.5	CHH	CAA	+	4	296	1.33	CHH	CAA	+	6	423	1.4	CHH	CAA
1322	+	4	155	2.52	CHH	CAT	+	7	287	2.38	CHH	CAT	+	6	420	1.41	CHH	CAT
1328	+	5	157	3.09	CG	CGG	+	6	298	1.97	CG	CGG	+	10	427	2.29	CG	CGG
1333	+	1	166	0.6	CHG	CTG	+	3	306	0.97	CHG	CTG	+	7	441	1.56	CHG	CTG
1340	+	2	168	1.18	CHH	CTC	+	5	310	1.59	CHH	CTC	+	8	442	1.78	CHH	CTC
1342	+	1	170	0.58	CHG	CTG	+	2	316	0.63	CHG	CTG	+	2	455	0.44	CHG	CTG
1349	+	2	173	1.14	CHH	CCT	+	3	317	0.94	CHH	CCT	+	2	463	0.43	CHH	CCT
1350	+	1	175	0.57	CHH	CTA	+	3	320	0.93	CHH	CTA	+	4	463	0.86	CHH	CTA
1355	+	2	176	1.12	CHG	CCG	+	2	328	0.61	CHG	CCG	+	8	469	1.68	CHG	CCG
1356	+	2	177	1.12	CG	CGC	+	1	333	0.3	CG	CGC	+	4	479	0.83	CG	CGC
1358	+	1	183	0.54	CHH	CAA	+	4	332	1.19	CHH	CAA	+	4	486	0.82	CHH	CAA
1366	+	1	185	0.54	CHH	CAT	+	3	345	0.86	CHH	CAT	+	5	490	1.01	CHH	CAT
1375	+	3	189	1.56	CHH	CAT	+	1	351	0.28	CHH	CAT	+	7	497	1.39	CHH	CAT
1380	+	10	151	6.21	CHG	CTG	+	8	311	2.51	CHG	CTG	+	23	414	5.26	CHG	CTG
1383	+	2	149	1.32	CHH	CTA	+	4	303	1.3	CHH	CTA	+	9	406	2.17	CHH	CTA
1393	+	1	102	0.97	CHG	CTG	+	3	224	1.32	CHG	CTG	+	3	315	0.94	CHG	CTG
1397	+	1	101	0.98	CHH	CAA	+	4	224	1.75	CHH	CAA	+	8	301	2.59	CHH	CAA
1400	+	1	100	0.99	CHG	CTG	+	3	222	1.33	CHG	CTG	+	11	289	3.67	CHG	CTG
1410	+	4	92	4.17	CG	CGC	+	8	179	4.28	CG	CGC	+	6	256	2.29	CG	CGC
1412	+	1	89	1.11	CG	CGG	+	5	177	2.75	CG	CGG	+	9	240	3.61	CG	CGG
1417	+	3	37	7.5	CG	CGT	+	4	83	4.6	CG	CGT	+	5	143	3.38	CG	CGT
1433	+	2	38	5	CHH	CCC	+	2	84	2.33	CHH	CCC	+	1	139	0.71	CHH	CCC
1435	+	1	41	2.38	CG	CGT	+	2	84	2.33	CG	CGT	+	2	141	1.4	CG	CGT
1441	+	1	40	2.44	CG	CGC	+	2	86	2.27	CG	CGC	+	3	138	2.13	CG	CGC
1473	+	1	24	4	CG	CGC	+	2	61	3.17	CG	CGC	+	2	72	2.7	CG	CGC
1491	+	1	44	2.22	CHH	CCC	+	1	72	1.37	CHH	CCC	+	3	93	3.12	CHH	CCC
1515	+	2	43	4.44	CHG	CCG	+	1	109	0.91	CHG	CCG	+	2	131	1.5	CHG	CCG
1516	+	1	44	2.22	CG	CGA	+	4	112	3.45	CG	CGA	+	3	134	2.19	CG	CGA
1520	+	3	51	5.56	CHH	CAC	+	1	119	0.83	CHH	CAC	+	3	145	2.03	CHH	CAC
1527	+	2	48	4	CG	CGC	+	8	108	6.9	CG	CGC	+	3	137	2.14	CG	CGC
1531	+	1	41	2.38	CHH	CCT	+	1	101	0.98	CHH	CCT	+	1	124	0.8	CHH	CCT
1547	+	1	51	1.92	CHH	CTC	+	1	131	0.76	CHH	CTC	+	2	161	1.23	CHH	CTC
1552	+	1	58	1.69	CG	CGT	+	1	139	0.71	CG	CGT	+	1	174	0.57	CG	CGT
1555	+	2	59	3.28	CHG	CTG	+	2	143	1.38	CHG	CTG	+	3	180	1.64	CHG	CTG
1560	+	1	67	1.47	CHH	CCT	+	5	154	3.14	CHH	CCT	+	3	193	1.53	CHH	CCT
1569	+	1	76	1.3	CHG	CTG	+	2	168	1.18	CHG	CTG	+	6	208	2.8	CHG	CTG
1571	-	1	11	8.33	CHG	CAG	-	1	8	11.11	CHG	CAG	-	1	18	5.26	CHG	CAG
1572	+	1	86	1.15	CHG	CCG	+	6	179	3.24	CHG	CCG	+	4	228	1.72	CHG	CCG
1573	+	2	90	2.17	CG	CGG	+	4	184	2.13	CG	CGG	+	4	238	1.65	CG	CGG
1584	+	3	100	2.91	CHH	CAC	+	3	223	1.33	CHH	CAC	+	3	284	1.05	CHH	CAC
1586	+	2	103	1.9	CHH	CTT	+	1	226	0.44	CHH	CTT	+	4	287	1.37	CHH	CTT
1591	+	2	103	1.9	CHH	CTT	+	1	229	0.43	CHH	CTT	+	2	292	0.68	CHH	CTT
1594	+	1	107	0.93	CHH	CAC	+	3	229	1.29	CHH	CAC	+	2	298	0.67	CHH	CAC
1596	+	3	105	2.78	CHH	CCT	+	4	228	1.72	CHH	CCT	+	4	295	1.34	CHH	CCT
1597	+	1	106	0.93	CHH	CTC	+	2	232	0.85	CHH	CTC	+	3	301	0.99	CHH	CTC
1607	+	1	137	0.72	CG	CGC	+	2	288	0.69	CG	CGC	+	7	358	1.92	CG	CGC
1609	+	4	134	2.9	CHH	CAT	+	7	266	2.56	CHH	CAT	+	9	341	2.57	CHH	CAT
1617	+	3	118	2.48	CHH	CCA	+	4	263	1.5	CHH	CCA	+	10	334	2.91	CHH	CCA
1618	+	4	117	3.31	CHH	CAC	+	7	260	2.62	CHH	CAC	+	12	335	3.46	CHH	CAC
1620	+	2	122	1.61	CHG	CCG	+	7	267	2.55	CHG	CCG	+	6	357	1.65	CHG	CCG
1627	+	2	144	1.37	CG	CGC	+	7	291	2.35	CG	CGC	+	4	403	0.98	CG	CGC
1629	+	3	143	2.05	CHH	CCC	+	7	293	2.33	CHH	CCC	+	8	400	1.96	CHH	CCC
1630	+	1	144	0.69	CHH	CCA	+	5	297	1.66	CHH	CCA	+	9	402	2.19	CHH	CCA
1631	+	1	145	0.68	CHH	CAC	+	4	297	1.33	CHH	CAC	+	1	411	0.24	CHH	CAC
1633	+	1	147	0.68	CHH	CCA	+	9	300	2.91	CHH	CCA	+	8	413	1.9	CHH	CCA
1634	+	1	155	0.64	CHH	CAA	+	2	315	0.63	CHH	CAA	+	4	434	0.91	CHH	CAA
1643	+	2	168	1.18	CHH	CCC	+	3	328	0.91	CHH	CCC	+	12	458	2.55	CHH	CCC
1644	+	2	181	1.09	CHH	CCA	+	1	338	0.29	CHH	CCA	+	8	488	1.61	CHH	CCA
1645	+	1	184	0.54	CHH	CAA	+	5	337	1.46	CHH	CAA	+	14	492	2.77	CHH	CAA
1651	+	5	185	2.63	CHH	CTT	+	6	350	1.69	CHH	CTT	+	7	514	1.34	CHH	CTT
1655	+	2	205	0.97	CHH	CAT	+	3	375	0.79	CHH	CAT	+	14	539	2.53	CHH	CAT
1665	+	4	216	1.82	CHH	CTC	+	2	398	0.5	CHH	CTC	+	10	572	1.72	CHH	CTC
1667	+	4	217	1.81	CHH	CTT	+	2	398	0.5	CHH	CTT	+	3	581	0.51	CHH	CTT
1673	+	1	222	0.45	CHH	CTC	+	3	397	0.75	CHH	CTC	+	14	570	2.4	CHH	CTC
1675	+	5	219	2.23	CHH	CTC	+	4	401	0.99	CHH	CTC	+	4	591	0.67	CHH	CTC
1677	+	2	229	0.87	CHG	CAG	+	1	411	0.24	CHG	CAG	+	10	600	1.64	CHG	CAG
1680	+	2	238	0.83	CHH	CAA	+	7	414	1.66	CHH	CAA	+	13	611	2.08	CHH	CAA
1686	+	2	260	0.76	CHH	CAA	+	8	440	1.79	CHH	CAA	+	15	645	2.27	CHH	CAA
1689	+	1	289	0.34	CG	CGA	+	10	469	2.09	CG	CGA	+	13	681	1.87	CG	CGA
1692	+	5	290	1.69	CHG	CCG	+	4	480	0.83	CHG	CCG	+	4	701	0.57	CHG	CCG
1693	+	2	298	0.67	CG	CGA	+	8	483	1.63	CG	CGA	+	12	708	1.67	CG	CGA
1696	+	5	293	1.68	CHH	CCT	+	9	483	1.83	CHH	CCT	+	8	712	1.11	CHH	CCT
1697	+	5	298	1.65	CHH	CTT	+	6	494	1.2	CHH	CTT	+	9	727	1.22	CHH	CTT
1704	+	7	293	2.33	CHH	CAT	+	9	506	1.75	CHH	CAT	+	19	735	2.52	CHH	CAT
1708	+	1	299	0.33	CHH	CTT	+	4	499	0.8	CHH	CTT	+	15	712	2.06	CHH	CTT
1711	+	5	303	1.62	CHH	CAA	+	7	505	1.37	CHH	CAA	+	14	727	1.89	CHH	CAA
1717	+	6	320	1.84	CHG	CTG	+	10	530	1.85	CHG	CTG	+	19	752	2.46	CHG	CTG
1732	+	6	234	2.5	CHG	CTG	+	17	389	4.19	CHG	CTG	+	14	567	2.41	CHG	CTG
1768	+	1	224	0.44	CHH	CTT	+	4	375	1.06	CHH	CTT	+	4	554	0.72	CHH	CTT
1775	+	17	139	10.9	CHH	CTA	+	33	226	12.74	CHH	CTA	+	39	346	10.13	CHH	CTA
1783	+	2	45	4.26	CHG	CTG	+	6	97	5.83	CHG	CTG	+	5	147	3.29	CHG	CTG
1790	+	3	26	10.34	CHH	CAT	+	3	73	3.95	CHH	CAT	+	8	113	6.61	CHH	CAT
1804	+	1	28	3.45	CG	CGC	+	2	75	2.6	CG	CGC	+	1	107	0.93	CG	CGC
1819	+	1	61	1.61	CHH	CAA	+	5	126	3.82	CHH	CAA	+	6	168	3.45	CHH	CAA
1822	+	4	63	5.97	CHH	CTT	+	4	137	2.84	CHH	CTT	+	6	181	3.21	CHH	CTT
1828	+	1	70	1.41	CHH	CAC	+	2	144	1.37	CHH	CAC	+	2	194	1.02	CHH	CAC
1830	+	1	72	1.37	CHH	CCT	+	2	147	1.34	CHH	CCT	+	1	198	0.5	CHH	CCT
1837	+	3	86	3.37	CHH	CTA	+	1	163	0.61	CHH	CTA	+	6	242	2.42	CHH	CTA
1842	+	1	96	1.03	CHH	CAT	+	4	174	2.25	CHH	CAT	+	5	252	1.95	CHH	CAT
1847	+	1	102	0.97	CHH	CTT	+	2	184	1.08	CHH	CTT	+	3	272	1.09	CHH	CTT
1853	+	2	122	1.61	CHH	CAT	+	2	211	0.94	CHH	CAT	+	4	307	1.29	CHH	CAT
1858	+	1	130	0.76	CHH	CCT	+	2	222	0.89	CHH	CCT	+	2	332	0.6	CHH	CCT
1862	+	2	145	1.36	CHG	CTG	+	6	236	2.48	CHG	CTG	+	2	359	0.55	CHG	CTG
1867	+	1	161	0.62	CHH	CAA	+	2	271	0.73	CHH	CAA	+	4	400	0.99	CHH	CAA
1871	+	2	164	1.2	CHH	CCT	+	2	283	0.7	CHH	CCT	+	6	419	1.41	CHH	CCT
1872	+	3	163	1.81	CHH	CTC	+	3	283	1.05	CHH	CTC	+	8	419	1.87	CHH	CTC
1874	+	1	175	0.57	CHH	CCA	+	3	297	1	CHH	CCA	+	6	437	1.35	CHH	CCA
1875	+	1	180	0.55	CHH	CAA	+	2	306	0.65	CHH	CAA	+	3	452	0.66	CHH	CAA
1879	+	5	212	2.3	CHG	CTG	+	3	349	0.85	CHG	CTG	+	9	506	1.75	CHG	CTG
1884	+	3	252	1.18	CHH	CCT	+	8	388	2.02	CHH	CCT	+	4	582	0.68	CHH	CCT
1885	+	4	258	1.53	CHH	CTT	+	4	403	0.98	CHH	CTT	+	9	596	1.49	CHH	CTT
1894	+	6	279	2.11	CHH	CTT	+	11	426	2.52	CHH	CTT	+	14	611	2.24	CHH	CTT
1902	+	5	306	1.61	CHH	CAT	+	14	464	2.93	CHH	CAT	+	15	679	2.16	CHH	CAT
1911	+	3	315	0.94	CG	CGA	+	3	490	0.61	CG	CGA	+	6	711	0.84	CG	CGA
1914	+	3	318	0.93	CHH	CCC	+	7	483	1.43	CHH	CCC	+	9	706	1.26	CHH	CCC
1915	+	3	318	0.93	CHH	CCT	+	5	487	1.02	CHH	CCT	+	9	708	1.26	CHH	CCT
1916	+	2	319	0.62	CHH	CTT	+	4	489	0.81	CHH	CTT	+	3	714	0.42	CHH	CTT
1934	+	7	203	3.33	CHH	CTA	+	16	333	4.58	CHH	CTA	+	24	478	4.78	CHH	CTA
1937	+	6	140	4.11	CHG	CTG	+	12	259	4.43	CHG	CTG	+	9	377	2.33	CHG	CTG
1948	+	1	100	0.99	CHH	CTC	+	1	188	0.53	CHH	CTC	+	5	262	1.87	CHH	CTC
1950	+	1	101	0.98	CHH	CTC	+	1	192	0.52	CHH	CTC	+	4	266	1.48	CHH	CTC
1964	+	1	105	0.94	CHG	CTG	+	1	195	0.51	CHG	CTG	+	2	275	0.72	CHG	CTG
1968	+	1	94	1.05	CHH	CTT	+	1	160	0.62	CHH	CTT	+	2	226	0.88	CHH	CTT
1971	+	1	106	0.93	CHH	CTT	+	3	193	1.53	CHH	CTT	+	1	276	0.36	CHH	CTT
1984	+	4	102	3.77	CG	CGA	+	11	174	5.95	CG	CGA	+	3	242	1.22	CG	CGA
1990	+	1	93	1.06	CHH	CTT	+	3	157	1.88	CHH	CTT	+	1	189	0.53	CHH	CTT
2000	+	3	89	3.26	CHG	CCG	+	1	159	0.62	CHG	CCG	+	3	180	1.64	CHG	CCG
2006	+	2	91	2.15	CHG	CAG	+	2	164	1.2	CHG	CAG	+	3	189	1.56	CHG	CAG
2017	+	9	94	8.74	CG	CGG	+	9	174	4.92	CG	CGG	+	16	198	7.48	CG	CGG
2024	+	1	53	1.85	CHH	CCT	+	2	125	1.57	CHH	CCT	+	5	135	3.57	CHH	CCT
2036	+	2	60	3.23	CHG	CTG	+	2	145	1.36	CHG	CTG	+	4	166	2.35	CHG	CTG
2050	+	1	65	1.52	CHH	CCT	+	4	149	2.61	CHH	CCT	+	2	183	1.08	CHH	CCT
2051	+	1	65	1.52	CHH	CTC	+	3	150	1.96	CHH	CTC	+	1	184	0.54	CHH	CTC
2056	+	2	64	3.03	CHH	CAT	+	2	152	1.3	CHH	CAT	+	4	182	2.15	CHH	CAT
2060	+	1	69	1.43	CHG	CTG	+	1	157	0.63	CHG	CTG	+	3	184	1.6	CHG	CTG
2065	+	1	72	1.37	CHH	CTC	+	2	159	1.24	CHH	CTC	+	1	197	0.51	CHH	CTC
2067	+	3	71	4.05	CHG	CAG	+	6	158	3.66	CHG	CAG	+	6	196	2.97	CHG	CAG
2071	+	3	76	3.8	CHH	CAA	+	1	164	0.61	CHH	CAA	+	6	198	2.94	CHH	CAA
2085	+	3	82	3.53	CHG	CTG	+	9	166	5.14	CHG	CTG	+	10	212	4.5	CHG	CTG
2095	+	4	62	6.06	CHH	CTA	+	4	109	3.54	CHH	CTA	+	5	139	3.47	CHH	CTA
2108	+	1	77	1.28	CHH	CTA	+	1	132	0.75	CHH	CTA	+	3	178	1.66	CHH	CTA
2111	+	1	80	1.23	CHH	CCT	+	2	142	1.39	CHH	CCT	+	3	190	1.55	CHH	CCT
2112	+	1	82	1.2	CHG	CTG	+	3	148	1.99	CHG	CTG	+	3	201	1.47	CHG	CTG
2137	+	2	220	0.9	CHH	CCA	+	6	412	1.44	CHH	CCA	+	9	484	1.83	CHH	CCA
2138	+	5	218	2.24	CHG	CAG	+	9	410	2.15	CHG	CAG	+	5	493	1	CHG	CAG
2141	+	5	230	2.13	CG	CGT	+	8	444	1.77	CG	CGT	+	8	521	1.51	CG	CGT
2144	+	5	246	1.99	CHH	CTA	+	9	488	1.81	CHH	CTA	+	9	576	1.54	CHH	CTA
2151	+	6	250	2.34	CHH	CCT	+	7	500	1.38	CHH	CCT	+	11	577	1.87	CHH	CCT
2152	+	4	257	1.53	CHH	CTA	+	7	504	1.37	CHH	CTA	+	3	591	0.51	CHH	CTA
2160	+	8	304	2.56	CHG	CAG	+	9	594	1.49	CHG	CAG	+	9	698	1.27	CHG	CAG
2169	+	7	324	2.11	CHH	CAA	+	5	655	0.76	CHH	CAA	+	12	753	1.57	CHH	CAA
2172	+	6	326	1.81	CHH	CAC	+	8	653	1.21	CHH	CAC	+	12	755	1.56	CHH	CAC
2174	+	5	336	1.47	CHH	CTA	+	14	659	2.08	CHH	CTA	+	17	763	2.18	CHH	CTA
2184	+	10	337	2.88	CHH	CCT	+	12	677	1.74	CHH	CCT	+	14	792	1.74	CHH	CCT
2185	+	5	352	1.4	CHH	CTA	+	9	700	1.27	CHH	CTA	+	12	824	1.44	CHH	CTA
2193	+	3	396	0.75	CHG	CAG	+	6	763	0.78	CHG	CAG	+	6	924	0.65	CHG	CAG
2197	+	8	398	1.97	CHH	CAA	+	8	765	1.03	CHH	CAA	+	18	925	1.91	CHH	CAA
2200	+	3	403	0.74	CHH	CTC	+	15	761	1.93	CHH	CTC	+	23	919	2.44	CHH	CTC
2202	+	3	420	0.71	CHH	CTT	+	4	791	0.5	CHH	CTT	+	10	960	1.03	CHH	CTT
2212	+	3	448	0.67	CHH	CAC	+	8	823	0.96	CHH	CAC	+	8	1015	0.78	CHH	CAC
2214	+	3	449	0.66	CHH	CAT	+	5	827	0.6	CHH	CAT	+	13	1018	1.26	CHH	CAT
2219	+	4	457	0.87	CHH	CTT	+	8	835	0.95	CHH	CTT	+	5	1042	0.48	CHH	CTT
2224	+	3	455	0.66	CHH	CTC	+	11	825	1.32	CHH	CTC	+	14	1012	1.36	CHH	CTC
2226	+	6	454	1.3	CHH	CAC	+	9	824	1.08	CHH	CAC	+	5	1027	0.48	CHH	CAC
2228	+	6	443	1.34	CHH	CTT	+	11	802	1.35	CHH	CTT	+	6	993	0.6	CHH	CTT
2243	+	5	479	1.03	CHG	CAG	+	8	855	0.93	CHG	CAG	+	18	1077	1.64	CHG	CAG
2264	+	4	470	0.84	CHH	CTT	+	5	803	0.62	CHH	CTT	+	5	1021	0.49	CHH	CTT
2268	+	10	460	2.13	CG	CGG	+	15	775	1.9	CG	CGG	+	28	978	2.78	CG	CGG
2281	+	3	311	0.96	CG	CGC	+	5	521	0.95	CG	CGC	+	10	680	1.45	CG	CGC
2283	+	7	305	2.24	CHH	CAC	+	6	515	1.15	CHH	CAC	+	11	672	1.61	CHH	CAC
2285	+	2	310	0.64	CHH	CTC	+	12	510	2.3	CHH	CTC	+	4	678	0.59	CHH	CTC
2287	+	3	311	0.96	CHH	CCT	+	2	523	0.38	CHH	CCT	+	4	684	0.58	CHH	CCT
2290	+	1	315	0.32	CHH	CCA	+	2	527	0.38	CHH	CCA	+	8	681	1.16	CHH	CCA
2291	+	3	316	0.94	CHG	CAG	+	6	526	1.13	CHG	CAG	+	8	685	1.15	CHG	CAG
2294	+	1	319	0.31	CHH	CTT	+	8	522	1.51	CHH	CTT	+	7	685	1.01	CHH	CTT
2302	+	5	328	1.5	CHH	CCA	+	16	539	2.88	CHH	CCA	+	11	705	1.54	CHH	CCA
2303	+	4	328	1.2	CHH	CAC	+	4	551	0.72	CHH	CAC	+	6	712	0.84	CHH	CAC
2305	+	4	329	1.2	CHH	CCA	+	7	546	1.27	CHH	CCA	+	18	704	2.49	CHH	CCA
2306	+	4	331	1.19	CHH	CAA	+	12	546	2.15	CHH	CAA	+	9	721	1.23	CHH	CAA
2312	+	2	340	0.58	CHH	CCC	+	7	562	1.23	CHH	CCC	+	6	736	0.81	CHH	CCC
2313	+	5	337	1.46	CHH	CCC	+	3	567	0.53	CHH	CCC	+	11	735	1.47	CHH	CCC
2315	+	3	338	0.88	CHH	CTA	+	4	565	0.7	CHH	CTA	+	9	738	1.2	CHH	CTA
2319	+	1	340	0.29	CHH	CCT	+	4	567	0.7	CHH	CCT	+	3	750	0.4	CHH	CCT
2324	+	2	344	0.58	CHH	CAA	+	11	570	1.89	CHH	CAA	+	12	752	1.57	CHH	CAA
2327	+	4	342	1.16	CHH	CAC	+	9	576	1.54	CHH	CAC	+	12	759	1.56	CHH	CAC
2329	+	9	338	2.59	CHH	CTT	+	5	582	0.85	CHH	CTT	+	17	756	2.2	CHH	CTT
2332	+	2	354	0.56	CHG	CCG	+	13	586	2.17	CHG	CCG	+	7	781	0.89	CHG	CCG
2333	+	4	354	1.12	CG	CGG	+	7	596	1.16	CG	CGG	+	8	783	1.01	CG	CGG
2339	+	5	330	1.49	CHH	CTA	+	7	572	1.21	CHH	CTA	+	15	722	2.04	CHH	CTA
2342	+	5	334	1.47	CHG	CTG	+	12	565	2.08	CHG	CTG	+	10	737	1.34	CHG	CTG
2353	+	4	273	1.44	CG	CGA	+	8	462	1.7	CG	CGA	+	10	610	1.61	CG	CGA
2356	+	22	239	8.43	CG	CGA	+	24	406	5.58	CG	CGA	+	47	539	8.02	CG	CGA
2361	+	17	209	7.52	CHG	CAG	+	22	377	5.51	CHG	CAG	+	19	482	3.79	CHG	CAG
2366	+	1	109	0.91	CHH	CCC	+	2	237	0.84	CHH	CCC	+	3	295	1.01	CHH	CCC
2367	+	1	110	0.9	CHH	CCC	+	2	235	0.84	CHH	CCC	+	5	291	1.69	CHH	CCC
2369	+	2	109	1.8	CHH	CTA	+	2	237	0.84	CHH	CTA	+	5	299	1.64	CHH	CTA
2381	+	3	111	2.63	CHH	CTC	+	5	234	2.09	CHH	CTC	+	6	308	1.91	CHH	CTC
2385	+	1	114	0.87	CHH	CTC	+	2	238	0.83	CHH	CTC	+	2	317	0.63	CHH	CTC
2387	+	1	116	0.85	CG	CGC	+	2	240	0.83	CG	CGC	+	2	320	0.62	CG	CGC
2389	+	2	114	1.72	CHH	CCT	+	8	223	3.46	CHH	CCT	+	12	297	3.88	CHH	CCT
2390	+	6	106	5.36	CHH	CTC	+	7	224	3.03	CHH	CTC	+	5	298	1.65	CHH	CTC
2392	+	1	114	0.87	CG	CGC	+	2	236	0.84	CG	CGC	+	6	310	1.9	CG	CGC
2405	+	1	95	1.04	CHH	CTC	+	1	206	0.48	CHH	CTC	+	3	268	1.11	CHH	CTC
2413	+	1	99	1	CHG	CCG	+	2	218	0.91	CHG	CCG	+	1	292	0.34	CHG	CCG
2414	+	3	97	3	CG	CGC	+	1	220	0.45	CG	CGC	+	4	290	1.36	CG	CGC
2416	+	4	95	4.04	CG	CGT	+	1	218	0.46	CG	CGT	+	6	285	2.06	CG	CGT
2419	+	7	90	7.22	CG	CGC	+	12	208	5.45	CG	CGC	+	21	262	7.42	CG	CGC
2421	+	4	95	4.04	CHG	CAG	+	4	214	1.83	CHG	CAG	+	11	274	3.86	CHG	CAG
2429	+	1	78	1.27	CHH	CTC	+	1	175	0.57	CHH	CTC	+	1	210	0.47	CHH	CTC
2444	+	1	77	1.28	CHH	CTC	+	1	173	0.57	CHH	CTC	+	1	207	0.48	CHH	CTC
2466	+	4	72	5.26	CHH	CTC	+	7	149	4.49	CHH	CTC	+	5	163	2.98	CHH	CTC
2547	+	1	27	3.57	CHH	CTA	+	1	61	1.61	CHH	CTA	+	1	70	1.41	CHH	CTA
2588	+	1	60	1.64	CHG	CAG	+	1	124	0.8	CHG	CAG	+	2	120	1.64	CHG	CAG
2603	+	1	69	1.43	CHH	CTC	+	1	119	0.83	CHH	CTC	+	2	143	1.38	CHH	CTC
2605	+	1	72	1.37	CHH	CAC	+	1	123	0.81	CHH	CAC	+	4	144	2.7	CHH	CAC
2607	+	3	71	4.05	CHG	CAG	+	1	127	0.78	CHG	CAG	+	5	150	3.23	CHG	CAG
2642	+	2	82	2.38	CHH	CCT	+	1	156	0.64	CHH	CCT	+	5	181	2.69	CHH	CCT
2646	+	2	88	2.22	CHH	CCA	+	2	170	1.16	CHH	CCA	+	3	201	1.47	CHH	CCA
2647	+	2	93	2.11	CHG	CAG	+	5	174	2.79	CHG	CAG	+	2	209	0.95	CHG	CAG
2667	+	1	96	1.03	CHH	CCA	+	3	195	1.52	CHH	CCA	+	4	218	1.8	CHH	CCA
2668	+	1	96	1.03	CHH	CAA	+	2	200	0.99	CHH	CAA	+	2	223	0.89	CHH	CAA
2678	+	3	99	2.94	CHH	CCA	+	5	204	2.39	CHH	CCA	+	4	228	1.72	CHH	CCA
2679	+	3	100	2.91	CHH	CAT	+	2	210	0.94	CHH	CAT	+	3	233	1.27	CHH	CAT
2699	+	2	92	2.13	CHH	CCT	+	4	212	1.85	CHH	CCT	+	5	230	2.13	CHH	CCT
2708	+	1	92	1.08	CHH	CCA	+	4	216	1.82	CHH	CCA	+	2	240	0.83	CHH	CCA
2709	+	1	92	1.08	CHG	CAG	+	4	218	1.8	CHG	CAG	+	5	240	2.04	CHG	CAG
2714	+	1	92	1.08	CHH	CAT	+	1	220	0.45	CHH	CAT	+	9	246	3.53	CHH	CAT
2717	+	1	98	1.01	CHH	CTA	+	2	220	0.9	CHH	CTA	+	7	251	2.71	CHH	CTA
2726	+	3	94	3.09	CHH	CAT	+	2	224	0.88	CHH	CAT	+	10	260	3.7	CHH	CAT
2739	+	1	99	1	CHH	CTA	+	4	228	1.72	CHH	CTA	+	5	280	1.75	CHH	CTA
2744	+	1	105	0.94	CHH	CAC	+	3	237	1.25	CHH	CAC	+	8	291	2.68	CHH	CAC
2746	+	3	103	2.83	CHH	CTA	+	8	232	3.33	CHH	CTA	+	8	292	2.67	CHH	CTA
2753	+	1	105	0.94	CHH	CAC	+	2	243	0.82	CHH	CAC	+	7	296	2.31	CHH	CAC
2757	+	1	104	0.95	CHH	CTC	+	2	243	0.82	CHH	CTC	+	7	298	2.3	CHH	CTC
2769	+	5	83	5.68	CG	CGG	+	16	184	8	CG	CGG	+	9	235	3.69	CG	CGG
2793	+	1	91	1.09	CHH	CAA	+	2	210	0.94	CHH	CAA	+	5	242	2.02	CHH	CAA
2796	+	1	99	1	CHH	CAC	+	6	211	2.76	CHH	CAC	+	12	247	4.63	CHH	CAC
2798	+	1	100	0.99	CHH	CAT	+	7	218	3.11	CHH	CAT	+	5	259	1.89	CHH	CAT
2803	+	2	107	1.83	CG	CGC	+	2	235	0.84	CG	CGC	+	3	290	1.02	CG	CGC
2820	+	1	128	0.78	CHH	CAC	+	3	264	1.12	CHH	CAC	+	2	324	0.61	CHH	CAC
2822	+	1	127	0.78	CHH	CCA	+	5	260	1.89	CHH	CCA	+	3	322	0.92	CHH	CCA
2823	+	1	128	0.78	CHH	CAT	+	4	261	1.51	CHH	CAT	+	4	322	1.23	CHH	CAT
2829	+	4	131	2.96	CHH	CTT	+	1	276	0.36	CHH	CTT	+	5	347	1.42	CHH	CTT
2837	+	1	145	0.68	CHH	CAA	+	9	296	2.95	CHH	CAA	+	5	378	1.31	CHH	CAA
2843	+	6	165	3.51	CHH	CTA	+	4	355	1.11	CHH	CTA	+	7	410	1.68	CHH	CTA
2846	+	4	188	2.08	CHG	CAG	+	11	367	2.91	CHG	CAG	+	10	441	2.22	CHG	CAG
2849	+	4	190	2.06	CHH	CAT	+	13	378	3.32	CHH	CAT	+	10	456	2.15	CHH	CAT
2856	+	13	225	5.46	CHG	CAG	+	26	398	6.13	CHG	CAG	+	30	479	5.89	CHG	CAG
2862	+	1	216	0.46	CHH	CTT	+	3	388	0.77	CHH	CTT	+	2	437	0.46	CHH	CTT
2866	+	2	218	0.91	CHH	CCA	+	5	388	1.27	CHH	CCA	+	2	439	0.45	CHH	CCA
2867	+	4	218	1.8	CHH	CAC	+	6	393	1.5	CHH	CAC	+	4	441	0.9	CHH	CAC
2869	+	5	227	2.16	CHH	CCA	+	12	400	2.91	CHH	CCA	+	4	455	0.87	CHH	CCA
2870	+	5	237	2.07	CHG	CAG	+	2	424	0.47	CHG	CAG	+	12	462	2.53	CHG	CAG
2873	+	5	249	1.97	CHH	CAA	+	8	443	1.77	CHH	CAA	+	7	488	1.41	CHH	CAA
2877	+	1	257	0.39	CHH	CCT	+	8	453	1.74	CHH	CCT	+	5	493	1	CHH	CCT
2880	+	3	272	1.09	CHG	CTG	+	3	481	0.62	CHG	CTG	+	5	518	0.96	CHG	CTG
2888	+	1	288	0.35	CHH	CTT	+	5	513	0.97	CHH	CTT	+	6	548	1.08	CHH	CTT
2892	+	2	294	0.68	CHH	CCC	+	2	530	0.38	CHH	CCC	+	3	563	0.53	CHH	CCC
2893	+	4	299	1.32	CHG	CCG	+	9	528	1.68	CHG	CCG	+	7	565	1.22	CHG	CCG
2894	+	3	308	0.96	CG	CGA	+	5	538	0.92	CG	CGA	+	7	582	1.19	CG	CGA
2897	+	7	308	2.22	CHH	CCA	+	6	550	1.08	CHH	CCA	+	8	584	1.35	CHH	CCA
2898	+	10	312	3.11	CHH	CAC	+	6	563	1.05	CHH	CAC	+	12	593	1.98	CHH	CAC
2900	+	3	335	0.89	CHH	CCA	+	3	594	0.5	CHH	CCA	+	10	624	1.58	CHH	CCA
2901	+	6	337	1.75	CHG	CAG	+	9	596	1.49	CHG	CAG	+	15	634	2.31	CHG	CAG
2910	+	4	381	1.04	CHH	CCA	+	9	666	1.33	CHH	CCA	+	15	719	2.04	CHH	CCA
2911	+	7	381	1.8	CHG	CAG	+	6	677	0.88	CHG	CAG	+	12	731	1.62	CHG	CAG
2914	+	2	377	0.53	CHH	CCT	+	4	680	0.58	CHH	CCT	+	7	743	0.93	CHH	CCT
2915	+	3	383	0.78	CHH	CTT	+	7	681	1.02	CHH	CTT	+	12	742	1.59	CHH	CTT
2918	+	1	401	0.25	CHG	CAG	+	18	690	2.54	CHG	CAG	+	9	759	1.17	CHG	CAG
2923	+	3	412	0.72	CHH	CAA	+	13	707	1.81	CHH	CAA	+	15	778	1.89	CHH	CAA
2927	+	12	412	2.83	CHH	CAC	+	12	719	1.64	CHH	CAC	+	18	782	2.25	CHH	CAC
2929	+	5	434	1.14	CHG	CCG	+	13	736	1.74	CHG	CCG	+	21	804	2.55	CHG	CCG
2930	+	7	438	1.57	CG	CGC	+	8	757	1.05	CG	CGC	+	12	825	1.43	CG	CGC
2932	+	3	451	0.66	CHH	CAA	+	12	762	1.55	CHH	CAA	+	7	848	0.82	CHH	CAA
2937	+	7	480	1.44	CHH	CCA	+	14	812	1.69	CHH	CCA	+	17	890	1.87	CHH	CCA
2938	+	5	486	1.02	CHG	CAG	+	10	829	1.19	CHG	CAG	+	22	896	2.4	CHG	CAG
2948	+	8	513	1.54	CHH	CTT	+	14	832	1.65	CHH	CTT	+	11	946	1.15	CHH	CTT
2951	+	5	515	0.96	CHH	CAA	+	11	837	1.3	CHH	CAA	+	11	950	1.14	CHH	CAA
2955	+	15	505	2.88	CHH	CCC	+	7	849	0.82	CHH	CCC	+	9	953	0.94	CHH	CCC
2956	+	4	518	0.77	CHH	CCA	+	12	849	1.39	CHH	CCA	+	13	950	1.35	CHH	CCA
2957	+	11	514	2.1	CHH	CAA	+	16	847	1.85	CHH	CAA	+	19	951	1.96	CHH	CAA
2960	+	6	535	1.11	CHH	CAA	+	16	872	1.8	CHH	CAA	+	11	996	1.09	CHH	CAA
2966	+	6	545	1.09	CHH	CAC	+	10	914	1.08	CHH	CAC	+	15	1035	1.43	CHH	CAC
2968	+	8	559	1.41	CHH	CCT	+	16	921	1.71	CHH	CCT	+	24	1055	2.22	CHH	CCT
2969	+	16	550	2.83	CHG	CTG	+	20	922	2.12	CHG	CTG	+	31	1056	2.85	CHG	CTG
2973	+	6	567	1.05	CHH	CCA	+	18	928	1.9	CHH	CCA	+	15	1067	1.39	CHH	CCA
2974	+	16	562	2.77	CHG	CAG	+	22	940	2.29	CHG	CAG	+	22	1078	2	CHG	CAG
2978	+	8	526	1.5	CG	CGC	+	14	886	1.56	CG	CGC	+	13	1017	1.26	CG	CGC
2980	+	7	529	1.31	CHH	CCA	+	20	872	2.24	CHH	CCA	+	24	1008	2.33	CHH	CCA
2981	+	11	531	2.03	CHH	CAA	+	8	894	0.89	CHH	CAA	+	23	1012	2.22	CHH	CAA
2984	+	17	511	3.22	CHH	CAA	+	27	850	3.08	CHH	CAA	+	48	968	4.72	CHH	CAA
2995	+	2	241	0.82	CHG	CTG	+	9	464	1.9	CHG	CTG	+	17	556	2.97	CHG	CTG
3001	+	3	238	1.24	CHH	CAT	+	12	458	2.55	CHH	CAT	+	12	560	2.1	CHH	CAT
3005	+	4	241	1.63	CG	CGG	+	9	479	1.84	CG	CGG	+	11	572	1.89	CG	CGG
3009	+	1	248	0.4	CHG	CTG	+	6	494	1.2	CHG	CTG	+	8	581	1.36	CHG	CTG
3017	+	5	247	1.98	CHH	CAC	+	18	495	3.51	CHH	CAC	+	26	582	4.28	CHH	CAC
3019	+	5	248	1.98	CHH	CCC	+	13	498	2.54	CHH	CCC	+	32	573	5.29	CHH	CCC
3020	+	4	251	1.57	CHH	CCC	+	19	495	3.7	CHH	CCC	+	34	574	5.59	CHH	CCC
3021	+	6	253	2.32	CHH	CCA	+	24	495	4.62	CHH	CCA	+	21	596	3.4	CHH	CCA
3022	+	8	254	3.05	CHH	CAC	+	16	509	3.05	CHH	CAC	+	32	589	5.15	CHH	CAC
3024	+	5	269	1.82	CHG	CCG	+	13	525	2.42	CHG	CCG	+	9	627	1.42	CHG	CCG
3025	+	1	280	0.36	CG	CGC	+	5	543	0.91	CG	CGC	+	10	639	1.54	CG	CGC
3027	+	4	279	1.41	CHH	CAC	+	10	544	1.81	CHH	CAC	+	11	649	1.67	CHH	CAC
3029	+	7	288	2.37	CG	CGG	+	11	561	1.92	CG	CGG	+	6	667	0.89	CG	CGG
3035	+	3	271	1.09	CHH	CCT	+	13	532	2.39	CHH	CCT	+	17	609	2.72	CHH	CCT
3036	+	2	276	0.72	CHH	CTT	+	6	541	1.1	CHH	CTT	+	5	633	0.78	CHH	CTT
3050	+	4	300	1.32	CHH	CCC	+	11	552	1.95	CHH	CCC	+	30	609	4.69	CHH	CCC
3051	+	5	301	1.63	CHH	CCT	+	11	553	1.95	CHH	CCT	+	23	625	3.55	CHH	CCT
3052	+	6	306	1.92	CHH	CTC	+	8	562	1.4	CHH	CTC	+	20	631	3.07	CHH	CTC
3054	+	5	316	1.56	CHG	CAG	+	9	575	1.54	CHG	CAG	+	8	662	1.19	CHG	CAG
3058	+	3	319	0.93	CHH	CTC	+	10	580	1.69	CHH	CTC	+	8	671	1.18	CHH	CTC
3060	+	4	329	1.2	CHG	CAG	+	5	596	0.83	CHG	CAG	+	13	686	1.86	CHG	CAG
3065	+	5	315	1.56	CHH	CAT	+	19	570	3.23	CHH	CAT	+	16	644	2.42	CHH	CAT
3069	+	2	303	0.66	CHH	CTA	+	6	551	1.08	CHH	CTA	+	2	618	0.32	CHH	CTA
3072	+	6	302	1.95	CHH	CAA	+	10	548	1.79	CHH	CAA	+	6	615	0.97	CHH	CAA
3081	+	2	313	0.63	CHH	CCA	+	2	570	0.35	CHH	CCA	+	3	638	0.47	CHH	CCA
3082	+	4	314	1.26	CHG	CAG	+	9	567	1.56	CHG	CAG	+	9	639	1.39	CHG	CAG
3085	+	6	316	1.86	CHH	CAA	+	4	575	0.69	CHH	CAA	+	7	650	1.07	CHH	CAA
3091	+	2	327	0.61	CG	CGC	+	8	575	1.37	CG	CGC	+	8	655	1.21	CG	CGC
3093	+	1	328	0.3	CHH	CCT	+	2	578	0.34	CHH	CCT	+	3	657	0.45	CHH	CCT
3100	+	3	326	0.91	CHH	CCT	+	2	578	0.34	CHH	CCT	+	10	653	1.51	CHH	CCT
3103	+	3	326	0.91	CHH	CCA	+	2	581	0.34	CHH	CCA	+	1	661	0.15	CHH	CCA
3106	+	1	326	0.31	CHH	CCA	+	10	566	1.74	CHH	CCA	+	4	654	0.61	CHH	CCA
3107	+	5	318	1.55	CHH	CAA	+	7	554	1.25	CHH	CAA	+	10	630	1.56	CHH	CAA
3111	+	14	246	5.38	CG	CGC	+	31	398	7.23	CG	CGC	+	27	471	5.42	CG	CGC
3113	+	19	217	8.05	CHH	CCA	+	42	340	10.99	CHH	CCA	+	50	390	11.36	CHH	CCA
3114	+	30	199	13.1	CHG	CAG	+	43	330	11.53	CHG	CAG	+	40	385	9.41	CHG	CAG
3118	+	4	109	3.54	CHG	CAG	+	8	178	4.3	CHG	CAG	+	6	214	2.73	CHG	CAG
3126	+	2	44	4.35	CHG	CAG	+	3	60	4.76	CHG	CAG	+	3	94	3.09	CHG	CAG
3172	+	4	24	14.29	CHH	CCA	+	7	29	19.44	CHH	CCA	+	12	36	25	CHH	CCA
3173	+	4	24	14.29	CHH	CAT	+	5	33	13.16	CHH	CAT	+	7	44	13.73	CHH	CAT
