# Supplementary material for: Epigenetic addition of m5C to HBV transcripts promotes viral replication and evasion of innate antiviral responses
Source: Cell Death Dis. 2024 Jan 12;15(1):39. doi: 10.1038/s41419-023-06412-9 (PMC10786922; doi:10.1038/s41419-023-06412-9)
Supplement: Supplementary file 3 — Table S2 [file 41419_2023_6412_MOESM3_ESM.xlsx]

## Sheet: Sheet1
Thermodynamics of Folding
Structure 1		ΔG = -36.40
Structural element	δG	Information
External loop	-0.7	24 ss bases & 2 closing helices.
Stack	-2.1	External closing pair is U 1274-A 1359
Stack	-3.4	External closing pair is G 1275-C 1358
Stack	-2.4	External closing pair is C 1276-G 1357
Stack	-3.3	External closing pair is G 1277-C 1356
Helix	-11.2	5 base pairs.
Multi-loop	1.8	External closing pair is G 1278-C 1355
		16 ss bases & 3 closing helices.
Stack	-2.1	External closing pair is G 1329-U 1351
Stack	-3.3	External closing pair is G 1330-C 1350
Stack	-2.4	External closing pair is G 1331-C 1349
Stack	-2.2	External closing pair is A 1332-U 1348
Helix	-10	5 base pairs.
Bulge loop	2.4	External closing pair is C 1333-G 1347
Stack	-1.3	External closing pair is G 1335-U 1346
Stack	-1.4	External closing pair is A 1336-U 1345
Stack	-1	External closing pair is U 1337-G 1344
Helix	-3.7	4 base pairs.
Hairpin loop	5.1	Closing pair is A 1338-U 1343
Stack	-2.1	External closing pair is C 1281-G 1317
Stack	-2.4	External closing pair is U 1282-A 1316
Stack	-3.3	External closing pair is C 1283-G 1315
Helix	-7.8	4 base pairs.
Interior loop	0.7	External closing pair is C 1284-G 1314
Stack	-2.5	External closing pair is G 1287-U 1311
Stack	-3.3	External closing pair is C 1288-G 1310
Helix	-5.8	3 base pairs.
Bulge loop	1.4	External closing pair is C 1289-G 1309
Stack	-3.4	External closing pair is G 1290-C 1307
Stack	-2.1	External closing pair is C 1291-G 1306
Helix	-5.5	3 base pairs.
Bulge loop	1.7	External closing pair is U 1292-A 1305
Stack	-2.5	External closing pair is G 1294-C 1304
Helix	-2.5	2 base pairs.
Hairpin loop	5.8	Closing pair is U 1295-G 1303
Stack	-2.4	External closing pair is U 1251-A 1266
Stack	-2.4	External closing pair is C 1252-G 1265
Stack	-3.3	External closing pair is G 1253-C 1264
Stack	-3.4	External closing pair is G 1254-C 1263
Helix	-11.5	5 base pairs.
Hairpin loop	3.4	Closing pair is C 1255-G 1262
