# Supplementary material for: Epigenetic addition of m5C to HBV transcripts promotes viral replication and evasion of innate antiviral responses
Source: Cell Death Dis. 2024 Jan 12;15(1):39. doi: 10.1038/s41419-023-06412-9 (PMC10786922; doi:10.1038/s41419-023-06412-9)
Supplement: Supplementary file 4 — Table S3 [file 41419_2023_6412_MOESM4_ESM.xlsx]

## Sheet: Sheet1
Matrix ID	Name	Score	Relative score	Start	End	Strand	Predicted sequence
MA1959.1	MA1959.1.KLF7	10.6391	0.919123	-477	-469	+	AGGGCGGCG
MA0162.4	MA0162.4.EGR1	10.2357	0.838742	-476	-463	-	CCGCGCCGCCGCCC
MA1961.1	MA1961.1.PATZ1	10.3777	0.879526	-476	-465	+	GGGCGGCGGCGC
MA0506.1	MA0506.1.NRF1	11.7284	0.92183	-474	-464	+	GCGGCGGCGCG
MA1961.1	MA1961.1.PATZ1	10.5907	0.882721	-473	-462	+	CGGCGGCGCGGG
MA1713.1	MA1713.1.ZNF610	10.3718	0.841036	-472	-459	-	GCCCCCGCGCCGCC
MA1961.1	MA1961.1.PATZ1	10.6717	0.883936	-471	-460	+	GCGGCGCGGGGG
MA1513.1	MA1513.1.KLF15	11.4399	0.907144	-470	-460	-	CCCCCGCGCCG
MA0162.4	MA0162.4.EGR1	10.0078	0.834756	-468	-455	-	TCCTGCCCCCGCGC
MA0516.1	MA0516.1.SP2	11.0667	0.874221	-468	-454	-	CTCCTGCCCCCGCGC
MA0162.2	MA0162.2.EGR1	12.9679	0.919055	-467	-454	-	CTCCTGCCCCCGCG
MA0471.2	MA0471.2.E2F6	10.2383	0.870946	-464	-452	+	GGGGGCAGGAGGG
MA0163.1	MA0163.1.PLAG1	10.626	0.802711	-464	-451	+	GGGGGCAGGAGGGG
MA0528.2	MA0528.2.ZNF263	11.1766	0.887417	-464	-453	+	GGGGGCAGGAGG
MA1630.2	MA1630.2.ZNF281	10.7647	0.874604	-464	-453	+	GGGGGCAGGAGG
MA1723.1	MA1723.1.PRDM9	12.944	0.838906	-464	-441	+	GGGGGCAGGAGGGGCGGCTACCGG
MA1961.1	MA1961.1.PATZ1	14.1522	0.936132	-461	-450	+	GGCAGGAGGGGC
MA1653.1	MA1653.1.ZNF148	13.6275	0.910281	-460	-449	-	CGCCCCTCCTGC
MA1713.1	MA1713.1.ZNF610	12.6695	0.878297	-460	-447	-	GCCGCCCCTCCTGC
MA1522.1	MA1522.1.MAZ	13.7159	0.954406	-459	-449	-	CGCCCCTCCTG
MA1713.1	MA1713.1.ZNF610	12.0206	0.867773	-445	-432	-	GCCGCCCCTCCGGT
MA1522.1	MA1522.1.MAZ	13.0546	0.944772	-444	-434	-	CGCCCCTCCGG
MA0750.2	MA0750.2.ZBTB7A	10.6938	0.874867	-420	-408	-	TCCCGGCAGTGCG
MA1726.1	MA1726.1.ZNF331	11.2637	0.847327	-411	-398	-	TTCTGCAGAGTCCC
MA1107.2	MA1107.2.KLF9	10.0819	0.817968	-367	-352	-	CACCCACAGCCCCGGC
MA1107.2	MA1107.2.KLF9	14.2699	0.883223	-361	-346	-	GGGCCGCACCCACAGC
MA1107.1	MA1107.1.KLF9	12.2552	0.884799	-359	-347	-	GGCCGCACCCACA
MA0039.4	MA0039.4.KLF4	10.7187	0.890297	-358	-347	-	GGCCGCACCCAC
MA0746.1	MA0746.1.SP3	10.0967	0.887308	-358	-348	-	GCCGCACCCAC
MA1511.1	MA1511.1.KLF10	13.6985	0.946759	-358	-348	-	GCCGCACCCAC
MA1515.1	MA1515.1.KLF2	11.6942	0.937445	-357	-347	-	GGCCGCACCCA
MA1516.1	MA1516.1.KLF3	13.3767	0.941647	-357	-347	-	GGCCGCACCCA
MA1728.1	MA1728.1.ZNF549	10.0227	0.867799	-355	-344	+	GGTGCGGCCCCG
MA0003.2	MA0003.2.TFAP2A	10.7167	0.866828	-350	-336	-	CCCGCCCCCGGGGCC
MA0524.1	MA0524.1.TFAP2C	11.5228	0.90895	-350	-336	-	CCCGCCCCCGGGGCC
MA0815.1	MA0815.1.TFAP2C	14.1349	0.932347	-350	-338	+	GGCCCCGGGGGCG
MA0815.1	MA0815.1.TFAP2C	13.8599	0.928535	-350	-338	-	CGCCCCCGGGGCC
MA0872.1	MA0872.1.TFAP2A	14.1479	0.927433	-350	-338	+	GGCCCCGGGGGCG
MA0813.1	MA0813.1.TFAP2B	13.1828	0.916272	-350	-338	+	GGCCCCGGGGGCG
MA0872.1	MA0872.1.TFAP2A	13.3335	0.914926	-350	-338	-	CGCCCCCGGGGCC
MA0813.1	MA0813.1.TFAP2B	12.9331	0.912553	-350	-338	-	CGCCCCCGGGGCC
MA1569.1	MA1569.1.TFAP2E	10.4629	0.941286	-350	-340	-	CCCCCGGGGCC
MA1569.1	MA1569.1.TFAP2E	10.3598	0.939909	-350	-340	+	GGCCCCGGGGG
MA0003.1	MA0003.1.TFAP2A	10.2993	0.996981	-349	-341	+	GCCCCGGGG
MA0810.1	MA0810.1.TFAP2A	10.0302	0.908635	-349	-338	-	CGCCCCCGGGGC
MA0162.4	MA0162.4.EGR1	11.9008	0.86786	-348	-335	-	CCCCGCCCCCGGGG
MA0516.1	MA0516.1.SP2	16.8538	0.952755	-348	-334	-	GCCCCGCCCCCGGGG
MA1102.2	MA1102.2.CTCFL	11.5318	0.894566	-348	-337	+	CCCCGGGGGCGG
MA1569.1	MA1569.1.TFAP2E	11.4021	0.953827	-348	-338	-	CGCCCCCGGGG
MA1569.1	MA1569.1.TFAP2E	11.0564	0.949211	-348	-338	+	CCCCGGGGGCG
MA0162.2	MA0162.2.EGR1	15.3336	0.94439	-347	-334	-	GCCCCGCCCCCGGG
MA0685.1	MA0685.1.SP4	11.6527	0.86733	-347	-331	-	CTCGCCCCGCCCCCGGG
MA0079.4	MA0079.4.SP1	13.4179	0.915588	-345	-331	-	CTCGCCCCGCCCCCG
MA0746.2	MA0746.2.SP3	14.9852	0.943076	-345	-333	-	CGCCCCGCCCCCG
MA0747.1	MA0747.1.SP8	10.8978	0.881339	-345	-334	-	GCCCCGCCCCCG
MA1961.1	MA1961.1.PATZ1	17.5873	0.987649	-345	-334	+	CGGGGGCGGGGC
MA1564.1	MA1564.1.SP9	13.7893	0.937444	-345	-334	-	GCCCCGCCCCCG
MA0079.3	MA0079.3.SP1	17.3958	1	-344	-334	-	GCCCCGCCCCC
MA0079.2	MA0079.2.SP1	14.6403	1	-344	-335	-	CCCCGCCCCC
MA0039.4	MA0039.4.KLF4	13.3439	0.943598	-344	-333	-	CGCCCCGCCCCC
MA0741.1	MA0741.1.KLF16	16.3844	0.97878	-344	-334	-	GCCCCGCCCCC
MA0746.1	MA0746.1.SP3	14.2445	0.968993	-344	-334	-	GCCCCGCCCCC
MA0753.2	MA0753.2.ZNF740	10.6788	0.842622	-344	-332	-	TCGCCCCGCCCCC
MA1513.1	MA1513.1.KLF15	17.8747	1	-344	-334	-	GCCCCGCCCCC
MA1512.1	MA1512.1.KLF11	14.6799	0.958162	-344	-334	-	GCCCCGCCCCC
MA1511.1	MA1511.1.KLF10	13.1311	0.939225	-344	-334	-	GCCCCGCCCCC
MA1630.2	MA1630.2.ZNF281	17.3856	0.969225	-344	-333	+	GGGGGCGGGGCG
MA1653.1	MA1653.1.ZNF148	15.3179	0.938892	-344	-333	-	CGCCCCGCCCCC
MA0079.5	MA0079.5.SP1	16.1776	1	-343	-335	+	GGGGCGGGG
MA0493.2	MA0493.2.KLF1	14.6595	1	-343	-335	+	GGGGCGGGG
MA0516.3	MA0516.3.SP2	15.9414	1	-343	-335	+	GGGGCGGGG
MA0599.1	MA0599.1.KLF5	15.4658	1	-343	-334	-	GCCCCGCCCC
MA0685.2	MA0685.2.SP4	15.9032	1	-343	-335	+	GGGGCGGGG
MA0740.2	MA0740.2.KLF14	15.6378	1	-343	-335	+	GGGGCGGGG
MA0742.2	MA0742.2.KLF12	16.3905	1	-343	-335	+	GGGGCGGGG
MA1511.2	MA1511.2.KLF10	16.2475	1	-343	-335	+	GGGGCGGGG
MA1515.1	MA1515.1.KLF2	12.93	0.961726	-343	-333	-	CGCCCCGCCCC
MA1959.1	MA1959.1.KLF7	14.9472	1	-343	-335	+	GGGGCGGGG
MA1517.1	MA1517.1.KLF6	12.0718	0.938662	-343	-333	-	CGCCCCGCCCC
MA1522.1	MA1522.1.MAZ	10.3054	0.904724	-343	-333	-	CGCCCCGCCCC
MA1987.1	MA1987.1.ZNF701	13.4368	0.848659	-333	-313	+	GAGCACTTGCGCGGGGAGGGA
MA0506.1	MA0506.1.NRF1	10.7212	0.909392	-331	-321	+	GCACTTGCGCG
MA1650.1	MA1650.1.ZBTB14	10.3957	0.872404	-329	-318	-	CCCCGCGCAAGT
MA0516.1	MA0516.1.SP2	11.4701	0.879694	-326	-312	-	GTCCCTCCCCGCGCA
MA0470.1	MA0470.1.E2F4	10.4806	0.910782	-325	-315	+	GCGCGGGGAGG
MA1122.1	MA1122.1.TFDP1	10.7012	0.9014	-325	-315	+	GCGCGGGGAGG
MA1961.1	MA1961.1.PATZ1	12.7233	0.914703	-323	-312	+	GCGGGGAGGGAC
MA0079.3	MA0079.3.SP1	12.216	0.934832	-322	-312	-	GTCCCTCCCCG
MA1965.1	MA1965.1.SP5	12.7454	0.968906	-322	-313	-	TCCCTCCCCG
MA0079.5	MA0079.5.SP1	12.4321	0.934916	-321	-313	+	GGGGAGGGA
MA0516.3	MA0516.3.SP2	11.5126	0.924214	-321	-313	+	GGGGAGGGA
MA0599.1	MA0599.1.KLF5	12.0756	0.956872	-321	-312	-	GTCCCTCCCC
MA0740.2	MA0740.2.KLF14	10.7841	0.918948	-321	-313	+	GGGGAGGGA
MA1719.1	MA1719.1.ZNF816	12.5133	0.824518	-321	-304	+	GGGGAGGGACCTGCAAGC
