# Supplementary material for: Epigenetic addition of m5C to HBV transcripts promotes viral replication and evasion of innate antiviral responses
Source: Cell Death Dis. 2024 Jan 12;15(1):39. doi: 10.1038/s41419-023-06412-9 (PMC10786922; doi:10.1038/s41419-023-06412-9)
Supplement: Supplementary file 5 — Table S4 [file 41419_2023_6412_MOESM5_ESM.xlsx]

## Sheet: Sheet1
Context	Element	Bin	AveragemCLevel
			HBV	Vector
C	utr5	0	9.87667	10.03
C	utr5	1	9.74	10.1767
C	utr5	2	9.52	9.80667
C	utr5	3	9.68333	9.96333
C	utr5	4	9.67333	10.1067
C	utr5	5	9.97	10.55
C	utr5	6	9.28333	9.77
C	utr5	7	9.67333	10.0067
C	utr5	8	9.96667	10.0767
C	utr5	9	9.31	9.58333
C	utr5	10	9.49	9.82
C	utr5	11	9.35667	9.68667
C	utr5	12	9.31	9.31667
C	utr5	13	11.1067	11.7167
C	utr5	14	9.95333	10.4733
C	utr5	15	9.5	9.94667
C	utr5	16	9.03333	9.58333
C	utr5	17	9.42	10.0133
C	utr5	18	9.35333	9.76333
C	utr5	19	8.74	9.13
C	utr5	20	9.29667	9.85333
C	utr5	21	9.48	10.0633
C	utr5	22	9.31333	9.55333
C	utr5	23	9.8	10.1267
C	utr5	24	9.95667	9.82667
C	utr5	25	9.92	9.88667
C	utr5	26	10.0433	9.94667
C	utr5	27	9.92	10.17
C	utr5	28	9.19333	9.13
C	utr5	29	9.10667	9.52333
C	utr5	30	9.34667	9.18
C	utr5	31	9.61667	9.83667
C	utr5	32	9.82333	9.97333
C	utr5	33	9.97	10.33
C	utr5	34	9.45333	9.57333
C	utr5	35	9.02	9.38333
C	utr5	36	8.65	9.30333
C	utr5	37	9.47667	9.92
C	utr5	38	9.39667	9.64
C	utr5	39	9.78667	9.96
C	utr5	40	9.7	9.83667
C	utr5	41	9.09	9.01
C	utr5	42	8.68	9.02
C	utr5	43	10.3933	10.9567
C	utr5	44	9.16	9.45667
C	utr5	45	10.38	10.25
C	utr5	46	9.03667	9.41333
C	utr5	47	9.41333	9.60667
C	utr5	48	9.38333	9.83667
C	utr5	49	9.67333	9.47
C	utr5	50	9.46333	9.65333
C	utr5	51	8.23	8.43667
C	utr5	52	9.54333	9.89
C	utr5	53	9.54667	10.1667
C	utr5	54	9.36333	9.90667
C	utr5	55	9.17333	9.58
C	utr5	56	9.12	9.17667
C	utr5	57	9.17	9.04333
C	utr5	58	9.46333	9.62
C	utr5	59	9.88	10.3067
C	utr5	60	9.87333	9.98333
C	utr5	61	9.88667	9.79667
C	utr5	62	9.23333	9.02
C	utr5	63	9.88667	9.71333
C	utr5	64	10.0133	10.1
C	utr5	65	9.73333	9.82
C	utr5	66	9.44333	9.65
C	utr5	67	8.59333	8.94333
C	utr5	68	9.33	9.22333
C	utr5	69	9.41	9.68333
C	utr5	70	10.0233	9.87
C	utr5	71	9.93667	10.02
C	utr5	72	10.11	10.25
C	utr5	73	8.83333	8.66333
C	utr5	74	9.15333	9.1
C	utr5	75	9.54	9.58667
C	utr5	76	9.21333	9.60333
C	utr5	77	9.16333	9.61333
C	utr5	78	9.03667	9.42
C	utr5	79	9.82	9.96667
C	utr5	80	9.58	9.67667
C	utr5	81	9.12667	9.30333
C	utr5	82	9.20333	9.36667
C	utr5	83	8.63333	8.96
C	utr5	84	7.57667	7.34667
C	utr5	85	8.74667	8.81333
C	utr5	86	9.21667	9.55667
C	utr5	87	8.65667	8.99
C	utr5	88	8.79333	9.04333
C	utr5	89	8.19	8.45333
C	utr5	90	9.07333	9.09333
C	utr5	91	9.38667	9.42333
C	utr5	92	8.97667	8.88
C	utr5	93	9.53333	9.5
C	utr5	94	8.53	8.48667
C	utr5	95	8.33333	8.52667
C	utr5	96	8.03333	8.33333
C	utr5	97	8.12	8.17667
C	utr5	98	7.90667	8.37333
C	utr5	99	7.06333	7.41667
C	exon	0	6.82	7.14667
C	exon	1	6.74667	6.99
C	exon	2	6.52333	6.72333
C	exon	3	6.43333	6.68333
C	exon	4	6.24667	6.56667
C	exon	5	6.25333	6.53
C	exon	6	6.1	6.41
C	exon	7	6.06333	6.38667
C	exon	8	6.01	6.2
C	exon	9	6.05667	6.32
C	exon	10	5.99667	6.21333
C	exon	11	5.95667	6.25
C	exon	12	5.97	6.25667
C	exon	13	5.97333	6.16333
C	exon	14	5.91	6.12
C	exon	15	5.98333	6.23
C	exon	16	5.78333	6.00333
C	exon	17	5.74333	5.99
C	exon	18	5.86667	6.07667
C	exon	19	5.91333	6.09
C	exon	20	5.76667	5.91667
C	exon	21	5.71667	5.90667
C	exon	22	5.74667	5.95333
C	exon	23	5.68	5.85333
C	exon	24	5.65667	5.73
C	exon	25	5.59333	5.80333
C	exon	26	5.58667	5.81333
C	exon	27	5.67	5.80667
C	exon	28	5.51667	5.76667
C	exon	29	5.46	5.61
C	exon	30	5.46	5.69
C	exon	31	5.49	5.67667
C	exon	32	5.45667	5.62333
C	exon	33	5.43	5.61667
C	exon	34	5.52333	5.70333
C	exon	35	5.43333	5.67333
C	exon	36	5.44333	5.66667
C	exon	37	5.50667	5.73333
C	exon	38	5.40667	5.60333
C	exon	39	5.38667	5.61
C	exon	40	5.38667	5.57
C	exon	41	5.41	5.65667
C	exon	42	5.44	5.69333
C	exon	43	5.38	5.58667
C	exon	44	5.39	5.62
C	exon	45	5.37333	5.59667
C	exon	46	5.40333	5.56333
C	exon	47	5.34667	5.55333
C	exon	48	5.43	5.63333
C	exon	49	5.37	5.6
C	exon	50	5.47667	5.63
C	exon	51	5.42667	5.60667
C	exon	52	5.42	5.57333
C	exon	53	5.48667	5.69667
C	exon	54	5.41667	5.65
C	exon	55	5.50333	5.68667
C	exon	56	5.46	5.68
C	exon	57	5.40333	5.62
C	exon	58	5.44333	5.65667
C	exon	59	5.42667	5.57667
C	exon	60	5.46333	5.60333
C	exon	61	5.37333	5.54333
C	exon	62	5.44	5.68333
C	exon	63	5.35333	5.60667
C	exon	64	5.50667	5.70667
C	exon	65	5.48667	5.66
C	exon	66	5.48667	5.69
C	exon	67	5.52667	5.8
C	exon	68	5.53	5.68667
C	exon	69	5.52667	5.75
C	exon	70	5.56333	5.71333
C	exon	71	5.55333	5.77667
C	exon	72	5.59	5.80667
C	exon	73	5.56667	5.8
C	exon	74	5.49667	5.67333
C	exon	75	5.58333	5.78667
C	exon	76	5.53333	5.72667
C	exon	77	5.54	5.74333
C	exon	78	5.65333	5.81
C	exon	79	5.6	5.82
C	exon	80	5.61667	5.82667
C	exon	81	5.64333	5.81
C	exon	82	5.70667	5.94333
C	exon	83	5.68667	5.88
C	exon	84	5.81	6.01333
C	exon	85	5.73333	6.00667
C	exon	86	5.73333	5.95667
C	exon	87	5.89333	6.07333
C	exon	88	5.82333	6.13667
C	exon	89	6.01667	6.21667
C	exon	90	5.90667	6.11667
C	exon	91	5.92333	6.19
C	exon	92	6.08667	6.32
C	exon	93	6.13667	6.36
C	exon	94	6.23333	6.55667
C	exon	95	6.27667	6.55
C	exon	96	6.50333	6.78667
C	exon	97	6.61333	6.87
C	exon	98	6.84667	7.01667
C	exon	99	6.74	7.10667
C	utr3	0	6.41667	6.59333
C	utr3	1	6.47	6.64667
C	utr3	2	6.51333	6.66667
C	utr3	3	6.66	6.85333
C	utr3	4	7.01	7.12667
C	utr3	5	6.65667	6.70667
C	utr3	6	6.49	6.64
C	utr3	7	6.66667	6.84667
C	utr3	8	6.60667	6.73667
C	utr3	9	6.88	7.14
C	utr3	10	6.67333	6.97667
C	utr3	11	6.57667	6.86
C	utr3	12	6.65	6.93333
C	utr3	13	6.63667	6.83667
C	utr3	14	6.64667	6.94333
C	utr3	15	6.86333	7.12
C	utr3	16	6.84667	7.13333
C	utr3	17	6.88333	7.12333
C	utr3	18	6.73667	6.9
C	utr3	19	6.69	6.97667
C	utr3	20	6.61667	6.78
C	utr3	21	6.59667	6.82667
C	utr3	22	6.52333	6.83667
C	utr3	23	6.52	6.86
C	utr3	24	6.87667	7.28
C	utr3	25	6.76667	7.12
C	utr3	26	6.75333	7.08
C	utr3	27	6.99	7.3
C	utr3	28	7.21	7.55333
C	utr3	29	6.96333	7.20667
C	utr3	30	6.97667	7.31
C	utr3	31	7.06	7.38667
C	utr3	32	7.01667	7.04667
C	utr3	33	6.78	6.86333
C	utr3	34	6.68333	7.02667
C	utr3	35	7.21667	7.53
C	utr3	36	7.03667	7.31667
C	utr3	37	7.04333	7.31667
C	utr3	38	6.86667	7.09333
C	utr3	39	6.66333	6.89333
C	utr3	40	6.76	6.95667
C	utr3	41	7	7.18333
C	utr3	42	7	7.20667
C	utr3	43	6.89333	7.06333
C	utr3	44	7.00667	7.14333
C	utr3	45	7.07333	7.23333
C	utr3	46	7.23	7.44333
C	utr3	47	7.16333	7.44333
C	utr3	48	7.07	7.48
C	utr3	49	7.13333	7.52667
C	utr3	50	7.15333	7.35333
C	utr3	51	6.97667	7.19667
C	utr3	52	7.16667	7.40667
C	utr3	53	7.26667	7.74333
C	utr3	54	7.23333	7.41667
C	utr3	55	7.10667	7.54333
C	utr3	56	7.03667	7.40333
C	utr3	57	7.35667	7.72667
C	utr3	58	7.13	7.42333
C	utr3	59	7.17333	7.44667
C	utr3	60	7.09667	7.38
C	utr3	61	7.08333	7.14
C	utr3	62	7.21	7.49333
C	utr3	63	7.32333	7.52
C	utr3	64	7.37	7.52
C	utr3	65	7.14667	7.31667
C	utr3	66	7.3	7.39
C	utr3	67	7.27	7.40333
C	utr3	68	7.28	7.74667
C	utr3	69	7.33667	7.57333
C	utr3	70	7.29	7.52333
C	utr3	71	7.24333	7.24
C	utr3	72	7.02667	7.17333
C	utr3	73	7.26	7.38333
C	utr3	74	7.05	7.27667
C	utr3	75	7.25	7.39
C	utr3	76	7.41	7.67667
C	utr3	77	7.7	7.88333
C	utr3	78	7.27333	7.41667
C	utr3	79	7.32333	7.5
C	utr3	80	7.14333	7.25667
C	utr3	81	7.37333	7.42333
C	utr3	82	7.57667	7.58
C	utr3	83	7.44333	7.42333
C	utr3	84	7.40333	7.62
C	utr3	85	7.42333	7.57333
C	utr3	86	7.69	7.70333
C	utr3	87	7.75	7.75333
C	utr3	88	7.66	7.65667
C	utr3	89	7.78	7.89
C	utr3	90	7.39	7.65
C	utr3	91	7.35333	7.53667
C	utr3	92	7.51667	7.67333
C	utr3	93	7.48333	7.61333
C	utr3	94	7.93667	7.97333
C	utr3	95	8.27	8.46333
C	utr3	96	7.62	7.72
C	utr3	97	7.55333	7.48667
C	utr3	98	7.58667	8.17
C	utr3	99	7.60333	7.73333
CG	utr5	0	10.82	10.95
CG	utr5	1	10.25	10.69
CG	utr5	2	9.82667	10.2
CG	utr5	3	10.02	10.26
CG	utr5	4	9.72667	10.13
CG	utr5	5	10.3933	10.8567
CG	utr5	6	9.65	9.98333
CG	utr5	7	10.2333	10.45
CG	utr5	8	10.5933	10.6433
CG	utr5	9	9.99	10.27
CG	utr5	10	10.0567	10.3033
CG	utr5	11	9.39	9.86
CG	utr5	12	9.63333	9.57667
CG	utr5	13	10.45	10.8367
CG	utr5	14	10.0367	10.5667
CG	utr5	15	10.4033	10.84
CG	utr5	16	9.91667	9.98
CG	utr5	17	9.81667	10.15
CG	utr5	18	10.3233	10.4333
CG	utr5	19	9.95	10.5867
CG	utr5	20	10.0267	10.8267
CG	utr5	21	9.24667	9.58333
CG	utr5	22	9.79	9.85
CG	utr5	23	10.1733	10.8067
CG	utr5	24	10.1433	10.5833
CG	utr5	25	10.33	10.2967
CG	utr5	26	10.7767	10.5967
CG	utr5	27	9.95667	10.4333
CG	utr5	28	10.07	10.0833
CG	utr5	29	9.39	9.83
CG	utr5	30	10.32	10.22
CG	utr5	31	10.1233	10.6867
CG	utr5	32	10.84	11.0067
CG	utr5	33	10.2733	10.6933
CG	utr5	34	9.68	9.75333
CG	utr5	35	9.46667	9.89333
CG	utr5	36	10.0533	10.3433
CG	utr5	37	10.5233	11.05
CG	utr5	38	10.2867	10.6833
CG	utr5	39	10.71	10.71
CG	utr5	40	10.53	10.7467
CG	utr5	41	9.2	9.35667
CG	utr5	42	9.25	9.56
CG	utr5	43	10.09	10.1933
CG	utr5	44	9.65667	9.88333
CG	utr5	45	9.93667	9.55333
CG	utr5	46	9.31333	9.38667
CG	utr5	47	9.76	9.75333
CG	utr5	48	9.92	10.6667
CG	utr5	49	9.72333	9.68
CG	utr5	50	10.1033	10.3167
CG	utr5	51	9.76333	9.81333
CG	utr5	52	9.73	10.0167
CG	utr5	53	9.92333	10.1867
CG	utr5	54	9.81	10.1733
CG	utr5	55	10.4333	10.3133
CG	utr5	56	9.66667	9.84667
CG	utr5	57	10.0367	9.87333
CG	utr5	58	10.2133	10.5033
CG	utr5	59	10.6933	11.1333
CG	utr5	60	10.59	10.76
CG	utr5	61	10.1833	9.94
CG	utr5	62	9.93667	9.68333
CG	utr5	63	10.6333	10.72
CG	utr5	64	9.94667	10.38
CG	utr5	65	10.5267	10.5967
CG	utr5	66	10.63	10.8467
CG	utr5	67	9.78	9.95667
CG	utr5	68	10.61	10.36
CG	utr5	69	10.0633	10.3767
CG	utr5	70	9.88	10.34
CG	utr5	71	10.55	10.5867
CG	utr5	72	11.01	10.7267
CG	utr5	73	9.88	10.0067
CG	utr5	74	10.65	10.4533
CG	utr5	75	10.3767	10.57
CG	utr5	76	10.6767	10.58
CG	utr5	77	9.79667	10.25
CG	utr5	78	10.2	10.33
CG	utr5	79	10.7533	11.2267
CG	utr5	80	10.4433	10.79
CG	utr5	81	10.2967	10.4433
CG	utr5	82	9.98333	10.1033
CG	utr5	83	10.2567	10.3867
CG	utr5	84	9.35	9.17333
CG	utr5	85	9.87	10.34
CG	utr5	86	10.4667	10.6
CG	utr5	87	9.46333	9.82333
CG	utr5	88	9.7	9.78
CG	utr5	89	9.62333	9.91333
CG	utr5	90	9.25	9.68333
CG	utr5	91	9.83333	10.0533
CG	utr5	92	10.4067	10.28
CG	utr5	93	10.9833	11.0667
CG	utr5	94	9.39667	9.65
CG	utr5	95	9.55333	9.99667
CG	utr5	96	9.38667	9.84
CG	utr5	97	9.48	9.57667
CG	utr5	98	9.31333	9.70667
CG	utr5	99	8.65333	8.96
CG	exon	0	6.88667	6.92667
CG	exon	1	6.95333	7.29333
CG	exon	2	6.50333	6.78333
CG	exon	3	6.32	6.53333
CG	exon	4	6.71667	6.91667
CG	exon	5	6.53667	6.79
CG	exon	6	6.55667	6.92
CG	exon	7	6.31	6.61333
CG	exon	8	6.28667	6.54667
CG	exon	9	6.24333	6.53667
CG	exon	10	6.55	6.77333
CG	exon	11	6.58333	6.71333
CG	exon	12	6.48333	6.65
CG	exon	13	6.39333	6.63667
CG	exon	14	6.22333	6.27667
CG	exon	15	6.67333	6.79667
CG	exon	16	6.35333	6.56667
CG	exon	17	6.28667	6.57
CG	exon	18	6.43333	6.61667
CG	exon	19	6.44667	6.68
CG	exon	20	6.16	6.20333
CG	exon	21	5.95	6.03333
CG	exon	22	6.58667	6.71
CG	exon	23	6.25667	6.39667
CG	exon	24	6.18	6.08333
CG	exon	25	5.98333	6.21333
CG	exon	26	6.28	6.46
CG	exon	27	6.15333	6.34
CG	exon	28	5.95	6.21333
CG	exon	29	5.97667	6.01667
CG	exon	30	5.92	6.09
CG	exon	31	6.04667	6.18
CG	exon	32	5.81333	5.93
CG	exon	33	6.25667	6.41667
CG	exon	34	5.87333	6.08333
CG	exon	35	6.02667	6.29
CG	exon	36	5.81667	6.04667
CG	exon	37	6.22333	6.56
CG	exon	38	5.95333	6.13333
CG	exon	39	6.06667	6.24
CG	exon	40	5.86333	5.95333
CG	exon	41	5.93333	6.00667
CG	exon	42	6.05333	6.2
CG	exon	43	5.87667	6.16333
CG	exon	44	5.94667	6.32
CG	exon	45	5.75333	5.89
CG	exon	46	5.86667	6.17333
CG	exon	47	5.90333	6.14
CG	exon	48	6.06	6.23667
CG	exon	49	5.83	6.05667
CG	exon	50	6.02	6.12667
CG	exon	51	6.18333	6.28333
CG	exon	52	5.91	6.15333
CG	exon	53	5.99	6.18333
CG	exon	54	6.03	6.27
CG	exon	55	6.08333	6.24333
CG	exon	56	6.00667	6.24333
CG	exon	57	5.89	6.17333
CG	exon	58	5.93	6.12667
CG	exon	59	6.02667	6.04667
CG	exon	60	6.26333	6.29
CG	exon	61	6.01333	6.15667
CG	exon	62	6.05333	6.2
CG	exon	63	5.87	6.09
CG	exon	64	6.21	6.42667
CG	exon	65	6.04	6.31
CG	exon	66	5.97333	6.1
CG	exon	67	6.42333	6.68667
CG	exon	68	6.05667	6.12
CG	exon	69	6.18	6.36667
CG	exon	70	6.24667	6.42
CG	exon	71	6.3	6.51667
CG	exon	72	6.18667	6.39
CG	exon	73	6.02	6.34667
CG	exon	74	6.00333	6.11
CG	exon	75	6.06	6.12333
CG	exon	76	5.99667	6.19
CG	exon	77	6.15	6.34667
CG	exon	78	6.32667	6.47333
CG	exon	79	6.21	6.33
CG	exon	80	6.42333	6.58333
CG	exon	81	6.15333	6.27333
CG	exon	82	5.98333	6.29333
CG	exon	83	6.15667	6.23
CG	exon	84	6.39333	6.64
CG	exon	85	6.06667	6.33667
CG	exon	86	6.2	6.47333
CG	exon	87	6.4	6.73333
CG	exon	88	6.31333	6.46667
CG	exon	89	6.89	6.98
CG	exon	90	6.46333	6.63667
CG	exon	91	6.55	6.76667
CG	exon	92	6.43	6.78333
CG	exon	93	6.72333	6.99333
CG	exon	94	6.94333	7.31
CG	exon	95	6.92333	7.09667
CG	exon	96	6.99667	7.34333
CG	exon	97	7.29667	7.47
CG	exon	98	7.45	7.32333
CG	exon	99	6.97667	7.27667
CG	utr3	0	6.78667	7.04667
CG	utr3	1	7.02	7.27667
CG	utr3	2	7.25667	7.45
CG	utr3	3	7.21	7.45
CG	utr3	4	7.39333	7.87
CG	utr3	5	7.15667	7.27
CG	utr3	6	7.30333	7.27333
CG	utr3	7	8.25667	8.03
CG	utr3	8	6.88333	6.98667
CG	utr3	9	7.98	7.91
CG	utr3	10	7.48333	7.63667
CG	utr3	11	6.86667	6.73667
CG	utr3	12	7.22333	7.16333
CG	utr3	13	7.53667	7.74
CG	utr3	14	7.19667	6.92
CG	utr3	15	6.98	7.07667
CG	utr3	16	7.13667	7.53667
CG	utr3	17	7.85333	7.97
CG	utr3	18	7.39667	7.62667
CG	utr3	19	6.81333	7.22333
CG	utr3	20	6.84333	6.97
CG	utr3	21	6.96333	7.23333
CG	utr3	22	7.46	7.66
CG	utr3	23	7.20333	7.77667
CG	utr3	24	8.56	8.85667
CG	utr3	25	6.50333	7.05667
CG	utr3	26	7.23333	7.22
CG	utr3	27	7.83333	8.48
CG	utr3	28	7.45	7.94667
CG	utr3	29	7.46	7.77667
CG	utr3	30	7.36	7.89667
CG	utr3	31	7.87	7.91667
CG	utr3	32	7.93333	7.61333
CG	utr3	33	7.37667	7.29333
CG	utr3	34	7.54333	7.99333
CG	utr3	35	7.63667	7.76667
CG	utr3	36	7.03333	7.08333
CG	utr3	37	7.43667	7.52333
CG	utr3	38	7.56333	7.85
CG	utr3	39	7.16667	7.45
CG	utr3	40	7.10333	7.23
CG	utr3	41	7.88333	8.08333
CG	utr3	42	7.93	8.35333
CG	utr3	43	7.46333	7.38
CG	utr3	44	7.51667	7.10667
CG	utr3	45	7.00333	7.12667
CG	utr3	46	7.89667	8.20333
CG	utr3	47	7.57667	8.51667
CG	utr3	48	8.18333	8.74333
CG	utr3	49	7.8	8.50667
CG	utr3	50	7.71667	8.61333
CG	utr3	51	7.38667	7.51667
CG	utr3	52	7.37	8.49667
CG	utr3	53	7.28333	8.10333
CG	utr3	54	8.24333	8.20667
CG	utr3	55	7.79333	8.40333
CG	utr3	56	8.57667	9.08333
CG	utr3	57	7.91333	8.14667
CG	utr3	58	7.64	8.37667
CG	utr3	59	7.77667	8.10333
CG	utr3	60	7.86667	7.91667
CG	utr3	61	7.75667	7.70667
CG	utr3	62	7.59	8.28
CG	utr3	63	7.87667	8.25667
CG	utr3	64	8.11	8.25
CG	utr3	65	8.51	8.86
CG	utr3	66	8.16	8.23333
CG	utr3	67	7.68333	7.83333
CG	utr3	68	8.02333	9.11667
CG	utr3	69	7.80333	7.86
CG	utr3	70	8.05	8.29333
CG	utr3	71	7.71333	8.04667
CG	utr3	72	7.99	8.35667
CG	utr3	73	7.77667	7.87
CG	utr3	74	7.41	7.63667
CG	utr3	75	8.12	8.21333
CG	utr3	76	8.13667	8.13333
CG	utr3	77	8.02	8.37333
CG	utr3	78	8.15	8.39667
CG	utr3	79	8.08	8.11667
CG	utr3	80	8.48667	8.67
CG	utr3	81	7.97333	8.14333
CG	utr3	82	8.03333	7.70667
CG	utr3	83	8.09	7.99667
CG	utr3	84	7.60667	7.85667
CG	utr3	85	7.26	7.55667
CG	utr3	86	8.10333	8.27
CG	utr3	87	8.22667	8.51333
CG	utr3	88	7.88	7.41
CG	utr3	89	8.11333	8.70333
CG	utr3	90	8.25	8.49667
CG	utr3	91	8.30667	8.60667
CG	utr3	92	8.39333	8.47667
CG	utr3	93	8.20667	8.17333
CG	utr3	94	8.44667	8.85667
CG	utr3	95	9.76333	9.62
CG	utr3	96	8.56333	9.22667
CG	utr3	97	8.67	8.05333
CG	utr3	98	8.41	8.94
CG	utr3	99	8.44	8.44333
CHG	utr5	0	9.74333	9.89
CHG	utr5	1	9.72667	10.1967
CHG	utr5	2	9.57	9.87
CHG	utr5	3	9.80667	9.98333
CHG	utr5	4	9.35667	9.62667
CHG	utr5	5	9.53667	10.28
CHG	utr5	6	9.21	9.72333
CHG	utr5	7	9.57333	9.87333
CHG	utr5	8	10.09	10.0767
CHG	utr5	9	9.29	9.72667
CHG	utr5	10	9.65667	10.0333
CHG	utr5	11	9.19333	9.52667
CHG	utr5	12	9.00667	9.31667
CHG	utr5	13	11.3333	12.27
CHG	utr5	14	10.44	11.3433
CHG	utr5	15	9.19333	9.72333
CHG	utr5	16	9.00667	9.25
CHG	utr5	17	9.89667	10.5867
CHG	utr5	18	9.45333	10.1533
CHG	utr5	19	8.72667	9.07667
CHG	utr5	20	9.35333	9.85
CHG	utr5	21	9.89667	10.5833
CHG	utr5	22	9.09333	9.42333
CHG	utr5	23	10.1933	10.3433
CHG	utr5	24	10.3	9.93667
CHG	utr5	25	9.87333	9.7
CHG	utr5	26	9.75333	9.66667
CHG	utr5	27	10.1533	10.4367
CHG	utr5	28	9.19	9.14667
CHG	utr5	29	8.85	9.62667
CHG	utr5	30	9.02333	9.21667
CHG	utr5	31	9.42667	9.64333
CHG	utr5	32	9.92667	9.98667
CHG	utr5	33	10.2367	10.8467
CHG	utr5	34	9.79	10.0033
CHG	utr5	35	9.31	9.53333
CHG	utr5	36	9.09	9.95
CHG	utr5	37	9.46333	9.69667
CHG	utr5	38	9.55667	9.79667
CHG	utr5	39	9.73333	10.2
CHG	utr5	40	10.0867	10.3433
CHG	utr5	41	9.49667	9.42
CHG	utr5	42	8.86333	9.3
CHG	utr5	43	10.8033	11.62
CHG	utr5	44	9.27333	9.54667
CHG	utr5	45	11.4367	11.3
CHG	utr5	46	9.27	9.84667
CHG	utr5	47	9.65333	9.84333
CHG	utr5	48	9.62667	9.86667
CHG	utr5	49	9.84333	9.48
CHG	utr5	50	9.24667	9.58
CHG	utr5	51	8.24333	8.49
CHG	utr5	52	9.72333	10.2833
CHG	utr5	53	10.0333	10.6133
CHG	utr5	54	9.98667	10.6867
CHG	utr5	55	9.11333	9.54
CHG	utr5	56	9.01333	9.14333
CHG	utr5	57	9.55333	9.05667
CHG	utr5	58	10.4067	10.5767
CHG	utr5	59	9.67	10.1467
CHG	utr5	60	9.74	10.29
CHG	utr5	61	9.99667	10.02
CHG	utr5	62	9.49	9.57333
CHG	utr5	63	9.79667	9.68667
CHG	utr5	64	10.0833	10.1167
CHG	utr5	65	9.56333	9.62333
CHG	utr5	66	9.43	9.96333
CHG	utr5	67	9.28667	9.57667
CHG	utr5	68	9.67667	9.31667
CHG	utr5	69	9.27667	9.8
CHG	utr5	70	10.1133	9.91333
CHG	utr5	71	10.1733	10.56
CHG	utr5	72	10.0067	10.1667
CHG	utr5	73	8.84667	8.63333
CHG	utr5	74	9.31	9.6
CHG	utr5	75	9.27667	9.43333
CHG	utr5	76	9.42	9.88333
CHG	utr5	77	9.07333	9.55333
CHG	utr5	78	9.56333	10.1867
CHG	utr5	79	9.74	9.76
CHG	utr5	80	9.83	9.60667
CHG	utr5	81	9.68333	9.62333
CHG	utr5	82	9.27667	9.67667
CHG	utr5	83	9.19	10.0567
CHG	utr5	84	7.64	7.45333
CHG	utr5	85	8.57	8.57667
CHG	utr5	86	9.48333	9.93
CHG	utr5	87	8.61	8.97667
CHG	utr5	88	9.02333	9.14667
CHG	utr5	89	8.53667	8.71
CHG	utr5	90	9.33	9.10667
CHG	utr5	91	9.78333	9.76
CHG	utr5	92	9.15	8.97667
CHG	utr5	93	9.47333	9.57667
CHG	utr5	94	8.54333	8.38333
CHG	utr5	95	8.52	8.62
CHG	utr5	96	8.17333	8.67667
CHG	utr5	97	8.23333	8.33667
CHG	utr5	98	8.10333	8.7
CHG	utr5	99	7.32667	7.81333
CHG	exon	0	6.68	6.97667
CHG	exon	1	6.42333	6.71333
CHG	exon	2	6.42	6.55667
CHG	exon	3	6.42667	6.72667
CHG	exon	4	6.19333	6.58667
CHG	exon	5	6.16667	6.37
CHG	exon	6	6.04667	6.36667
CHG	exon	7	6.08667	6.35667
CHG	exon	8	6.05	6.18
CHG	exon	9	6.07	6.31333
CHG	exon	10	5.97667	6.09333
CHG	exon	11	5.91667	6.24
CHG	exon	12	6.02333	6.34333
CHG	exon	13	5.89333	6.08667
CHG	exon	14	5.96667	6.14667
CHG	exon	15	6.11	6.29
CHG	exon	16	5.98	6.12667
CHG	exon	17	5.73333	5.95667
CHG	exon	18	5.77667	5.94
CHG	exon	19	5.86333	5.96
CHG	exon	20	5.70667	5.8
CHG	exon	21	5.84333	6.04333
CHG	exon	22	5.81667	6.07
CHG	exon	23	5.66667	5.89667
CHG	exon	24	5.68667	5.72
CHG	exon	25	5.64667	5.85667
CHG	exon	26	5.66667	5.87
CHG	exon	27	5.63667	5.86
CHG	exon	28	5.80333	6.00667
CHG	exon	29	5.46667	5.69
CHG	exon	30	5.59333	5.92
CHG	exon	31	5.52333	5.76
CHG	exon	32	5.6	5.82333
CHG	exon	33	5.47	5.63
CHG	exon	34	5.65667	5.75
CHG	exon	35	5.53	5.83333
CHG	exon	36	5.6	5.81
CHG	exon	37	5.50667	5.76333
CHG	exon	38	5.61667	5.73333
CHG	exon	39	5.46333	5.66333
CHG	exon	40	5.57	5.75333
CHG	exon	41	5.66	5.79667
CHG	exon	42	5.50333	5.76667
CHG	exon	43	5.43333	5.68
CHG	exon	44	5.46	5.68
CHG	exon	45	5.42333	5.65
CHG	exon	46	5.57667	5.66667
CHG	exon	47	5.49333	5.66667
CHG	exon	48	5.61	5.87333
CHG	exon	49	5.58	5.82333
CHG	exon	50	5.64	5.78667
CHG	exon	51	5.63	5.87
CHG	exon	52	5.64333	5.78333
CHG	exon	53	5.71667	5.85
CHG	exon	54	5.36	5.68
CHG	exon	55	5.62667	5.75667
CHG	exon	56	5.62667	5.9
CHG	exon	57	5.60333	5.84333
CHG	exon	58	5.63	5.84
CHG	exon	59	5.54333	5.73333
CHG	exon	60	5.69	5.82667
CHG	exon	61	5.50667	5.71
CHG	exon	62	5.57333	5.82333
CHG	exon	63	5.52	5.82
CHG	exon	64	5.59667	5.75
CHG	exon	65	5.75667	5.87333
CHG	exon	66	5.74667	5.94
CHG	exon	67	5.75667	6.03333
CHG	exon	68	5.63333	5.76
CHG	exon	69	5.80333	5.95667
CHG	exon	70	5.71	5.82333
CHG	exon	71	5.78	6.09333
CHG	exon	72	5.75333	6.00333
CHG	exon	73	5.81	6.05333
CHG	exon	74	5.79333	5.98333
CHG	exon	75	5.81	6.04333
CHG	exon	76	5.76667	5.99333
CHG	exon	77	5.82667	6.05
CHG	exon	78	6.00333	6.14667
CHG	exon	79	5.76667	5.93667
CHG	exon	80	5.92333	6.14333
CHG	exon	81	5.88667	5.98333
CHG	exon	82	5.85333	6.15333
CHG	exon	83	5.94	6.16333
CHG	exon	84	6.03	6.17333
CHG	exon	85	5.96667	6.20667
CHG	exon	86	6.03667	6.23
CHG	exon	87	6.15	6.31333
CHG	exon	88	6.09	6.40667
CHG	exon	89	6.3	6.53333
CHG	exon	90	6.33333	6.42333
CHG	exon	91	6.28	6.58333
CHG	exon	92	6.42667	6.65
CHG	exon	93	6.46333	6.68
CHG	exon	94	6.53	6.89
CHG	exon	95	6.67667	6.94
CHG	exon	96	7.11667	7.35333
CHG	exon	97	7.04667	7.39
CHG	exon	98	7.08333	7.33
CHG	exon	99	6.89667	7.42667
CHG	utr3	0	6.66333	6.86333
CHG	utr3	1	6.79667	6.92667
CHG	utr3	2	6.84333	7.03333
CHG	utr3	3	6.83	7.05333
CHG	utr3	4	7.00667	7.16333
CHG	utr3	5	6.98333	7.14
CHG	utr3	6	6.90333	7.07333
CHG	utr3	7	6.95333	7.15
CHG	utr3	8	6.85667	7.09667
CHG	utr3	9	6.98667	7.16
CHG	utr3	10	7.05	7.32
CHG	utr3	11	6.96667	7.26667
CHG	utr3	12	6.96	7.13
CHG	utr3	13	7.03667	7.29
CHG	utr3	14	6.78	6.99667
CHG	utr3	15	7.16667	7.44333
CHG	utr3	16	7.42333	7.63333
CHG	utr3	17	7.29333	7.64
CHG	utr3	18	7.11	7.27667
CHG	utr3	19	7.09333	7.37667
CHG	utr3	20	6.99	7.38333
CHG	utr3	21	7.04667	7.33667
CHG	utr3	22	6.82667	7.14333
CHG	utr3	23	7.23333	7.45333
CHG	utr3	24	7.28	7.54
CHG	utr3	25	7.28667	7.35667
CHG	utr3	26	7.17333	7.58333
CHG	utr3	27	7.13667	7.45667
CHG	utr3	28	7.38333	7.74333
CHG	utr3	29	7.37333	7.7
CHG	utr3	30	7.21	7.70667
CHG	utr3	31	7.23667	7.49
CHG	utr3	32	7.31	7.43333
CHG	utr3	33	7.11333	7.30333
CHG	utr3	34	6.90333	7.28
CHG	utr3	35	7.47333	7.71667
CHG	utr3	36	7.49333	7.62333
CHG	utr3	37	7.48667	7.87
CHG	utr3	38	7.33	7.60667
CHG	utr3	39	6.98333	7.10333
CHG	utr3	40	6.98667	7.32333
CHG	utr3	41	7.52333	7.69667
CHG	utr3	42	7.39667	7.59333
CHG	utr3	43	7.43667	7.59
CHG	utr3	44	7.40667	7.33333
CHG	utr3	45	7.53667	7.79667
CHG	utr3	46	7.33333	7.54333
CHG	utr3	47	7.89667	8.28333
CHG	utr3	48	7.51	7.79
CHG	utr3	49	7.33	7.60333
CHG	utr3	50	7.75	7.89333
CHG	utr3	51	7.40333	7.45667
CHG	utr3	52	7.62	7.87333
CHG	utr3	53	7.48333	7.79333
CHG	utr3	54	7.62667	7.86333
CHG	utr3	55	7.50667	7.77333
CHG	utr3	56	7.35	7.80333
CHG	utr3	57	7.66333	7.9
CHG	utr3	58	7.68333	7.88
CHG	utr3	59	7.57333	7.83667
CHG	utr3	60	7.72333	7.78
CHG	utr3	61	7.40667	7.61667
CHG	utr3	62	7.56667	7.87667
CHG	utr3	63	7.57333	7.80333
CHG	utr3	64	7.88667	7.96
CHG	utr3	65	7.67	7.97
CHG	utr3	66	7.61667	7.87
CHG	utr3	67	7.76667	7.66
CHG	utr3	68	7.77333	8.15333
CHG	utr3	69	7.65	7.96
CHG	utr3	70	7.85667	8.25667
CHG	utr3	71	7.71333	7.85667
CHG	utr3	72	7.67	7.71333
CHG	utr3	73	7.64333	7.74
CHG	utr3	74	7.62667	7.75333
CHG	utr3	75	7.7	7.96
CHG	utr3	76	7.80333	7.91667
CHG	utr3	77	8.15667	8.12333
CHG	utr3	78	7.47333	7.84333
CHG	utr3	79	7.98667	8.24
CHG	utr3	80	7.77333	8.02667
CHG	utr3	81	7.73333	7.79333
CHG	utr3	82	8.06	8.42333
CHG	utr3	83	7.91667	7.92
CHG	utr3	84	7.72333	8.09667
CHG	utr3	85	7.94667	7.95
CHG	utr3	86	8.17	8.16667
CHG	utr3	87	8.31667	8.16667
CHG	utr3	88	8.24	8.31333
CHG	utr3	89	8.41667	8.61667
CHG	utr3	90	7.96333	8.13667
CHG	utr3	91	8.16	8.16333
CHG	utr3	92	8.27667	8.46
CHG	utr3	93	8.20333	8.28333
CHG	utr3	94	8.64333	8.52333
CHG	utr3	95	8.98667	9.3
CHG	utr3	96	8.05333	8.15
CHG	utr3	97	8.01667	8.42667
CHG	utr3	98	8.06	8.89667
CHG	utr3	99	7.71333	8.06667
CHH	utr5	0	8.99667	9.16
CHH	utr5	1	9.27	9.65667
CHH	utr5	2	9.2	9.41333
CHH	utr5	3	9.29667	9.69667
CHH	utr5	4	9.86667	10.47
CHH	utr5	5	9.96667	10.5
CHH	utr5	6	9.09667	9.66333
CHH	utr5	7	9.35	9.78
CHH	utr5	8	9.45667	9.68333
CHH	utr5	9	8.89	9.01667
CHH	utr5	10	8.97333	9.31667
CHH	utr5	11	9.45	9.69333
CHH	utr5	12	9.31667	9.14333
CHH	utr5	13	11.3667	11.9
CHH	utr5	14	9.53	9.72333
CHH	utr5	15	9.17	9.52
CHH	utr5	16	8.53333	9.59667
CHH	utr5	17	8.83	9.52333
CHH	utr5	18	8.61333	9.04
CHH	utr5	19	8.04	8.30667
CHH	utr5	20	8.74667	9.17
CHH	utr5	21	9.33667	9.98
CHH	utr5	22	9.16333	9.46333
CHH	utr5	23	9.30667	9.52333
CHH	utr5	24	9.62667	9.29333
CHH	utr5	25	9.66333	9.75
CHH	utr5	26	9.79333	9.75
CHH	utr5	27	9.72333	9.83333
CHH	utr5	28	8.70667	8.58667
CHH	utr5	29	9.12	9.28667
CHH	utr5	30	9.01	8.57667
CHH	utr5	31	9.44667	9.45333
CHH	utr5	32	9.12	9.29333
CHH	utr5	33	9.61333	9.76667
CHH	utr5	34	9.09667	9.17
CHH	utr5	35	8.57667	9.02333
CHH	utr5	36	7.77	8.45333
CHH	utr5	37	8.90667	9.43333
CHH	utr5	38	8.74333	8.92
CHH	utr5	39	9.22	9.34
CHH	utr5	40	8.94667	8.94
CHH	utr5	41	8.74	8.51667
CHH	utr5	42	8.23667	8.50333
CHH	utr5	43	10.2633	10.9267
CHH	utr5	44	8.8	9.14
CHH	utr5	45	9.91667	9.9
CHH	utr5	46	8.73667	9.14667
CHH	utr5	47	9.04333	9.34
CHH	utr5	48	8.95	9.37667
CHH	utr5	49	9.52667	9.32
CHH	utr5	50	9.22333	9.26
CHH	utr5	51	7.47667	7.70333
CHH	utr5	52	9.32667	9.54667
CHH	utr5	53	9.01333	9.86
CHH	utr5	54	8.70333	9.25333
CHH	utr5	55	8.58333	9.23667
CHH	utr5	56	8.87667	8.81
CHH	utr5	57	8.49667	8.61333
CHH	utr5	58	8.38667	8.43
CHH	utr5	59	9.54667	9.91333
CHH	utr5	60	9.51333	9.27667
CHH	utr5	61	9.62333	9.54
CHH	utr5	62	8.69333	8.26
CHH	utr5	63	9.52333	9.13333
CHH	utr5	64	9.99	9.92
CHH	utr5	65	9.39667	9.49333
CHH	utr5	66	8.72333	8.7
CHH	utr5	67	7.53333	7.98667
CHH	utr5	68	8.42	8.56667
CHH	utr5	69	9.12333	9.18
CHH	utr5	70	10.0367	9.53
CHH	utr5	71	9.41333	9.27
CHH	utr5	72	9.63333	10.0067
CHH	utr5	73	8.27	7.93667
CHH	utr5	74	8.31	8.09667
CHH	utr5	75	9.21667	9.06667
CHH	utr5	76	8.24	8.82667
CHH	utr5	77	8.87	9.24667
CHH	utr5	78	7.99667	8.34
CHH	utr5	79	9.35667	9.38
CHH	utr5	80	8.81333	8.94333
CHH	utr5	81	8.11	8.42667
CHH	utr5	82	8.68	8.67333
CHH	utr5	83	7.51667	7.60667
CHH	utr5	84	6.68333	6.45
CHH	utr5	85	8.22	8.11
CHH	utr5	86	8.29667	8.68
CHH	utr5	87	8.19667	8.5
CHH	utr5	88	8.14667	8.57333
CHH	utr5	89	7.22667	7.52333
CHH	utr5	90	8.81667	8.71667
CHH	utr5	91	8.87333	8.82
CHH	utr5	92	7.98333	7.94667
CHH	utr5	93	8.77333	8.57
CHH	utr5	94	8.04	7.91667
CHH	utr5	95	7.59667	7.71667
CHH	utr5	96	7.29333	7.34667
CHH	utr5	97	7.43667	7.42667
CHH	utr5	98	7.27667	7.7
CHH	utr5	99	6.60667	6.90667
CHH	exon	0	6.86333	7.25333
CHH	exon	1	6.85	7.05333
CHH	exon	2	6.58333	6.79
CHH	exon	3	6.46667	6.70667
CHH	exon	4	6.15333	6.46
CHH	exon	5	6.22667	6.54
CHH	exon	6	5.99333	6.28
CHH	exon	7	5.98333	6.33667
CHH	exon	8	5.91	6.11667
CHH	exon	9	6.00333	6.26333
CHH	exon	10	5.85333	6.11667
CHH	exon	11	5.81	6.12667
CHH	exon	12	5.8	6.1
CHH	exon	13	5.89333	6.07667
CHH	exon	14	5.79	6.05667
CHH	exon	15	5.72	6.02333
CHH	exon	16	5.52333	5.78333
CHH	exon	17	5.58667	5.84
CHH	exon	18	5.76667	6.00333
CHH	exon	19	5.79	6
CHH	exon	20	5.69	5.90333
CHH	exon	21	5.58	5.79333
CHH	exon	22	5.48	5.68667
CHH	exon	23	5.53	5.67333
CHH	exon	24	5.49	5.63
CHH	exon	25	5.45333	5.65667
CHH	exon	26	5.34667	5.59667
CHH	exon	27	5.55667	5.62333
CHH	exon	28	5.25333	5.51333
CHH	exon	29	5.31667	5.45667
CHH	exon	30	5.26667	5.46
CHH	exon	31	5.31667	5.49
CHH	exon	32	5.28333	5.43333
CHH	exon	33	5.17667	5.39
CHH	exon	34	5.36	5.56333
CHH	exon	35	5.22	5.41333
CHH	exon	36	5.25667	5.48
CHH	exon	37	5.31	5.48
CHH	exon	38	5.14	5.38
CHH	exon	39	5.16333	5.4
CHH	exon	40	5.15333	5.35667
CHH	exon	41	5.12667	5.47333
CHH	exon	42	5.23333	5.50667
CHH	exon	43	5.21333	5.37333
CHH	exon	44	5.20333	5.39333
CHH	exon	45	5.24	5.48667
CHH	exon	46	5.18	5.33667
CHH	exon	47	5.10333	5.32
CHH	exon	48	5.16333	5.34
CHH	exon	49	5.13	5.34333
CHH	exon	50	5.23333	5.4
CHH	exon	51	5.11333	5.27667
CHH	exon	52	5.16	5.29667
CHH	exon	53	5.22	5.47333
CHH	exon	54	5.26667	5.46
CHH	exon	55	5.27333	5.48667
CHH	exon	56	5.22333	5.41333
CHH	exon	57	5.16333	5.34667
CHH	exon	58	5.20667	5.42333
CHH	exon	59	5.2	5.35667
CHH	exon	60	5.11667	5.28667
CHH	exon	61	5.13	5.28333
CHH	exon	62	5.19667	5.46667
CHH	exon	63	5.12	5.36
CHH	exon	64	5.26667	5.48333
CHH	exon	65	5.18667	5.36
CHH	exon	66	5.21333	5.44
CHH	exon	67	5.16667	5.43667
CHH	exon	68	5.33	5.53667
CHH	exon	69	5.19	5.45667
CHH	exon	70	5.29333	5.45667
CHH	exon	71	5.24667	5.42333
CHH	exon	72	5.33	5.53
CHH	exon	73	5.32	5.52333
CHH	exon	74	5.20667	5.38667
CHH	exon	75	5.32333	5.55
CHH	exon	76	5.28667	5.45333
CHH	exon	77	5.22333	5.41667
CHH	exon	78	5.3	5.45667
CHH	exon	79	5.34667	5.62333
CHH	exon	80	5.22333	5.43667
CHH	exon	81	5.37333	5.59
CHH	exon	82	5.55333	5.72
CHH	exon	83	5.41333	5.63333
CHH	exon	84	5.53333	5.75
CHH	exon	85	5.51667	5.80667
CHH	exon	86	5.45333	5.66333
CHH	exon	87	5.61667	5.76333
CHH	exon	88	5.54333	5.9
CHH	exon	89	5.62667	5.83333
CHH	exon	90	5.53	5.80667
CHH	exon	91	5.57333	5.82667
CHH	exon	92	5.81333	6.01
CHH	exon	93	5.82333	6.04
CHH	exon	94	5.89667	6.18333
CHH	exon	95	5.91	6.20333
CHH	exon	96	6.03667	6.31333
CHH	exon	97	6.13	6.31333
CHH	exon	98	6.25333	6.44667
CHH	exon	99	6.35333	6.54333
CHH	utr3	0	6.22667	6.38333
CHH	utr3	1	6.23	6.41667
CHH	utr3	2	6.25	6.37333
CHH	utr3	3	6.49	6.66333
CHH	utr3	4	6.96333	7.00667
CHH	utr3	5	6.44	6.41667
CHH	utr3	6	6.19667	6.34667
CHH	utr3	7	6.33	6.55
CHH	utr3	8	6.46	6.53333
CHH	utr3	9	6.68667	7.02
CHH	utr3	10	6.41333	6.74333
CHH	utr3	11	6.37	6.69
CHH	utr3	12	6.43333	6.80667
CHH	utr3	13	6.34667	6.52
CHH	utr3	14	6.51667	6.92333
CHH	utr3	15	6.71333	6.97333
CHH	utr3	16	6.54	6.85
CHH	utr3	17	6.57667	6.78
CHH	utr3	18	6.48667	6.63667
CHH	utr3	19	6.49667	6.77
CHH	utr3	20	6.42333	6.48667
CHH	utr3	21	6.35	6.54667
CHH	utr3	22	6.28333	6.59667
CHH	utr3	23	6.13333	6.49
CHH	utr3	24	6.48333	6.96667
CHH	utr3	25	6.56	7.02333
CHH	utr3	26	6.51	6.84333
CHH	utr3	27	6.83333	7.09667
CHH	utr3	28	7.10667	7.42
CHH	utr3	29	6.72333	6.92
CHH	utr3	30	6.82667	7.05667
CHH	utr3	31	6.9	7.28333
CHH	utr3	32	6.78667	6.81667
CHH	utr3	33	6.55667	6.60333
CHH	utr3	34	6.48667	6.78667
CHH	utr3	35	7.05333	7.41667
CHH	utr3	36	6.82333	7.20667
CHH	utr3	37	6.79667	7.03333
CHH	utr3	38	6.57667	6.77667
CHH	utr3	39	6.46	6.73667
CHH	utr3	40	6.62	6.76667
CHH	utr3	41	6.68333	6.86333
CHH	utr3	42	6.72333	6.90333
CHH	utr3	43	6.59	6.79
CHH	utr3	44	6.77	7.06333
CHH	utr3	45	6.88	6.99
CHH	utr3	46	7.11	7.3
CHH	utr3	47	6.78333	6.92333
CHH	utr3	48	6.76333	7.19667
CHH	utr3	49	6.96	7.37
CHH	utr3	50	6.84	6.98667
CHH	utr3	51	6.73333	7.04667
CHH	utr3	52	6.95	7.06667
CHH	utr3	53	7.16667	7.68
CHH	utr3	54	6.95	7.12
CHH	utr3	55	6.83667	7.32667
CHH	utr3	56	6.73333	7.03
CHH	utr3	57	7.16333	7.60667
CHH	utr3	58	6.81	7.10667
CHH	utr3	59	6.93333	7.19667
CHH	utr3	60	6.72667	7.14
CHH	utr3	61	6.86667	6.85
CHH	utr3	62	7.01333	7.23667
CHH	utr3	63	7.15333	7.30333
CHH	utr3	64	7.05667	7.24667
CHH	utr3	65	6.76333	6.85
CHH	utr3	66	7.06333	7.08333
CHH	utr3	67	6.99667	7.23333
CHH	utr3	68	6.96333	7.39333
CHH	utr3	69	7.13667	7.35333
CHH	utr3	70	6.95667	7.1
CHH	utr3	71	6.97	6.86
CHH	utr3	72	6.63	6.79
CHH	utr3	73	7.02	7.15667
CHH	utr3	74	6.75333	7.01667
CHH	utr3	75	6.96333	7.04333
CHH	utr3	76	7.14667	7.52333
CHH	utr3	77	7.44667	7.71333
CHH	utr3	78	7.08333	7.08667
CHH	utr3	79	6.94	7.09333
CHH	utr3	80	6.71	6.73333
CHH	utr3	81	7.14333	7.18
CHH	utr3	82	7.3	7.17667
CHH	utr3	83	7.14333	7.12
CHH	utr3	84	7.23	7.37
CHH	utr3	85	7.2	7.4
CHH	utr3	86	7.42667	7.42
CHH	utr3	87	7.42	7.45333
CHH	utr3	88	7.35667	7.38
CHH	utr3	89	7.45333	7.45
CHH	utr3	90	7.02667	7.32667
CHH	utr3	91	6.86	7.1
CHH	utr3	92	7.07	7.21667
CHH	utr3	93	7.02667	7.21
CHH	utr3	94	7.52333	7.58333
CHH	utr3	95	7.74	7.93
CHH	utr3	96	7.30667	7.36333
CHH	utr3	97	7.22	6.96667
CHH	utr3	98	7.28333	7.73333
CHH	utr3	99	7.45667	7.47667

## Sheet: Sheet2
			HBV 1				HBV 2				HBV 3				Vector 1				Vector 2				Vector 3
Context	Element	Bin	MethyPer	AveragemCLevel	MethyDis		MethyPer	AveragemCLevel	MethyDis		MethyPer	AveragemCLevel	MethyDis		MethyPer	AveragemCLevel	MethyDis		MethyPer	AveragemCLevel	MethyDis		MethyPer	AveragemCLevel	MethyDis
C	utr5	0	39.71	9.81	9.72		41.32	9.62	9.95		40.72	10.2	10.48		38.88	9.68	9.81		35.92	9.98	9.32		40.82	10.43	10.43
C	utr5	1	37.38	9.9	3.68		38.03	9.73	3.74		38.41	9.59	3.82		35.99	9.85	3.68		34.67	10.21	3.59		38.76	10.47	3.84
C	utr5	2	35.34	9.31	2.38		35.59	9.47	2.38		37.7	9.78	2.47		35.19	9.43	2.42		34.21	9.76	2.37		38.37	10.23	2.44
C	utr5	3	34.87	9.76	1.87		34.95	9.36	1.86		37.92	9.93	1.95		34.63	9.25	1.87		34.3	10.35	1.91		37.12	10.29	1.96
C	utr5	4	35.82	9.91	1.59		34.69	9.53	1.54		36.95	9.58	1.56		34.98	9.81	1.56		33.87	10.29	1.56		37.32	10.22	1.57
C	utr5	5	34.16	9.59	1.39		34.21	9.89	1.38		35.67	10.43	1.38		33.81	10.12	1.37		32.08	10.69	1.37		35.94	10.84	1.39
C	utr5	6	36.63	8.97	1.38		35.84	9.16	1.37		36.36	9.72	1.35		35.99	9.41	1.41		33.12	9.93	1.37		36.43	9.97	1.33
C	utr5	7	35.14	9.7	1.21		34.55	9.54	1.18		38.74	9.78	1.27		34.24	10.01	1.21		33.59	9.99	1.22		36.29	10.02	1.17
C	utr5	8	33.76	9.79	1.1		34.01	9.91	1.09		36.71	10.2	1.12		33.3	9.77	1.11		32.79	10.33	1.12		36.97	10.13	1.1
C	utr5	9	34.31	9.3	1.02		33.98	9.27	0.98		35.3	9.36	1		34.77	9.37	1.03		33.6	9.95	1		36.96	9.43	1.01
C	utr5	10	34.64	9.5	0.99		33.9	9.54	0.95		37.59	9.43	1		34.54	9.63	0.99		32.72	10.2	0.94		38.57	9.63	1
C	utr5	11	34.14	9.21	0.92		33.37	9.66	0.94		37.92	9.2	0.95		34.02	9.43	0.96		33.34	9.68	0.93		37.23	9.95	0.92
C	utr5	12	36.14	9.29	0.97		34.42	9.38	0.94		38.45	9.26	0.92		34.81	9.44	0.97		34.17	9.31	0.96		39.96	9.2	0.94
C	utr5	13	33.19	11.94	0.84		31.91	11.74	0.84		34.69	9.64	0.8		32.56	12.23	0.84		33.09	12.76	0.86		37.12	10.16	0.82
C	utr5	14	32.48	9.63	0.78		31.04	10.28	0.76		33.23	9.95	0.73		33.23	10.29	0.78		31.33	10.35	0.75		34.99	10.78	0.73
C	utr5	15	33.07	9.39	0.76		32.91	9.55	0.77		33.74	9.56	0.73		31.39	10.14	0.76		30.06	9.82	0.73		34.03	9.88	0.71
C	utr5	16	34.42	9.08	0.86		31.47	8.94	0.82		34.41	9.08	0.85		32.87	9.59	0.84		32.82	9.53	0.86		36.35	9.63	0.85
C	utr5	17	34.37	9.35	0.84		30.6	9.56	0.77		34.34	9.35	0.79		31.2	10.01	0.78		31.39	10.3	0.82		35.59	9.73	0.75
C	utr5	18	33.2	9.46	0.73		32.24	9.22	0.75		36.21	9.38	0.77		32.64	9.67	0.75		33.07	9.51	0.77		36.06	10.11	0.73
C	utr5	19	33.32	9.18	0.75		33.57	8.35	0.75		38.06	8.69	0.76		34.18	9.05	0.76		32.46	8.82	0.75		37.52	9.52	0.74
C	utr5	20	30.66	9.28	0.66		30.96	9.22	0.65		34.99	9.39	0.63		32.37	9.61	0.67		30.31	9.95	0.63		34.92	10	0.62
C	utr5	21	31.69	9.29	0.59		31.14	9.55	0.59		35.13	9.6	0.58		30.82	10.08	0.6		31.05	10.14	0.58		34.61	9.97	0.57
C	utr5	22	31.69	9.31	0.6		30.64	9.29	0.6		36.95	9.34	0.62		31.75	9.75	0.62		30.5	9.54	0.61		36.39	9.37	0.59
C	utr5	23	30.05	9.68	0.64		31.17	10.03	0.67		35.84	9.69	0.66		30.49	10.2	0.64		30.74	10.08	0.64		32.66	10.1	0.59
C	utr5	24	31.57	9.75	0.61		33.81	10.47	0.67		38.88	9.65	0.67		31.82	9.93	0.61		33.12	9.42	0.65		34.87	10.13	0.58
C	utr5	25	34.03	10.08	0.64		33.4	9.8	0.66		39.53	9.88	0.63		33.31	9.92	0.63		33.63	9.42	0.63		36.5	10.32	0.6
C	utr5	26	34.74	9.99	0.62		33.99	9.96	0.64		35.47	10.18	0.58		32.57	9.8	0.61		32.8	9.61	0.62		35.98	10.43	0.59
C	utr5	27	34.09	10.06	0.66		34.12	9.73	0.69		36.98	9.97	0.63		33.51	10.01	0.66		31.81	10.01	0.63		36.19	10.49	0.63
C	utr5	28	34.71	9.26	0.67		34.18	8.95	0.68		38.8	9.37	0.69		34.91	9.08	0.69		33.33	8.96	0.67		37.7	9.35	0.67
C	utr5	29	34.75	9.01	0.67		34.26	9.19	0.67		38.1	9.12	0.67		33.81	9.62	0.67		33.08	9.58	0.68		37.62	9.37	0.66
C	utr5	30	35.08	9.6	0.66		35.1	9.05	0.65		37.07	9.39	0.62		32.24	9.12	0.62		33.51	8.9	0.62		39.7	9.52	0.65
C	utr5	31	33.69	9.41	0.58		33.65	9.7	0.6		36.74	9.74	0.58		31.45	9.79	0.57		33.95	9.5	0.58		38.65	10.22	0.58
C	utr5	32	32.24	9.88	0.56		32.94	9.51	0.57		36.86	10.08	0.56		31.52	9.72	0.54		32.59	9.89	0.55		36.24	10.31	0.53
C	utr5	33	33.93	9.75	0.57		32.35	10.03	0.56		38.13	10.13	0.58		34.89	10.24	0.59		33.26	10.41	0.57		38.02	10.34	0.54
C	utr5	34	34.35	9.5	0.61		31.76	9.5	0.6		39.24	9.36	0.6		35.63	9.36	0.62		32.98	9.73	0.6		39.28	9.63	0.59
C	utr5	35	35.25	9.39	0.64		33.81	8.79	0.64		38.48	8.88	0.6		34.82	9.67	0.62		34.85	9.28	0.62		39.2	9.2	0.62
C	utr5	36	38.87	9.28	0.87		36.65	8.34	0.83		42.04	8.33	0.79		38.96	9.46	0.86		35.59	9.05	0.79		42.5	9.4	0.84
C	utr5	37	34.55	9.46	0.65		33.84	9.27	0.68		38.41	9.7	0.65		33.69	9.56	0.64		31.54	10.02	0.64		37.82	10.18	0.66
C	utr5	38	34.51	9.47	0.6		34.3	9.68	0.59		37.82	9.04	0.56		34.49	9.54	0.61		33.81	9.86	0.59		38.45	9.52	0.58
C	utr5	39	33.73	9.8	0.53		35.53	9.86	0.56		35.35	9.7	0.51		32.72	9.84	0.53		32.59	9.81	0.53		37.12	10.23	0.54
C	utr5	40	32.39	9.46	0.57		32.21	9.95	0.57		34.78	9.69	0.54		31.95	9.88	0.55		32.69	9.78	0.56		36.8	9.85	0.55
C	utr5	41	33.25	8.7	0.56		34.43	9.77	0.59		38.06	8.8	0.56		33.5	9.24	0.55		34.32	8.67	0.56		38.79	9.12	0.56
C	utr5	42	35.48	8.49	0.61		35.79	8.81	0.62		37.42	8.74	0.58		35.88	9.13	0.63		32.47	8.8	0.6		36.99	9.13	0.58
C	utr5	43	37.37	10.47	0.63		35.71	10.55	0.61		38.17	10.16	0.57		35.19	10.89	0.6		34.8	10.92	0.61		38.97	11.06	0.58
C	utr5	44	36.16	9.19	0.59		35.41	9.05	0.58		35.8	9.24	0.55		33.17	9.49	0.55		32.09	9.27	0.57		36.22	9.61	0.54
C	utr5	45	37.82	10.18	0.67		35.58	10.36	0.63		37.79	10.6	0.61		34.92	10.49	0.64		32.92	10.25	0.6		39.05	10.01	0.61
C	utr5	46	34.38	9.22	0.67		33.33	8.92	0.62		36.48	8.97	0.58		34.1	9.17	0.63		33	9.6	0.64		37.64	9.47	0.63
C	utr5	47	34.77	9.42	0.62		34.6	9.71	0.62		39.42	9.11	0.61		34.88	9.47	0.61		35.8	9.86	0.64		37.83	9.49	0.59
C	utr5	48	33.05	9.57	0.58		32.47	9.26	0.55		37	9.32	0.54		34.01	9.5	0.56		32.04	9.91	0.54		36.66	10.1	0.54
C	utr5	49	32.63	9.28	0.58		32.92	9.87	0.58		36.48	9.87	0.58		31.92	9.39	0.56		31.26	9.44	0.57		36.52	9.58	0.55
C	utr5	50	33.53	9.81	0.55		34.28	9.33	0.54		40.01	9.25	0.55		34.48	9.73	0.55		33.32	9.61	0.54		39.01	9.62	0.53
C	utr5	51	35.77	8.25	0.62		36.88	8.36	0.62		38.99	8.08	0.6		35.73	8.13	0.6		34.28	8.64	0.62		40.96	8.54	0.6
C	utr5	52	34.82	9.18	0.6		33.86	9.72	0.57		37.43	9.73	0.56		33.29	9.9	0.57		32.89	9.72	0.56		37.42	10.05	0.54
C	utr5	53	35.5	9.33	0.6		34.78	9.81	0.59		38	9.5	0.55		35.31	10.6	0.62		34.03	10.12	0.58		39.76	9.78	0.55
C	utr5	54	34.62	8.91	0.6		36.62	9.74	0.63		36.39	9.44	0.57		35.85	10.05	0.63		33.32	9.72	0.58		38.94	9.95	0.58
C	utr5	55	34.41	8.65	0.63		35.12	9.21	0.65		37.47	9.66	0.62		34.92	9.65	0.65		32.52	9.4	0.6		38.57	9.69	0.6
C	utr5	56	34.63	8.78	0.7		34.67	9.39	0.74		39.15	9.19	0.72		33.61	8.99	0.69		32.03	9.09	0.69		37.02	9.45	0.67
C	utr5	57	37.04	8.72	0.75		36.32	9.19	0.76		40.51	9.6	0.78		37.84	8.75	0.77		33.94	9.01	0.73		39.52	9.37	0.73
C	utr5	58	34.16	9.13	0.63		34.72	9.46	0.65		37.6	9.8	0.63		35.19	9.4	0.64		31.84	9.6	0.61		38.98	9.86	0.63
C	utr5	59	35.8	9.72	0.62		35.87	10.32	0.63		38.23	9.6	0.62		34.89	9.85	0.61		35.43	10.53	0.64		37.63	10.54	0.6
C	utr5	60	37.75	9.9	0.66		38.44	10.01	0.68		42.17	9.71	0.67		38.03	9.82	0.67		36.85	9.77	0.66		41.44	10.36	0.67
C	utr5	61	34.44	10.16	0.62		33.79	9.9	0.62		38.1	9.6	0.6		33.06	9.84	0.6		32.83	9.71	0.62		37.35	9.84	0.59
C	utr5	62	35.84	9.41	0.69		35.99	9.1	0.73		39.77	9.19	0.66		35.47	8.6	0.68		32.35	9.19	0.67		37.47	9.27	0.62
C	utr5	63	37.35	9.75	0.71		34.19	10.43	0.68		39	9.48	0.66		35.92	9.23	0.68		33.71	9.67	0.7		38.96	10.24	0.65
C	utr5	64	36.86	10.06	0.67		33.93	10.17	0.65		36.55	9.81	0.59		32.96	9.58	0.63		33.3	10.09	0.63		38.94	10.63	0.6
C	utr5	65	36.97	9.5	0.67		35.7	9.96	0.66		38.87	9.74	0.62		36.29	9.66	0.66		32.52	9.74	0.65		40.16	10.06	0.64
C	utr5	66	36.75	9.31	0.68		37.34	9.51	0.69		40.01	9.51	0.67		36.25	9.43	0.67		34.83	9.6	0.69		41.02	9.92	0.68
C	utr5	67	40.95	8.29	0.69		39	8.52	0.66		42.08	8.97	0.66		37.34	8.79	0.66		37.6	8.96	0.7		43.53	9.08	0.68
C	utr5	68	39.82	9.29	0.74		37.74	9.36	0.71		39.75	9.34	0.71		35.81	9.21	0.7		35.91	8.95	0.7		41.37	9.51	0.73
C	utr5	69	33.94	9.07	0.67		34.01	9.76	0.69		37.1	9.4	0.65		34.62	9.97	0.71		33.44	9.32	0.66		37.5	9.76	0.66
C	utr5	70	33.12	9.75	0.66		32.33	9.67	0.65		37.77	10.65	0.63		33.16	9.71	0.65		33.62	9.98	0.65		37.47	9.92	0.61
C	utr5	71	35.07	9.87	0.65		35.95	9.75	0.64		40.03	10.19	0.63		34.6	9.98	0.65		35.07	9.75	0.62		39.47	10.33	0.61
C	utr5	72	36.41	10.71	0.71		36.76	10.11	0.73		39.05	9.51	0.67		35.92	9.78	0.7		35.03	11.39	0.7		39.64	9.58	0.7
C	utr5	73	40.62	8.83	0.82		36.41	9.05	0.81		43.07	8.62	0.81		36.73	8.47	0.77		34.79	8.52	0.78		41.63	9	0.82
C	utr5	74	36.55	9.36	0.81		36.68	9.14	0.81		40.79	8.96	0.79		35.3	8.78	0.79		35.98	9.22	0.83		40.61	9.3	0.8
C	utr5	75	34.36	9.28	0.71		33.51	9.78	0.71		37.33	9.56	0.68		34.18	9.47	0.71		33.47	9.41	0.7		39.3	9.88	0.71
C	utr5	76	36.93	9.1	0.74		35.77	9.47	0.76		39.85	9.07	0.72		34.94	9.51	0.74		33.5	9.68	0.75		40.75	9.62	0.75
C	utr5	77	35.81	8.97	0.75		34.52	9.22	0.74		40.12	9.3	0.72		36.83	9.56	0.79		34.81	9.86	0.76		38.02	9.42	0.7
C	utr5	78	37.65	8.85	0.76		37.49	9.2	0.75		41.61	9.06	0.77		36.55	9.05	0.77		35.8	9.78	0.79		39.36	9.43	0.76
C	utr5	79	36.72	9.62	0.78		36.89	9.93	0.78		41.07	9.91	0.76		36.71	9.93	0.83		35.97	10.01	0.82		41.15	9.96	0.77
C	utr5	80	34.75	9.49	0.76		36.17	9.82	0.76		39.3	9.43	0.73		33.74	9.53	0.76		34.38	9.73	0.75		40.75	9.77	0.74
C	utr5	81	37.72	8.87	0.76		36.06	9.15	0.75		40.62	9.36	0.75		35.38	8.98	0.75		36.48	9.43	0.78		41.18	9.5	0.77
C	utr5	82	38.57	8.84	0.78		36.37	9.17	0.75		40.86	9.6	0.78		35.01	9.14	0.76		34.14	9.46	0.77		39.55	9.5	0.76
C	utr5	83	40.22	8.51	0.89		37.9	8.52	0.86		41.31	8.87	0.89		37.34	8.83	0.89		36.94	9.08	0.92		41.07	8.97	0.89
C	utr5	84	42.21	7.45	1.06		43.5	7.88	1.09		48.93	7.4	1.11		41.84	7.26	1.1		42.91	7.29	1.18		48.75	7.49	1.12
C	utr5	85	38.23	8.67	0.8		37.74	8.72	0.8		41.03	8.85	0.81		37.12	8.65	0.83		36.3	8.95	0.82		41.42	8.84	0.81
C	utr5	86	38.13	8.94	0.83		36.63	9.25	0.82		40.14	9.46	0.8		37.48	9.14	0.86		35.98	9.87	0.85		40.26	9.66	0.82
C	utr5	87	38.23	8.53	0.85		36.31	8.86	0.84		41.16	8.58	0.85		36.36	8.82	0.86		35.37	9.06	0.88		42.31	9.09	0.87
C	utr5	88	37.98	8.54	0.93		36.95	9.12	0.95		42.08	8.72	0.91		38.11	8.38	0.95		36.18	9.55	1		42.7	9.2	0.93
C	utr5	89	40.23	7.94	1.03		38.31	8.65	1.09		42.39	7.98	1.07		39.37	8.22	1.07		37.13	8.44	1.13		43.38	8.7	1.1
C	utr5	90	36.53	8.89	0.96		38.4	9.18	1.01		39.76	9.15	0.97		38.35	8.99	0.99		37.22	9.01	1.07		42.41	9.28	1
C	utr5	91	36.93	9.35	0.93		37.43	9.2	0.96		37.87	9.61	0.96		37.44	9.06	0.96		36.23	9.99	1.02		42.75	9.22	0.99
C	utr5	92	38.04	9.17	1.01		36.84	9.15	1		40.12	8.61	1.02		37.95	8.82	1		36.14	8.69	1.04		40.94	9.13	1.06
C	utr5	93	34.1	8.92	1.1		35	10.01	1.14		38.15	9.67	1.14		36.65	9.06	1.15		33.19	9.59	1.14		38.06	9.85	1.18
C	utr5	94	36.11	8.37	1.15		35.17	8.61	1.13		38.58	8.61	1.16		36.61	8.41	1.17		34.36	8.55	1.2		40.52	8.5	1.2
C	utr5	95	39.42	8.03	1.38		38.56	8.79	1.36		41.56	8.18	1.37		38.25	8.4	1.37		38.42	8.76	1.49		43.13	8.42	1.42
C	utr5	96	38.82	8	1.48		39.61	8.1	1.48		41.31	8	1.49		38.57	8.19	1.5		37.82	8.3	1.58		42.51	8.51	1.56
C	utr5	97	36.71	8.17	1.73		36.63	7.96	1.68		38.54	8.23	1.75		37.25	7.67	1.73		34.59	7.97	1.82		40.04	8.89	1.79
C	utr5	98	37.66	7.83	2.24		38.49	8.02	2.26		38.39	7.87	2.24		37.17	8.41	2.25		35.42	8.55	2.38		39.86	8.16	2.3
C	utr5	99	36.27	7	6.37		36.03	6.81	6.19		36.43	7.38	6.48		34.91	7.05	6.26		33.42	7.41	6.4		36.79	7.79	6.57
C	exon	0	32.25	6.69	0.45		32.68	6.63	0.45		33.04	7.13	0.45		31.2	6.74	0.44		30.87	7.27	0.44		32.45	7.43	0.44
C	exon	1	32.84	6.59	0.63		32.94	6.6	0.63		33.02	7.05	0.62		31.72	6.64	0.63		31.49	6.98	0.63		32.69	7.35	0.62
C	exon	2	33.19	6.35	0.71		34.22	6.5	0.72		33.68	6.72	0.7		32.38	6.4	0.71		31.14	6.73	0.69		32.95	7.04	0.69
C	exon	3	34.03	6.31	0.75		34.11	6.32	0.75		34.18	6.67	0.75		32.62	6.44	0.75		31.25	6.74	0.73		33.27	6.87	0.73
C	exon	4	34.69	6.12	0.78		35.27	6.14	0.78		35.04	6.48	0.77		33.75	6.21	0.78		32.16	6.63	0.76		34.1	6.86	0.76
C	exon	5	34.68	6.1	0.8		35.86	6.16	0.81		35.22	6.5	0.8		33.48	6.13	0.8		33.01	6.61	0.8		34.96	6.85	0.8
C	exon	6	35.25	6.01	0.81		35.61	5.95	0.81		35.97	6.34	0.82		34.37	6.07	0.82		33.26	6.43	0.81		34.85	6.73	0.8
C	exon	7	35.38	5.98	0.83		36.56	6	0.84		35.99	6.21	0.83		34.43	6.12	0.83		33.98	6.34	0.83		35.43	6.7	0.83
C	exon	8	36	5.92	0.85		36.97	5.91	0.86		36.2	6.2	0.85		35.21	5.9	0.86		33.71	6.2	0.84		36.04	6.5	0.86
C	exon	9	36.7	5.93	0.88		37.04	5.99	0.87		36.88	6.25	0.87		35.79	5.98	0.88		34.15	6.26	0.86		36.26	6.72	0.87
C	exon	10	36.51	5.82	0.87		37.29	5.95	0.88		36.64	6.22	0.86		35.36	5.91	0.87		34.87	6.17	0.87		36.99	6.56	0.89
C	exon	11	36.9	5.91	0.9		37.37	5.87	0.9		37.49	6.09	0.9		36.44	5.96	0.91		34.82	6.27	0.89		36.91	6.52	0.9
C	exon	12	37.21	5.82	0.91		37.41	5.83	0.9		37.59	6.26	0.91		36.01	5.89	0.91		35.2	6.3	0.91		36.81	6.58	0.9
C	exon	13	37.81	5.89	0.93		37.95	5.89	0.92		37.7	6.14	0.92		36.54	5.9	0.92		35.02	6.05	0.91		37.21	6.54	0.92
C	exon	14	37.94	5.86	0.92		38.73	5.81	0.93		38.09	6.06	0.91		36.65	5.8	0.92		34.79	6.07	0.89		37.83	6.49	0.92
C	exon	15	37.62	5.85	0.93		38.48	5.91	0.94		38.63	6.19	0.94		36.42	5.8	0.92		35.6	6.27	0.93		37.59	6.62	0.94
C	exon	16	38.11	5.65	0.95		38.83	5.71	0.96		39.06	5.99	0.97		37.47	5.68	0.96		35.95	6.04	0.95		38.35	6.29	0.96
C	exon	17	38.22	5.63	0.96		39.15	5.67	0.97		38.06	5.93	0.95		36.92	5.68	0.96		36.01	5.89	0.95		38.09	6.4	0.97
C	exon	18	38.54	5.71	0.98		38.98	5.76	0.97		38.92	6.13	0.97		37.55	5.72	0.97		36.14	6.05	0.97		38.57	6.46	0.99
C	exon	19	38.21	5.81	0.97		39.4	5.85	0.99		38.98	6.08	0.98		37.24	5.84	0.97		36.35	6	0.97		38.31	6.43	0.98
C	exon	20	39.09	5.66	0.99		39.12	5.67	0.98		39.21	5.97	0.98		37.62	5.61	0.98		36.23	5.87	0.98		38.77	6.27	0.99
C	exon	21	39.43	5.62	1.01		39.37	5.65	0.99		39.07	5.88	0.99		37.81	5.55	0.99		37.04	5.9	1		39.25	6.27	1.01
C	exon	22	39.73	5.64	1.02		39.39	5.68	1		39.63	5.92	1.01		38.02	5.63	1		36.68	5.89	1		39.41	6.34	1.02
C	exon	23	39.88	5.54	1.02		40.39	5.69	1.03		39.98	5.81	1.02		39	5.55	1.03		37.26	5.82	1.01		39.6	6.19	1.03
C	exon	24	39.9	5.55	1.04		40.43	5.6	1.04		39.39	5.82	1.02		38.06	5.36	1.03		36.68	5.71	1.02		39.11	6.12	1.03
C	exon	25	39.78	5.53	1.05		39.99	5.47	1.05		39.71	5.78	1.04		38.5	5.51	1.05		37.08	5.78	1.04		39.09	6.12	1.04
C	exon	26	40.1	5.42	1.04		40.79	5.56	1.04		40.27	5.78	1.03		38.49	5.44	1.02		37.53	5.79	1.03		39.32	6.21	1.04
C	exon	27	40.4	5.55	1.05		40.44	5.65	1.05		40.23	5.81	1.04		38.45	5.44	1.04		37.42	5.87	1.04		39.34	6.11	1.04
C	exon	28	40.17	5.43	1.06		40.62	5.43	1.06		40.24	5.69	1.06		38.73	5.43	1.06		37.54	5.74	1.06		39.27	6.13	1.05
C	exon	29	39.81	5.32	1.05		40.47	5.36	1.06		40.32	5.7	1.06		39.03	5.35	1.07		37.83	5.55	1.07		39.79	5.93	1.07
C	exon	30	40.31	5.35	1.07		40.95	5.37	1.07		40.53	5.66	1.07		39.21	5.41	1.07		37.74	5.65	1.07		40.13	6.01	1.08
C	exon	31	40.75	5.29	1.07		41.34	5.47	1.08		40.94	5.71	1.08		39.36	5.45	1.07		38.37	5.59	1.08		40.6	5.99	1.09
C	exon	32	40.57	5.34	1.07		41.12	5.38	1.07		40.5	5.65	1.07		39.8	5.3	1.08		37.83	5.56	1.07		40.13	6.01	1.08
C	exon	33	41.3	5.3	1.08		40.99	5.33	1.06		40.75	5.66	1.07		39.38	5.3	1.07		38.02	5.58	1.07		40.52	5.97	1.08
C	exon	34	40.79	5.45	1.07		41.09	5.44	1.07		40.74	5.68	1.07		39.83	5.49	1.08		38.27	5.65	1.08		40.01	5.97	1.07
C	exon	35	40.44	5.34	1.07		41.76	5.33	1.09		41.43	5.63	1.09		39.9	5.47	1.09		38.38	5.6	1.09		40.69	5.95	1.09
C	exon	36	41.37	5.3	1.1		41.8	5.36	1.1		41.84	5.67	1.11		39.93	5.44	1.09		38.35	5.56	1.09		40.8	6	1.1
C	exon	37	40.73	5.33	1.08		41.55	5.44	1.08		41.64	5.75	1.1		40.09	5.42	1.09		38.43	5.66	1.08		40.51	6.12	1.09
C	exon	38	40.98	5.31	1.09		41.42	5.34	1.09		41.54	5.57	1.1		39.83	5.28	1.09		38.32	5.62	1.09		40.91	5.91	1.1
C	exon	39	41.41	5.3	1.1		41.77	5.31	1.1		41.64	5.55	1.1		40.31	5.24	1.1		38.64	5.65	1.1		41.19	5.94	1.11
C	exon	40	40.91	5.25	1.11		41.6	5.27	1.11		41.46	5.64	1.12		39.97	5.25	1.11		38.26	5.52	1.11		40.67	5.94	1.12
C	exon	41	41.03	5.28	1.09		41.48	5.32	1.09		41.82	5.63	1.11		40.27	5.39	1.1		38.42	5.64	1.09		40.56	5.94	1.1
C	exon	42	41.35	5.34	1.11		41.4	5.29	1.1		41.43	5.69	1.11		39.77	5.33	1.1		37.94	5.65	1.09		40.5	6.1	1.1
C	exon	43	41.36	5.3	1.1		41.56	5.23	1.1		41.41	5.61	1.1		39.99	5.27	1.1		38.72	5.61	1.11		40.49	5.88	1.1
C	exon	44	41.4	5.24	1.11		41.72	5.29	1.1		41.9	5.64	1.11		40.24	5.33	1.11		39.01	5.62	1.12		41.14	5.91	1.11
C	exon	45	41.72	5.19	1.12		41.96	5.33	1.11		41.15	5.6	1.1		40.44	5.26	1.12		38.49	5.57	1.11		41.21	5.96	1.13
C	exon	46	41.72	5.28	1.11		41.77	5.28	1.11		41.49	5.65	1.11		40.61	5.3	1.12		38.7	5.55	1.11		41.32	5.84	1.12
C	exon	47	41.31	5.26	1.1		41.67	5.25	1.1		41.26	5.53	1.1		40.35	5.24	1.11		38.94	5.58	1.11		41.34	5.84	1.12
C	exon	48	41.84	5.3	1.12		41.51	5.31	1.1		41.71	5.68	1.12		40.18	5.28	1.11		38.84	5.56	1.11		41.06	6.06	1.12
C	exon	49	41.46	5.26	1.12		41.59	5.22	1.11		41.35	5.63	1.12		40.37	5.33	1.13		38.38	5.53	1.11		40.67	5.94	1.11
C	exon	50	41.51	5.31	1.12		41.95	5.42	1.12		41.53	5.7	1.12		40.15	5.3	1.12		38.56	5.63	1.12		41.17	5.96	1.13
C	exon	51	41.37	5.31	1.11		41.28	5.28	1.1		41.61	5.69	1.11		40.02	5.36	1.11		38.27	5.55	1.1		40.44	5.91	1.1
C	exon	52	40.83	5.24	1.09		41.85	5.32	1.11		41.36	5.7	1.1		40.14	5.25	1.11		38.68	5.61	1.11		40.67	5.86	1.1
C	exon	53	41.32	5.34	1.12		42.06	5.4	1.12		41.33	5.72	1.12		40.41	5.31	1.13		38.62	5.65	1.12		40.8	6.13	1.12
C	exon	54	41.52	5.27	1.12		41.82	5.29	1.12		41.81	5.69	1.13		40.19	5.29	1.12		39.26	5.63	1.14		41.25	6.03	1.13
C	exon	55	41.19	5.38	1.11		42.11	5.42	1.12		41.71	5.71	1.12		40.08	5.35	1.12		38.56	5.67	1.12		41.08	6.04	1.12
C	exon	56	41.33	5.33	1.12		41.95	5.39	1.12		41.3	5.66	1.12		39.97	5.41	1.12		38.87	5.61	1.13		40.61	6.02	1.11
C	exon	57	41.67	5.35	1.14		41.89	5.26	1.13		41.49	5.6	1.13		40.7	5.28	1.14		38.53	5.64	1.13		41	5.94	1.14
C	exon	58	41.2	5.36	1.11		42.05	5.3	1.12		41.2	5.67	1.11		40.32	5.43	1.12		38.76	5.62	1.12		41.07	5.92	1.12
C	exon	59	41.66	5.27	1.12		42.17	5.34	1.12		41.51	5.67	1.12		39.99	5.3	1.11		38.81	5.53	1.12		40.95	5.9	1.12
C	exon	60	41.19	5.41	1.1		41.64	5.26	1.1		41.72	5.72	1.11		40.07	5.39	1.11		38.72	5.52	1.11		40.52	5.9	1.1
C	exon	61	41.47	5.31	1.11		42.19	5.2	1.11		42.13	5.61	1.12		40.13	5.27	1.1		39.26	5.5	1.13		41.22	5.86	1.12
C	exon	62	41.2	5.32	1.11		41.99	5.36	1.11		41.44	5.64	1.11		39.89	5.41	1.11		38.33	5.66	1.11		40.53	5.98	1.11
C	exon	63	41.5	5.29	1.11		42.16	5.18	1.12		41.65	5.59	1.12		40.16	5.35	1.11		39.18	5.58	1.13		41.01	5.89	1.12
C	exon	64	41.1	5.35	1.1		41.35	5.33	1.1		41.96	5.84	1.13		40.24	5.4	1.12		37.91	5.73	1.1		39.97	5.99	1.09
C	exon	65	40.52	5.32	1.09		41.44	5.34	1.1		41.01	5.8	1.1		39.69	5.37	1.1		38.33	5.63	1.11		41.01	5.98	1.12
C	exon	66	41.21	5.4	1.11		41.57	5.36	1.11		41.27	5.7	1.11		39.99	5.38	1.12		38.38	5.67	1.11		40.16	6.02	1.1
C	exon	67	41.03	5.43	1.08		41.53	5.37	1.08		41.13	5.78	1.08		39.74	5.5	1.08		38.53	5.72	1.09		40.95	6.18	1.1
C	exon	68	41.1	5.33	1.1		41.35	5.4	1.1		41.31	5.86	1.11		39.57	5.37	1.1		38.3	5.66	1.1		39.87	6.03	1.09
C	exon	69	41.33	5.45	1.09		41.61	5.37	1.08		41.23	5.76	1.09		39.88	5.42	1.08		38.72	5.73	1.1		40.43	6.1	1.09
C	exon	70	40.9	5.44	1.08		41.4	5.46	1.08		40.93	5.79	1.08		39.57	5.39	1.08		38.84	5.68	1.1		40.63	6.07	1.09
C	exon	71	41.45	5.38	1.1		41.13	5.48	1.08		40.83	5.8	1.08		39.41	5.51	1.08		38.41	5.71	1.1		39.85	6.11	1.07
C	exon	72	40.57	5.49	1.06		41.17	5.49	1.07		40.7	5.79	1.07		39.33	5.51	1.06		38.41	5.77	1.08		40.32	6.14	1.07
C	exon	73	40.88	5.46	1.08		41.41	5.41	1.08		40.59	5.83	1.07		39.42	5.5	1.07		37.78	5.77	1.07		40.42	6.13	1.09
C	exon	74	40.63	5.33	1.09		40.97	5.4	1.09		41.11	5.76	1.1		39.56	5.5	1.09		37.63	5.57	1.09		40.17	5.95	1.09
C	exon	75	40.84	5.41	1.06		41.29	5.49	1.06		40.53	5.85	1.06		38.77	5.52	1.04		37.65	5.71	1.05		40.19	6.13	1.06
C	exon	76	40.26	5.39	1.06		40.68	5.4	1.06		40.36	5.81	1.05		39.2	5.5	1.06		36.98	5.69	1.04		39.55	5.99	1.05
C	exon	77	40.34	5.37	1.04		40.32	5.5	1.03		39.77	5.75	1.02		38.68	5.43	1.03		37.52	5.74	1.04		39.68	6.06	1.04
C	exon	78	39.4	5.54	1.03		39.6	5.55	1.03		39.92	5.87	1.04		38.77	5.63	1.05		37.69	5.72	1.06		39.4	6.08	1.05
C	exon	79	39.73	5.46	1.04		40.08	5.48	1.04		40.13	5.86	1.04		38.61	5.5	1.04		37.27	5.78	1.04		39.76	6.18	1.05
C	exon	80	39.93	5.48	1.03		40.07	5.54	1.03		39.95	5.83	1.03		38.64	5.56	1.03		37.18	5.83	1.03		39.66	6.09	1.04
C	exon	81	39.8	5.51	1.04		40.42	5.54	1.04		40.4	5.88	1.05		38.45	5.57	1.03		37.47	5.72	1.05		39.37	6.14	1.04
C	exon	82	39.98	5.59	1.04		39.73	5.57	1.02		39.77	5.96	1.03		38.15	5.69	1.02		37.37	5.86	1.04		39.2	6.28	1.03
C	exon	83	39.61	5.59	1.01		39.52	5.54	1		39.66	5.93	1.01		38.07	5.6	1		37.1	5.73	1.01		38.81	6.31	1
C	exon	84	39.19	5.71	1		39.42	5.65	0.99		39.33	6.07	1		37.78	5.76	0.99		36.6	5.96	1		38.4	6.32	0.99
C	exon	85	39.1	5.64	0.99		39.05	5.61	0.98		38.8	5.95	0.98		37.7	5.83	0.98		36.06	5.86	0.97		37.84	6.33	0.97
C	exon	86	39.03	5.67	0.99		39.11	5.58	0.99		39.25	5.95	1		37.52	5.67	0.99		36.33	5.9	1		37.86	6.3	0.98
C	exon	87	38.2	5.81	0.97		38.58	5.69	0.97		38.34	6.18	0.96		37.21	5.81	0.97		35.78	6.01	0.97		38	6.4	0.97
C	exon	88	38.46	5.71	0.95		38.72	5.75	0.95		38.66	6.01	0.95		37.17	5.93	0.95		36.31	6.05	0.96		38.04	6.43	0.95
C	exon	89	38.65	5.87	0.96		38.49	5.88	0.95		38.75	6.3	0.96		37.55	5.97	0.96		36.1	6.16	0.96		38.09	6.52	0.95
C	exon	90	38.19	5.75	0.94		38.67	5.82	0.94		38.71	6.15	0.95		36.61	5.89	0.93		35.53	6.01	0.94		37.86	6.45	0.94
C	exon	91	38.63	5.81	0.94		38.5	5.82	0.93		38.84	6.14	0.94		37.47	5.87	0.94		36.48	6.14	0.96		38.19	6.56	0.94
C	exon	92	38.12	6.03	0.91		38.66	5.97	0.92		38.92	6.26	0.93		37.13	6.07	0.92		35.95	6.24	0.93		38.06	6.65	0.91
C	exon	93	37.7	5.98	0.9		38.07	6.09	0.91		38.63	6.34	0.92		36.77	6.03	0.91		35.45	6.32	0.91		37.41	6.73	0.9
C	exon	94	37.24	6.11	0.88		38.02	6.05	0.89		37.52	6.54	0.88		36.61	6.31	0.89		35.12	6.52	0.89		37.07	6.84	0.88
C	exon	95	37.65	6.19	0.86		37.99	6.14	0.87		37.76	6.5	0.86		37.11	6.31	0.87		35.61	6.45	0.87		37.44	6.89	0.86
C	exon	96	38.08	6.38	0.87		37.96	6.36	0.86		38.2	6.77	0.87		36.29	6.52	0.85		35.53	6.71	0.87		37.3	7.13	0.85
C	exon	97	38.15	6.48	0.85		38.64	6.46	0.86		38.1	6.9	0.84		37.52	6.63	0.86		35.91	6.87	0.85		38.15	7.11	0.84
C	exon	98	39.73	6.6	0.74		40.15	6.71	0.75		39.93	7.23	0.74		38.98	6.78	0.74		36.66	6.96	0.72		38.82	7.31	0.72
C	exon	99	37.41	6.59	0.28		38.41	6.57	0.29		39.18	7.06	0.29		36.82	6.78	0.28		34.72	7.06	0.28		38.57	7.48	0.29
C	utr3	0	36.99	6.35	1.91		37.65	6.3	1.86		36.88	6.6	1.88		35.36	6.35	1.9		34.69	6.44	1.85		36.42	6.99	1.94
C	utr3	1	35.18	6.3	1.63		36.65	6.48	1.65		35.92	6.63	1.65		34.41	6.39	1.67		34.16	6.54	1.65		34.87	7.01	1.68
C	utr3	2	35.45	6.3	1.56		36.82	6.43	1.58		36.14	6.81	1.58		33.68	6.31	1.55		33.65	6.53	1.53		35.53	7.16	1.6
C	utr3	3	35.01	6.25	1.47		36.2	6.65	1.48		35.79	7.08	1.5		33.56	6.59	1.46		33.26	6.62	1.44		34.96	7.35	1.5
C	utr3	4	34.21	6.87	1.4		35.22	6.84	1.41		34.88	7.32	1.42		33.16	6.95	1.41		32.71	6.87	1.37		34.39	7.56	1.43
C	utr3	5	34.38	6.61	1.38		35.4	6.5	1.37		34.68	6.86	1.37		32.49	6.57	1.36		32.13	6.42	1.31		34.12	7.13	1.38
C	utr3	6	33.91	6.39	1.33		35.14	6.4	1.32		34.87	6.68	1.34		33.41	6.33	1.36		32.14	6.51	1.29		34.61	7.08	1.37
C	utr3	7	32.58	6.47	1.29		34.11	6.55	1.3		33.85	6.98	1.31		31.77	6.63	1.3		31.26	6.66	1.25		32.97	7.25	1.3
C	utr3	8	33.9	6.4	1.35		34.55	6.5	1.32		34.56	6.92	1.34		32.02	6.51	1.31		32.4	6.57	1.31		33.11	7.13	1.32
C	utr3	9	34.14	6.86	1.32		34.19	6.67	1.27		34.58	7.11	1.3		32.19	6.91	1.28		31.87	6.96	1.27		33.45	7.55	1.31
C	utr3	10	34.45	6.65	1.3		35.02	6.4	1.28		34.15	6.97	1.26		33.05	6.75	1.29		32.78	6.66	1.26		33.67	7.52	1.29
C	utr3	11	35.35	6.52	1.3		35.37	6.48	1.26		35.7	6.73	1.28		33.84	6.73	1.29		32.99	6.63	1.23		34.57	7.22	1.28
C	utr3	12	35.28	6.57	1.3		36.06	6.55	1.29		34.89	6.83	1.27		33.64	6.65	1.29		33.1	6.85	1.25		33.82	7.3	1.27
C	utr3	13	34.87	6.46	1.26		35.47	6.61	1.23		35.04	6.84	1.24		33.63	6.6	1.24		33.47	6.6	1.22		33.57	7.31	1.24
C	utr3	14	34.79	6.47	1.23		35.17	6.51	1.21		35.04	6.96	1.23		32.69	6.62	1.19		32.58	6.91	1.19		33.24	7.3	1.21
C	utr3	15	34.4	6.64	1.19		35.31	6.81	1.2		34.87	7.14	1.19		33.35	6.76	1.2		32.29	6.95	1.15		33.11	7.65	1.19
C	utr3	16	33.31	6.78	1.16		33.97	6.66	1.16		33.84	7.1	1.16		31.8	6.81	1.15		31.36	7	1.13		32.17	7.59	1.15
C	utr3	17	34.56	6.8	1.21		34.53	6.76	1.18		34.07	7.09	1.18		32.73	6.78	1.18		32.57	6.99	1.17		34.01	7.6	1.21
C	utr3	18	33.27	6.58	1.16		33.77	6.68	1.15		33.57	6.95	1.16		32.47	6.54	1.16		31.21	6.95	1.12		33.24	7.21	1.17
C	utr3	19	34.35	6.57	1.21		33.93	6.47	1.17		33.11	7.03	1.17		32.6	6.75	1.19		32.91	6.73	1.2		34.07	7.45	1.23
C	utr3	20	33.78	6.56	1.17		34.1	6.4	1.16		33.68	6.89	1.15		32.8	6.45	1.17		32.08	6.47	1.14		33.72	7.42	1.18
C	utr3	21	35.47	6.48	1.22		34.67	6.4	1.17		34.81	6.91	1.18		34.21	6.49	1.21		33.45	6.66	1.19		34.29	7.33	1.21
C	utr3	22	34.75	6.5	1.17		35.52	6.39	1.16		35.45	6.68	1.17		33.39	6.63	1.17		32.35	6.68	1.13		34.41	7.2	1.17
C	utr3	23	34.83	6.41	1.18		35.26	6.39	1.17		34.83	6.76	1.17		33.42	6.41	1.18		32.14	6.69	1.13		34.38	7.48	1.18
C	utr3	24	34.53	6.7	1.16		34.43	6.73	1.13		34.46	7.2	1.16		33.43	6.97	1.18		32.48	6.94	1.14		34.18	7.93	1.18
C	utr3	25	34.32	6.67	1.14		34.28	6.62	1.14		34.6	7.01	1.16		32.5	6.71	1.15		31.95	6.9	1.12		33.86	7.75	1.17
C	utr3	26	33.91	6.56	1.13		33.79	6.67	1.12		34.17	7.03	1.13		33.22	6.88	1.15		32.41	6.95	1.12		33.23	7.41	1.12
C	utr3	27	34.04	6.84	1.14		34.54	6.99	1.14		34.18	7.14	1.14		32.46	7.01	1.14		31.21	7.22	1.08		34.08	7.67	1.14
C	utr3	28	33.49	7.2	1.13		33.69	6.91	1.12		33.64	7.52	1.13		32.27	7.23	1.14		31.5	7.39	1.09		32.6	8.04	1.11
C	utr3	29	34.44	6.82	1.17		34.51	6.74	1.14		34.06	7.33	1.14		32.9	6.83	1.16		32.68	7	1.15		32.96	7.79	1.14
C	utr3	30	33.92	6.78	1.14		34.39	6.83	1.13		34.69	7.32	1.15		33.32	7.09	1.15		32.17	7.04	1.11		33.42	7.8	1.15
C	utr3	31	34.34	6.87	1.17		34.62	6.95	1.15		34.75	7.36	1.16		32.26	7.09	1.13		32.01	7.14	1.11		33.75	7.93	1.17
C	utr3	32	34.13	6.89	1.16		34.98	6.9	1.17		34.62	7.26	1.17		32.05	6.78	1.13		32.19	6.91	1.12		33.1	7.45	1.15
C	utr3	33	34.11	6.9	1.14		33.59	6.41	1.11		34.01	7.03	1.13		32.63	6.8	1.14		31.96	6.65	1.1		33.25	7.14	1.12
C	utr3	34	33.8	6.51	1.14		34.33	6.5	1.13		34.33	7.04	1.13		32.61	6.89	1.14		32.15	6.69	1.11		33.34	7.5	1.14
C	utr3	35	33.42	7.09	1.08		35.08	7.19	1.12		34.06	7.37	1.09		33.89	7.43	1.13		31.64	7.15	1.07		33.51	8.01	1.1
C	utr3	36	33.31	6.9	1.05		33.45	6.86	1.05		34.23	7.35	1.07		33.02	7.29	1.07		31.91	7.06	1.05		33.18	7.6	1.05
C	utr3	37	33.08	6.98	1.05		33.89	6.78	1.07		33.37	7.37	1.05		33.27	7.15	1.09		31.82	7.04	1.06		33.13	7.76	1.06
C	utr3	38	33.04	6.69	1.06		34.45	6.89	1.08		34.07	7.02	1.08		32.75	6.84	1.08		32.22	6.77	1.07		33.03	7.67	1.07
C	utr3	39	33.37	6.56	1.04		33.69	6.58	1.04		32.78	6.85	1.03		32.16	6.53	1.04		31.82	6.62	1.04		33.16	7.53	1.07
C	utr3	40	32.93	6.55	1.04		33.79	6.66	1.07		33.3	7.07	1.07		33.3	6.7	1.09		31.64	6.74	1.05		32.96	7.43	1.07
C	utr3	41	33.55	6.87	1.05		34.33	6.97	1.05		33.71	7.16	1.05		32.51	6.94	1.05		32.63	6.98	1.05		33.81	7.63	1.08
C	utr3	42	33.05	6.74	1.02		34.12	6.94	1.05		33.65	7.32	1.04		32.26	6.97	1.04		32.15	6.93	1.04		33.71	7.72	1.06
C	utr3	43	32.82	6.77	1.02		33.49	6.66	1.02		34.48	7.25	1.06		32.93	6.88	1.06		31.66	6.83	1.02		33.98	7.48	1.06
C	utr3	44	33.43	6.76	1.04		34.1	6.87	1.05		34.38	7.39	1.07		32.97	6.96	1.07		31.96	6.9	1.04		33.77	7.57	1.06
C	utr3	45	33	6.97	1.04		33.86	7.04	1.04		33.87	7.21	1.05		31.86	7.08	1.04		31.3	7.01	1.02		33.55	7.61	1.06
C	utr3	46	33.48	7.01	1.04		33.67	7.14	1.04		33.86	7.54	1.04		32.22	7.24	1.05		32.13	7.19	1.03		33.66	7.9	1.05
C	utr3	47	32.74	7.05	1.01		33.36	7.04	1.02		33.8	7.4	1.03		31.27	7.48	1.02		31.49	7.21	1.01		32.16	7.64	1.01
C	utr3	48	33.82	7.06	1.04		34.54	6.99	1.05		34.38	7.16	1.04		32.29	7.19	1.04		31.94	7.42	1.03		33.01	7.83	1.03
C	utr3	49	33.33	6.99	1.03		32.46	7	0.99		33.75	7.41	1.04		30.91	7.31	1.01		31.17	7.41	1.03		32.91	7.86	1.04
C	utr3	50	32.78	6.87	1.01		33.02	7.17	1.02		33.86	7.42	1.04		31.07	7.05	1		32.71	7.27	1.07		32.6	7.74	1.02
C	utr3	51	32.4	6.75	0.98		33.24	6.95	1		33.5	7.23	1		31.79	7.13	0.99		31.59	6.96	1		32.38	7.5	0.99
C	utr3	52	33.49	7.08	1.03		34.07	6.96	1.04		35.43	7.46	1.08		33.13	7.3	1.05		32.95	7.25	1.06		33.13	7.67	1.03
C	utr3	53	32.14	7.18	1		32.37	7.1	0.99		33.04	7.52	1.01		31.94	7.56	1.03		31.13	7.54	1.01		32.15	8.13	0.99
C	utr3	54	32.99	7.04	1.05		33.21	7	1.02		33.31	7.66	1.04		31.45	7.3	1.01		30.65	7.19	1		32.44	7.76	1.01
C	utr3	55	32.43	7	1.01		33.12	6.92	1.01		32.69	7.4	1		31.15	7.42	1		31.26	7.42	1.01		31.42	7.79	0.98
C	utr3	56	32.23	6.86	1.01		31.76	7	0.99		32.17	7.25	0.99		30.17	7.15	0.97		30.95	7.45	1.01		30.65	7.61	0.96
C	utr3	57	32.58	7.2	1		32.49	7.38	0.99		32.63	7.49	0.99		31.43	7.58	0.99		30.76	7.56	0.99		31.52	8.04	0.98
C	utr3	58	32.4	6.98	0.97		33.06	7.04	0.99		32.74	7.37	0.97		30.41	7.17	0.95		32.04	7.24	1.01		31.04	7.86	0.94
C	utr3	59	32.53	6.95	0.99		32.97	7.06	0.99		33.29	7.51	1.01		31.43	7.28	0.99		31.55	7.22	1		32.48	7.84	0.99
C	utr3	60	33.34	7.06	0.99		32.52	6.87	0.97		33.22	7.36	0.97		31.33	7.26	0.95		31.97	7.15	0.99		32.89	7.73	0.97
C	utr3	61	32.64	7.03	0.97		32.54	6.92	0.97		33.25	7.3	0.97		31.53	6.97	0.96		31.05	6.79	0.98		32.19	7.66	0.95
C	utr3	62	32.12	7.19	0.97		33.45	7.02	1.01		32.4	7.42	0.95		31.27	7.24	0.96		31.31	7.24	1		32.01	8	0.95
C	utr3	63	31.47	7.37	0.95		33.01	7.35	0.99		31.9	7.25	0.94		31.03	7.4	0.96		30.86	7.08	0.98		32.63	8.08	0.97
C	utr3	64	32.23	7.41	0.96		32.25	7.12	0.96		32.4	7.58	0.94		31.41	7.27	0.96		30.67	7.33	0.97		31.43	7.96	0.94
C	utr3	65	32.07	7.15	0.93		32.43	6.98	0.94		31.71	7.31	0.9		31.06	6.98	0.93		31.14	7.26	0.97		31.46	7.71	0.93
C	utr3	66	32.37	7.11	0.92		32.09	7.19	0.91		32.86	7.6	0.91		30.52	7.35	0.9		30.54	7.18	0.94		31.3	7.64	0.9
C	utr3	67	31.89	7.04	0.92		32.41	7.22	0.91		32.23	7.55	0.9		30.67	7.3	0.92		30.83	7.13	0.94		31.13	7.78	0.9
C	utr3	68	31.03	7.05	0.88		31.9	7.34	0.9		31.98	7.45	0.9		30.81	7.51	0.91		30.35	7.64	0.93		31.49	8.09	0.89
C	utr3	69	31.72	7.2	0.9		32.61	7.19	0.91		32.16	7.62	0.9		30.76	7.7	0.9		29.74	7.21	0.89		31.61	7.81	0.89
C	utr3	70	31.28	7.27	0.89		32.07	6.91	0.89		32.87	7.69	0.91		30.88	7.45	0.91		30.86	7.34	0.93		32.52	7.78	0.91
C	utr3	71	32.54	7.21	0.93		32.92	7.12	0.92		31.64	7.4	0.89		31.12	7.09	0.91		30.74	7.01	0.94		31.59	7.62	0.9
C	utr3	72	32.41	6.99	0.9		32.16	6.71	0.89		31.72	7.38	0.88		30.92	6.95	0.89		30.58	6.96	0.92		32.16	7.61	0.89
C	utr3	73	31.71	7.03	0.9		32.7	7.18	0.91		32.95	7.57	0.92		31.34	7.33	0.91		31.35	7.04	0.94		32.14	7.78	0.9
C	utr3	74	31.47	6.93	0.89		32.65	6.84	0.9		32.41	7.38	0.89		30.84	7.09	0.88		30.7	6.93	0.92		31.6	7.81	0.88
C	utr3	75	32.31	7.19	0.9		33.64	7.17	0.93		32.51	7.39	0.89		30.8	7.3	0.89		30.83	7.14	0.92		33	7.73	0.91
C	utr3	76	32.14	7.36	0.87		32.17	7.2	0.87		31.17	7.67	0.84		30.4	7.44	0.86		29.99	7.39	0.89		31.61	8.2	0.86
C	utr3	77	31.76	7.77	0.87		32.39	7.49	0.89		31.26	7.84	0.85		30.02	7.76	0.87		30.72	7.51	0.91		31.11	8.38	0.84
C	utr3	78	31.52	7.29	0.85		32.34	7.07	0.86		31.45	7.46	0.83		29.43	7.12	0.82		30.74	7.21	0.88		31.68	7.92	0.85
C	utr3	79	32.53	7.34	0.85		32.33	7.1	0.84		32.2	7.53	0.82		30.41	7.15	0.83		31	7.11	0.87		31.85	8.24	0.84
C	utr3	80	32.27	7.18	0.85		32.56	7.06	0.85		32.46	7.19	0.84		30.78	7.03	0.84		30.98	7.05	0.87		30.8	7.69	0.8
C	utr3	81	31.25	7.2	0.81		31.73	7.46	0.82		32.12	7.46	0.82		30.13	7.39	0.81		30.03	7.11	0.84		31.16	7.77	0.8
C	utr3	82	31.41	7.25	0.79		32.54	7.65	0.83		31.67	7.83	0.79		30.46	7.38	0.81		30.65	7.37	0.84		31.43	7.99	0.79
C	utr3	83	30.72	7.22	0.77		32.23	7.46	0.81		32.02	7.65	0.79		30.15	7.37	0.79		30.56	7.03	0.83		31.21	7.87	0.78
C	utr3	84	31.14	7.12	0.78		31.91	7.48	0.81		31.29	7.61	0.79		29.62	7.37	0.79		30.26	7.22	0.83		31.33	8.27	0.79
C	utr3	85	30.44	7.16	0.76		32.03	7.56	0.8		31.29	7.55	0.77		29.46	7.41	0.77		30.19	7.2	0.81		30.76	8.11	0.77
C	utr3	86	30.31	7.49	0.73		31.43	7.74	0.75		31.9	7.84	0.75		29.16	7.34	0.72		29.89	7.68	0.79		31.23	8.09	0.74
C	utr3	87	29.55	7.51	0.68		30.96	7.75	0.71		31.93	7.99	0.72		29.36	7.61	0.71		28.63	7.62	0.73		30.88	8.03	0.7
C	utr3	88	29.78	7.34	0.66		30.48	7.6	0.68		31.94	8.04	0.7		29.12	7.52	0.67		29.24	7.41	0.72		30.19	8.04	0.66
C	utr3	89	30.65	7.71	0.64		29.95	7.66	0.64		30.97	7.97	0.64		29.63	7.84	0.64		28.51	7.46	0.65		29.98	8.37	0.63
C	utr3	90	29.42	7.23	0.6		30.36	7.24	0.61		31.57	7.7	0.62		28.84	7.45	0.6		28.75	7.23	0.63		30.91	8.27	0.62
C	utr3	91	29.8	7.2	0.57		29.5	7.19	0.55		31.09	7.67	0.58		29.66	7.31	0.58		29.35	7.35	0.62		31.23	7.95	0.59
C	utr3	92	29.48	7.29	0.53		29.96	7.41	0.54		30.23	7.85	0.53		29.63	7.3	0.54		28.76	7.55	0.56		30.23	8.17	0.53
C	utr3	93	29.74	7.17	0.5		29.73	7.84	0.51		30.1	7.44	0.5		29.14	7.39	0.51		28.96	7.47	0.53		29.71	7.98	0.5
C	utr3	94	27.53	7.71	0.42		28.76	8.17	0.44		28.26	7.93	0.42		26.68	7.68	0.42		27.89	7.86	0.46		27.64	8.38	0.43
C	utr3	95	27.76	8.31	0.39		29.29	8.07	0.41		28.9	8.43	0.4		27.29	8.01	0.4		27.44	8.51	0.44		28.48	8.87	0.4
C	utr3	96	29.56	7.36	0.37		29.97	7.61	0.38		29.89	7.89	0.36		27	7.72	0.35		28.54	7.44	0.38		29.22	8	0.36
C	utr3	97	32.06	7.63	0.38		31.63	7.47	0.37		33.14	7.56	0.38		30.02	7.31	0.36		30.63	7.41	0.37		30.96	7.74	0.35
C	utr3	98	29.11	7.54	0.28		29.9	7.49	0.29		30.8	7.73	0.29		28.17	7.96	0.28		28.54	7.94	0.29		29.88	8.61	0.28
C	utr3	99	29.16	7.35	0.26		28.92	7.54	0.26		28.73	7.92	0.25		27.23	7.54	0.25		25.99	7.83	0.25		28.8	7.83	0.25
CG	utr5	0	44.74	10.73	13.24		46.56	10.47	13.67		45.72	11.26	13.88		43.65	10.63	13.31		40.78	10.88	12.7		46.1	11.34	13.77
CG	utr5	1	43.03	10.44	4.74		43.69	10.19	4.85		44.05	10.12	4.75		42.06	10.53	4.79		39.6	10.6	4.58		44.37	10.94	4.74
CG	utr5	2	41.51	9.75	2.93		42.93	9.57	2.97		44.01	10.16	3.01		41	9.9	2.93		39.48	9.89	2.88		43.89	10.81	2.93
CG	utr5	3	41.12	10.32	2.21		42.39	9.44	2.26		44.42	10.3	2.28		41.43	9.42	2.22		40.6	10.62	2.27		43.58	10.74	2.27
CG	utr5	4	42.06	9.82	1.88		41.2	9.3	1.83		42.78	10.06	1.81		42.13	9.77	1.89		39.06	10.34	1.84		43.63	10.28	1.85
CG	utr5	5	41.24	10.04	1.62		43.04	10.4	1.68		41.7	10.74	1.58		40.95	10.22	1.63		38.95	11.04	1.63		43.19	11.31	1.66
CG	utr5	6	41.59	9.34	1.42		41.87	9.56	1.44		40.76	10.05	1.38		42.27	9.59	1.48		37.64	10.08	1.39		42.45	10.28	1.42
CG	utr5	7	42.86	9.91	1.36		42.01	10.22	1.34		43.6	10.57	1.33		40.81	10.36	1.33		41.27	10.42	1.38		43.87	10.57	1.33
CG	utr5	8	41.01	10.29	1.17		41.15	10.52	1.16		44.23	10.97	1.19		40.51	10.35	1.18		39.26	10.72	1.16		45.09	10.86	1.18
CG	utr5	9	40.44	10.02	1.07		40.72	10.05	1.04		42.75	9.9	1.05		41.97	9.84	1.09		40.84	10.56	1.09		42.98	10.41	1.05
CG	utr5	10	41.94	9.93	1.05		41.41	10.09	1.03		45.78	10.15	1.08		40.82	9.95	1.03		39.62	10.54	1.03		44.67	10.42	1.04
CG	utr5	11	42.1	9.22	0.99		42.33	9.6	0.99		46.9	9.35	1.03		42	9.66	1.02		41.86	9.62	1.01		44.53	10.3	0.98
CG	utr5	12	44.29	9.55	1.01		42.05	9.78	0.96		45.34	9.57	0.95		42.05	9.8	0.97		42.56	9.16	1.01		47.77	9.77	1
CG	utr5	13	42.83	10.59	0.89		40.26	10.92	0.85		44.81	9.84	0.86		41.7	11.18	0.89		42.03	11.42	0.93		45.27	9.91	0.88
CG	utr5	14	42.3	9.57	0.82		40.15	9.97	0.77		43.26	10.57	0.78		40.28	10.22	0.78		40.28	10.79	0.79		43.12	10.69	0.76
CG	utr5	15	40.97	10.36	0.76		40.59	10.22	0.75		43.5	10.63	0.74		42.15	11.37	0.81		38.42	10.75	0.76		42.51	10.4	0.71
CG	utr5	16	44.43	10.22	0.85		39.92	9.84	0.76		44.74	9.69	0.8		42	9.87	0.81		40.18	10.13	0.82		45.01	9.94	0.77
CG	utr5	17	44.1	9.9	0.87		40.84	9.74	0.8		43.38	9.81	0.8		39.58	10.29	0.77		40.7	10.13	0.85		46.03	10.03	0.8
CG	utr5	18	43	10.53	0.8		42.72	10	0.8		48.61	10.44	0.85		42.86	10.52	0.8		41.1	9.93	0.82		46.7	10.85	0.81
CG	utr5	19	40.75	10.22	0.72		42.77	9.39	0.74		44.36	10.24	0.71		42.72	10.29	0.73		40.22	10.59	0.74		45.09	10.88	0.71
CG	utr5	20	43.52	10.09	0.73		41.18	9.74	0.67		44.41	10.25	0.68		41.95	10.5	0.7		39.87	10.96	0.7		43.92	11.02	0.66
CG	utr5	21	41.13	8.99	0.62		41.98	9.39	0.62		44.21	9.36	0.61		40.48	9.43	0.62		38.84	9.56	0.61		42.3	9.76	0.58
CG	utr5	22	41.58	9.64	0.61		40.06	9.69	0.6		46.57	10.04	0.63		41.22	9.83	0.61		38.51	9.84	0.62		42.68	9.88	0.57
CG	utr5	23	40.58	10.02	0.63		40.87	10.23	0.63		44.22	10.27	0.64		39.51	10.86	0.62		38.36	10.84	0.63		44.22	10.72	0.62
CG	utr5	24	41.01	9.85	0.61		42.91	10.34	0.62		45.86	10.24	0.62		40.77	10.46	0.6		40.83	10.4	0.62		45.48	10.89	0.61
CG	utr5	25	41.25	9.93	0.61		42.54	10.2	0.65		47.94	10.86	0.65		41.93	10.17	0.62		41.03	9.82	0.63		45.58	10.9	0.63
CG	utr5	26	42.47	10.74	0.59		41.7	10.5	0.61		44.72	11.09	0.6		40.17	9.95	0.58		40.19	10.4	0.58		44.54	11.44	0.59
CG	utr5	27	42.06	10.36	0.63		41.22	9.59	0.61		46.63	9.92	0.64		43.43	10.1	0.65		40.19	10.3	0.6		44.76	10.9	0.62
CG	utr5	28	42.25	10.45	0.62		44.73	9.55	0.66		46.63	10.21	0.67		42.05	9.41	0.63		42.14	10	0.65		44.91	10.84	0.64
CG	utr5	29	42.7	9.24	0.59		43.83	9.06	0.61		46.7	9.87	0.62		41.32	9.55	0.59		41.08	10	0.61		44.95	9.94	0.59
CG	utr5	30	43.13	10.34	0.63		42.37	10.05	0.6		42.75	10.57	0.59		40.03	9.85	0.59		39.78	10.27	0.58		45.73	10.54	0.61
CG	utr5	31	42.58	9.77	0.57		42.69	9.97	0.58		43.2	10.63	0.56		40.56	10.56	0.56		39.86	10.2	0.55		47.68	11.3	0.6
CG	utr5	32	43.68	10.74	0.58		39.81	10.4	0.53		45.2	11.38	0.57		40.12	10.79	0.54		39.54	10.3	0.54		46.55	11.93	0.55
CG	utr5	33	42.5	9.95	0.55		40.01	10.5	0.52		43.78	10.37	0.55		41.95	10.59	0.54		39.76	10.35	0.53		45.4	11.14	0.53
CG	utr5	34	43.24	9.37	0.58		40.64	9.89	0.56		47	9.78	0.58		43.32	9.57	0.57		38.5	9.55	0.54		47.03	10.14	0.57
CG	utr5	35	43.46	9.25	0.59		43.04	9.41	0.59		44.97	9.74	0.57		42.97	9.77	0.57		37.9	9.93	0.52		46.77	9.98	0.58
CG	utr5	36	43.79	10.07	0.66		42.3	9.77	0.64		45.89	10.32	0.62		44.2	10.38	0.67		38.42	10	0.57		47.12	10.65	0.64
CG	utr5	37	44.19	10.26	0.63		42.13	10.38	0.61		44.17	10.93	0.59		43.37	10.71	0.63		40.93	10.58	0.61		44.23	11.86	0.6
CG	utr5	38	44.26	10.26	0.58		43.22	10.14	0.56		46.43	10.46	0.55		43.96	10.46	0.58		41.73	10.66	0.56		45.33	10.93	0.54
CG	utr5	39	44.3	10.85	0.56		44.35	10.6	0.56		48.48	10.68	0.56		41.84	10.61	0.53		40.9	10.62	0.54		43.53	10.9	0.52
CG	utr5	40	43.3	10.33	0.56		42.8	10.56	0.58		44.66	10.7	0.55		42.39	10.88	0.56		44.53	10.13	0.6		46.15	11.23	0.54
CG	utr5	41	45.16	8.67	0.55		45.2	9.45	0.56		46.6	9.48	0.54		44.79	10.14	0.56		44.56	8.74	0.57		46.6	9.19	0.54
CG	utr5	42	42.79	9.2	0.58		42.8	9.15	0.57		44.98	9.4	0.57		44.97	9.56	0.61		43.69	9.11	0.62		47.17	10.01	0.59
CG	utr5	43	43.3	9.99	0.54		45.56	9.94	0.57		47.77	10.34	0.54		42.7	10.25	0.54		42.75	9.67	0.55		46.15	10.66	0.53
CG	utr5	44	44.73	9.66	0.54		44.18	9.38	0.52		45.3	9.93	0.52		41.7	9.33	0.51		41.48	10.01	0.53		45.41	10.31	0.52
CG	utr5	45	46.42	9.93	0.6		45.66	9.8	0.58		45.34	10.08	0.55		42.81	9	0.56		40.06	9.59	0.53		46.15	10.07	0.55
CG	utr5	46	44.82	9.37	0.61		43.98	9.06	0.55		46.23	9.51	0.56		43.57	9.12	0.55		40.39	9.29	0.58		46.74	9.75	0.57
CG	utr5	47	47.52	9.28	0.62		48.36	9.58	0.62		47.71	10.42	0.58		42.99	9.95	0.57		45.97	9.36	0.61		47.93	9.95	0.59
CG	utr5	48	42.96	10.38	0.54		44.49	9.21	0.53		46.74	10.17	0.51		42.52	10.41	0.51		40.72	10.77	0.5		44.84	10.82	0.49
CG	utr5	49	41.91	9.32	0.55		45.41	9.55	0.58		45.5	10.3	0.56		40.67	9.36	0.53		40.78	9.03	0.56		45	10.65	0.54
CG	utr5	50	44.49	10.1	0.56		44.02	10.23	0.54		46.18	9.98	0.54		43.01	9.78	0.54		42.24	10.26	0.55		47.78	10.91	0.56
CG	utr5	51	45.27	9.48	0.55		45.61	9.91	0.55		45.76	9.9	0.52		43.88	9.46	0.53		41.92	9.9	0.54		48.07	10.08	0.54
CG	utr5	52	45.94	9.48	0.56		44.66	9.62	0.55		45.94	10.09	0.54		44.77	9.76	0.55		43.86	10.13	0.57		47.37	10.16	0.54
CG	utr5	53	44.82	10.01	0.56		44.47	9.75	0.57		47.46	10.01	0.56		45.06	10.13	0.58		42.05	10.25	0.55		48.44	10.18	0.56
CG	utr5	54	44.5	9.72	0.59		44.97	9.5	0.59		45.63	10.21	0.58		45.18	10.11	0.61		41.58	10.09	0.57		45.24	10.32	0.57
CG	utr5	55	44.61	9.77	0.55		44.85	10.43	0.56		45.6	11.1	0.55		44.42	10.22	0.56		41.05	10.24	0.54		45.89	10.48	0.55
CG	utr5	56	48.51	9.4	0.72		46.63	9.89	0.7		51.02	9.71	0.72		44.35	9.94	0.67		39.33	9.32	0.63		45.37	10.28	0.65
CG	utr5	57	46.59	9.72	0.65		46.36	10	0.67		50.53	10.39	0.69		47.55	9.96	0.69		43.44	9.2	0.66		47.47	10.46	0.66
CG	utr5	58	45.8	9.72	0.63		45.75	10.26	0.63		47.09	10.66	0.62		44.72	10.45	0.62		40.34	10.32	0.59		48.79	10.74	0.64
CG	utr5	59	45.69	10.46	0.6		44.78	10.76	0.6		48.2	10.86	0.61		44.13	10.51	0.59		44.05	11.28	0.63		47.15	11.61	0.61
CG	utr5	60	48.93	10.77	0.68		47.24	10.13	0.66		51.47	10.87	0.69		47.25	10.29	0.65		44.3	10.55	0.65		51.23	11.44	0.69
CG	utr5	61	46.67	10.55	0.61		46.22	9.84	0.62		48.86	10.16	0.61		46.02	9.84	0.62		42.33	9.73	0.6		47.64	10.25	0.59
CG	utr5	62	47.02	9.86	0.63		46.27	9.63	0.64		48.74	10.32	0.63		46.9	9.01	0.64		42.03	9.83	0.63		46.12	10.21	0.61
CG	utr5	63	45.06	10.54	0.64		44.75	10.83	0.64		47.21	10.53	0.63		47.17	10.22	0.65		43.51	10.56	0.66		50.1	11.38	0.66
CG	utr5	64	46.08	10.17	0.63		44.24	9.63	0.6		46.68	10.04	0.59		45.9	9.72	0.63		44.09	10.5	0.64		48.04	10.92	0.6
CG	utr5	65	46.22	10.67	0.62		45.55	10.2	0.61		48.48	10.71	0.62		49.15	10.22	0.66		42.51	10.39	0.61		48.34	11.18	0.61
CG	utr5	66	47.91	11.02	0.69		48.25	10.43	0.68		49.74	10.44	0.68		47.81	10.83	0.7		44.99	10.83	0.7		50.21	10.88	0.68
CG	utr5	67	48.38	9.4	0.62		48.09	9.74	0.61		50.49	10.2	0.62		49.39	9.83	0.64		43.75	9.54	0.61		51.16	10.5	0.64
CG	utr5	68	46.73	10.07	0.63		49.44	10.52	0.66		50.74	11.24	0.68		46.09	10.12	0.63		44.71	10.26	0.65		48.39	10.7	0.63
CG	utr5	69	46.35	9.71	0.65		45.53	10.12	0.66		47.69	10.36	0.63		46.01	10.39	0.66		43.42	9.91	0.66		48.11	10.83	0.65
CG	utr5	70	44.25	9.27	0.62		47.48	9.37	0.65		47.84	11	0.62		47.66	10.3	0.67		46.51	10.49	0.66		46.95	10.23	0.6
CG	utr5	71	47.19	10.13	0.65		48.93	10.3	0.65		50.28	11.22	0.64		47.04	10.65	0.63		46.35	10.21	0.65		50.7	10.9	0.65
CG	utr5	72	49.11	11.65	0.71		48.67	10.93	0.7		51.03	10.45	0.7		46.2	10.26	0.68		43	11.73	0.68		50.51	10.19	0.71
CG	utr5	73	50.79	9.67	0.76		49.67	10.02	0.76		50.6	9.95	0.73		46.47	9.97	0.72		46.04	9.71	0.74		50.81	10.34	0.76
CG	utr5	74	45.65	10.87	0.7		48.09	10.53	0.73		50.89	10.55	0.71		44.7	10.14	0.71		44.41	10.67	0.72		49.42	10.55	0.71
CG	utr5	75	46.05	10.3	0.71		43.76	10.38	0.69		47.6	10.45	0.69		47.06	10.49	0.75		44.55	10.48	0.74		50.29	10.74	0.71
CG	utr5	76	47.67	10.21	0.72		48.35	11.39	0.74		49.35	10.43	0.71		47.44	10.73	0.73		45.51	10.47	0.77		51.49	10.54	0.73
CG	utr5	77	46.29	9.69	0.71		46.34	10.17	0.71		49.16	9.53	0.69		46.21	9.8	0.71		44.54	10.33	0.73		49.57	10.62	0.73
CG	utr5	78	47.76	9.79	0.73		50.26	10.65	0.75		52.65	10.16	0.75		47.72	10	0.75		45.85	10.59	0.75		50.62	10.4	0.74
CG	utr5	79	48.1	10.47	0.72		47.66	10.43	0.7		48.77	11.36	0.7		48.94	10.74	0.77		45.23	11.01	0.73		51	11.93	0.73
CG	utr5	80	50.72	9.99	0.83		49.17	10.6	0.78		52.96	10.74	0.81		47.97	10.88	0.82		47.46	10.56	0.85		51.5	10.93	0.8
CG	utr5	81	46.9	9.81	0.71		47.47	10.02	0.72		50.91	11.06	0.74		46.8	10.07	0.73		46.95	10.58	0.76		51.31	10.68	0.74
CG	utr5	82	49.52	9.48	0.78		47.71	9.76	0.77		50.49	10.71	0.77		45.18	9.74	0.74		44.08	10.1	0.77		51.39	10.47	0.8
CG	utr5	83	48.95	9.68	0.79		48.27	10.63	0.77		50.46	10.46	0.79		49.21	10.33	0.83		44.61	10.25	0.8		49.78	10.58	0.8
CG	utr5	84	49.21	9.19	0.9		53.69	9.85	0.96		56.65	9.01	0.96		48	8.76	0.89		49.07	9.02	0.98		53.39	9.74	0.94
CG	utr5	85	49.17	9.68	0.78		49	9.78	0.77		51.43	10.15	0.78		47.91	9.72	0.77		45.95	10.43	0.79		50.15	10.87	0.78
CG	utr5	86	48.95	10.05	0.81		49.88	10.85	0.81		52.23	10.5	0.83		50.1	9.96	0.84		46.52	10.79	0.85		51.28	11.05	0.83
CG	utr5	87	50.17	9.26	0.85		49.22	9.41	0.85		50.97	9.72	0.86		48.17	9.72	0.85		46.25	9.86	0.89		51.26	9.89	0.86
CG	utr5	88	51.58	9.4	0.88		50.88	10.16	0.89		51.06	9.54	0.83		49.65	9.36	0.86		48.81	9.91	0.95		51.79	10.07	0.87
CG	utr5	89	51.25	9.34	0.98		49.25	9.94	0.98		53.07	9.59	1.02		50.88	9.36	0.99		47.85	9.89	1.03		54.55	10.49	1.05
CG	utr5	90	51.07	9.08	0.98		51.39	9.37	0.97		52.52	9.3	0.96		52.16	9.52	1.02		49.75	9.36	1.06		54.63	10.17	1.01
CG	utr5	91	51.38	9.66	0.97		51.99	9.74	0.96		50.99	10.1	0.96		52.21	9.72	1.01		51.1	10.26	1.07		54.53	10.18	1
CG	utr5	92	50.82	10.08	1		51.15	10.46	1.03		53.55	10.68	1.04		51.53	9.74	1.03		49.61	10.04	1.09		52.41	11.06	1.03
CG	utr5	93	48.12	10.16	1.05		49	11.46	1.07		51.68	11.33	1.08		50.01	10.46	1.11		45.59	11.21	1.11		50.69	11.53	1.1
CG	utr5	94	49.59	9.08	1.09		49.54	9.63	1.09		51.81	9.48	1.07		49.05	9.63	1.09		46.61	9.61	1.14		51.33	9.71	1.07
CG	utr5	95	51.71	8.96	1.26		52.14	10.03	1.25		52.85	9.67	1.22		50.02	10.12	1.26		48.84	9.91	1.33		54.22	9.96	1.27
CG	utr5	96	50.25	9.26	1.29		51.32	9.6	1.3		53.18	9.3	1.31		50.85	9.8	1.34		49.45	9.46	1.37		54.16	10.26	1.37
CG	utr5	97	46.59	9.42	1.45		47.15	9.41	1.42		49.27	9.61	1.43		47.2	9.21	1.42		47.24	9.19	1.57		50.43	10.33	1.48
CG	utr5	98	47.56	9.01	1.67		48.52	9.45	1.66		49.26	9.48	1.69		47.1	10.08	1.64		47.1	9.32	1.79		50.04	9.72	1.7
CG	utr5	99	43.24	8.36	3.25		43.91	8.42	3.16		44.1	9.18	3.16		44	8.62	3.27		41.61	8.75	3.29		45.35	9.51	3.27
CG	exon	0	35.78	6.65	0.34		35.88	6.6	0.33		37.33	7.41	0.34		38.16	6.62	0.36		33.48	6.76	0.32		35.62	7.4	0.33
CG	exon	1	37.8	6.86	0.54		37.92	6.75	0.55		36.51	7.25	0.52		35.65	7.07	0.53		35.8	7.06	0.53		38.26	7.75	0.55
CG	exon	2	38.8	6.41	0.7		39.31	6.36	0.7		38.87	6.74	0.69		37.76	6.5	0.7		35.19	6.68	0.66		37.97	7.17	0.67
CG	exon	3	39.29	6.32	0.76		39.56	6.13	0.75		40.1	6.51	0.76		39.01	6.51	0.78		35.67	6.39	0.72		38.19	6.7	0.73
CG	exon	4	40.05	6.8	0.78		39.4	6.5	0.76		39.67	6.85	0.76		38.28	6.65	0.76		35.48	6.93	0.73		38.7	7.17	0.76
CG	exon	5	39.71	6.55	0.8		41.95	6.47	0.83		39.59	6.59	0.78		38.15	6.47	0.79		38.81	6.8	0.82		39.86	7.1	0.8
CG	exon	6	40.91	6.56	0.85		40.71	6.32	0.84		41.28	6.79	0.85		39.26	6.45	0.84		37.66	6.98	0.83		40.74	7.33	0.86
CG	exon	7	41.49	6.31	0.85		41.41	6.31	0.84		42.01	6.31	0.85		39.78	6.51	0.84		39.46	6.43	0.85		40.56	6.9	0.84
CG	exon	8	41.65	6.15	0.87		43.09	6.16	0.89		41.73	6.55	0.86		40.81	6.25	0.88		38.28	6.51	0.85		41.57	6.88	0.88
CG	exon	9	41.75	6.05	0.88		41.95	6.18	0.88		42.38	6.5	0.88		40.45	6.34	0.88		37.61	6.46	0.84		41.42	6.81	0.87
CG	exon	10	41.39	6.55	0.86		42.73	6.48	0.88		41.79	6.62	0.87		40.9	6.63	0.88		39.44	6.54	0.87		41.25	7.15	0.86
CG	exon	11	42.12	6.46	0.9		41.82	6.58	0.88		43.21	6.71	0.91		42.09	6.42	0.93		39.89	6.62	0.91		41.81	7.1	0.89
CG	exon	12	43.85	6.24	0.93		42.87	6.5	0.9		43.23	6.71	0.9		40.5	6.31	0.89		39.98	6.62	0.89		41.15	7.02	0.87
CG	exon	13	44.66	6.16	0.95		43.51	6.44	0.92		43.63	6.58	0.93		41.98	6.25	0.92		39.55	6.58	0.91		41.08	7.08	0.89
CG	exon	14	42.72	6.21	0.91		44.45	6.06	0.92		44.18	6.4	0.93		42.46	5.93	0.93		40.5	6.11	0.91		44.79	6.79	0.95
CG	exon	15	42.37	6.51	0.93		44.27	6.63	0.97		44.54	6.88	0.98		42.63	6.17	0.96		41.47	6.91	0.97		44.04	7.31	0.99
CG	exon	16	43.14	6.28	0.95		43.57	6.26	0.95		43.65	6.52	0.96		42.37	6.29	0.95		40.87	6.53	0.95		43.23	6.88	0.96
CG	exon	17	45.49	6.15	1.04		44.43	6.08	1.01		42.9	6.63	0.97		43.63	6.08	1.01		41.82	6.41	1.01		43.04	7.22	0.99
CG	exon	18	43.72	6.16	0.94		44.87	6.5	0.96		44.46	6.64	0.96		44.18	6.3	0.98		41.32	6.43	0.95		44.16	7.12	0.96
CG	exon	19	43.6	6.25	0.96		45.86	6.44	1		45.44	6.65	0.99		42.28	6.4	0.95		41.22	6.49	0.96		44.05	7.15	0.98
CG	exon	20	45.68	6.06	0.98		44.77	5.88	0.95		46.06	6.54	0.99		44.72	6.05	1		41.37	6.01	0.95		44.94	6.55	0.98
CG	exon	21	45.48	5.67	1.04		45.76	5.9	1.04		44.55	6.28	1.02		42.87	5.67	1		42.18	6.03	1.03		45.41	6.4	1.06
CG	exon	22	45.95	6.42	1.04		44.79	6.62	1		45.73	6.72	1.03		43.38	6.44	1.02		41.01	6.51	0.99		45.74	7.18	1.06
CG	exon	23	45.9	6.12	1.03		46.5	6.2	1.03		45.93	6.45	1.03		45.01	6.11	1.04		43	6.15	1.02		45.43	6.93	1.03
CG	exon	24	47.19	6.03	1.08		47.43	6.28	1.07		47.1	6.23	1.06		44.25	5.73	1.03		43.62	5.95	1.06		46.33	6.57	1.07
CG	exon	25	45.29	5.86	1.04		47.42	5.75	1.08		47.43	6.34	1.09		45.43	5.98	1.07		43.13	6.17	1.06		45.49	6.49	1.07
CG	exon	26	46.24	6.01	1.06		47.15	6.32	1.07		46.69	6.51	1.06		45.67	6.12	1.07		42.31	6.49	1.03		45.47	6.77	1.06
CG	exon	27	45.31	5.98	1.02		46.79	6.12	1.05		46.69	6.36	1.04		44.1	6.04	1.03		42.67	6.32	1.04		44.64	6.66	1.02
CG	exon	28	46.23	5.7	1.05		48	5.92	1.08		45.66	6.23	1.04		44.55	5.78	1.05		42.34	6.26	1.04		44.01	6.6	1.02
CG	exon	29	47.03	5.71	1.08		47.03	5.93	1.08		47.34	6.29	1.08		45.62	5.91	1.08		44.2	5.85	1.1		45.74	6.29	1.06
CG	exon	30	47.07	5.74	1.08		47.07	5.86	1.08		47.49	6.16	1.09		44.07	5.92	1.05		42.95	5.82	1.07		45.68	6.53	1.06
CG	exon	31	46.85	5.88	1.1		46.74	5.85	1.09		46.13	6.41	1.09		44.81	6.08	1.08		42.81	5.95	1.08		45.34	6.51	1.09
CG	exon	32	47.07	5.73	1.07		45.83	5.73	1.04		46.76	5.98	1.08		45.02	5.66	1.06		43.44	5.84	1.07		44.78	6.29	1.04
CG	exon	33	48.74	6.21	1.09		47.1	6.1	1.05		47.35	6.46	1.06		46.53	6.01	1.07		43.83	6.29	1.06		47.5	6.95	1.08
CG	exon	34	46.6	5.98	1.09		47.16	5.62	1.09		46.22	6.02	1.08		45.89	5.92	1.1		45.31	5.99	1.13		45.76	6.34	1.09
CG	exon	35	48.41	5.87	1.12		47.69	5.97	1.1		47.32	6.24	1.09		45.96	6.22	1.1		45.28	6.07	1.12		46.98	6.58	1.1
CG	exon	36	48.51	5.72	1.14		48.43	5.74	1.13		47.34	5.99	1.12		47.23	5.83	1.15		44.27	5.87	1.13		48.06	6.44	1.15
CG	exon	37	47.03	6.05	1.08		47.1	6.09	1.07		48.11	6.53	1.12		46.55	6.22	1.1		43.61	6.5	1.08		47.34	6.96	1.11
CG	exon	38	47.04	5.83	1.08		47.84	5.98	1.09		47.54	6.05	1.09		45.75	5.79	1.09		43.11	5.98	1.07		47.64	6.63	1.11
CG	exon	39	47.97	5.93	1.12		47.78	6.05	1.1		48.02	6.22	1.11		45.76	5.92	1.09		43.43	6.13	1.09		47.98	6.67	1.14
CG	exon	40	47.7	5.86	1.13		49.14	5.59	1.15		47.48	6.14	1.13		46.53	5.58	1.13		44.69	5.92	1.14		46.08	6.36	1.12
CG	exon	41	46.45	5.74	1.12		47.99	5.87	1.14		46.87	6.19	1.13		46.74	5.71	1.16		45.24	5.89	1.16		46.96	6.42	1.15
CG	exon	42	47.25	5.98	1.13		48.23	5.83	1.13		47.41	6.35	1.14		46.48	5.84	1.14		43.13	6.1	1.11		46.08	6.66	1.11
CG	exon	43	47.55	5.92	1.12		46.76	5.64	1.09		47.92	6.07	1.13		46.03	5.87	1.12		44.34	6.21	1.13		46.63	6.41	1.12
CG	exon	44	48.27	5.77	1.11		48.88	5.84	1.12		47	6.23	1.09		47.02	6.24	1.12		44.84	6.14	1.13		48.15	6.58	1.14
CG	exon	45	47.3	5.72	1.11		47.85	5.58	1.11		46.82	5.96	1.1		46.29	5.55	1.12		44.1	5.84	1.11		46.57	6.28	1.11
CG	exon	46	49.5	5.66	1.17		49.52	5.76	1.17		47.99	6.18	1.15		47.28	6.05	1.16		45.82	5.99	1.17		47.94	6.48	1.16
CG	exon	47	49.26	5.92	1.17		48.1	5.78	1.13		47.34	6.01	1.11		47.25	5.8	1.15		43.29	6.17	1.11		47.94	6.45	1.15
CG	exon	48	49.34	5.96	1.14		48.03	6.01	1.1		47.55	6.21	1.1		46.12	5.74	1.1		45.39	6.04	1.12		46.55	6.93	1.11
CG	exon	49	49.32	5.7	1.14		48.83	5.69	1.13		47.97	6.1	1.12		48.02	5.91	1.15		45.68	5.84	1.14		47.1	6.42	1.11
CG	exon	50	47.16	5.81	1.12		46.8	5.96	1.12		46.81	6.29	1.14		45.93	5.85	1.14		43.75	6.08	1.14		46.84	6.45	1.15
CG	exon	51	47.12	6.12	1.1		48.38	6.02	1.13		46.54	6.41	1.1		47.23	6.1	1.14		45.19	6.13	1.14		46.36	6.62	1.11
CG	exon	52	48.64	5.74	1.14		49.39	5.8	1.15		48.37	6.19	1.13		47.73	6.05	1.14		45.88	5.92	1.15		47.91	6.49	1.13
CG	exon	53	47.78	5.82	1.12		48.71	5.89	1.14		48.17	6.26	1.14		46.72	5.75	1.13		43.69	6	1.11		48.05	6.8	1.16
CG	exon	54	47.79	5.86	1.15		49.12	6	1.17		48.31	6.23	1.17		47.53	5.87	1.18		46.18	6.22	1.19		48.24	6.72	1.18
CG	exon	55	48.89	5.95	1.17		49.07	5.93	1.16		49.31	6.37	1.18		47.64	5.97	1.16		45.32	6.19	1.16		48.24	6.57	1.18
CG	exon	56	46.99	5.82	1.1		48.07	5.96	1.12		47.6	6.24	1.11		45.57	6.02	1.1		44.59	6.12	1.11		46.12	6.59	1.09
CG	exon	57	47.93	5.86	1.12		49.16	5.7	1.13		47.87	6.11	1.12		48.08	5.86	1.15		45.63	6.05	1.15		47.45	6.61	1.13
CG	exon	58	48.73	5.8	1.13		49.23	5.74	1.14		49.11	6.25	1.15		47.23	5.83	1.13		45.35	6.14	1.15		46.65	6.41	1.1
CG	exon	59	48.08	5.8	1.1		48.13	5.93	1.1		47.62	6.35	1.1		47.02	5.81	1.11		45.51	5.92	1.13		47.88	6.41	1.12
CG	exon	60	48.24	6.29	1.12		47.37	5.83	1.08		48.22	6.67	1.12		45.09	5.98	1.08		45.36	6.2	1.14		48.17	6.69	1.12
CG	exon	61	47.24	6.05	1.09		48.42	5.73	1.11		48.62	6.26	1.12		45.52	6.17	1.09		44.6	5.93	1.1		47.88	6.37	1.13
CG	exon	62	47.52	5.84	1.11		48.95	5.94	1.13		48.43	6.38	1.13		46.99	5.93	1.12		43.39	6.15	1.1		47.64	6.52	1.14
CG	exon	63	49.47	5.8	1.15		48.5	5.73	1.12		50.28	6.08	1.16		47.17	6	1.13		44.91	5.99	1.12		48.03	6.28	1.13
CG	exon	64	47.79	5.93	1.09		47.62	6.02	1.08		48.64	6.68	1.12		47.38	5.98	1.12		44.27	6.49	1.09		47.31	6.81	1.1
CG	exon	65	46.83	5.82	1.11		48.5	5.9	1.13		47.52	6.4	1.13		46.93	6.15	1.14		44.98	6.2	1.14		47.93	6.58	1.16
CG	exon	66	47.42	6.04	1.13		49.11	5.74	1.15		47.16	6.14	1.13		46.37	5.83	1.13		45.47	6.1	1.16		45.51	6.37	1.1
CG	exon	67	47.06	6.38	1.08		47.19	6.2	1.07		46.69	6.69	1.07		44.4	6.37	1.05		44.62	6.41	1.1		46.23	7.28	1.08
CG	exon	68	47.96	5.78	1.08		48.58	5.89	1.07		47.71	6.5	1.07		46.97	5.8	1.07		45.61	6.02	1.09		46.58	6.54	1.06
CG	exon	69	46.93	6.13	1.1		49.21	5.91	1.13		47.65	6.5	1.12		47.1	6.03	1.12		45.72	6.27	1.15		46.47	6.8	1.1
CG	exon	70	47.04	6.17	1.07		47.99	6.04	1.08		47.27	6.53	1.08		45.45	6.08	1.06		44.76	6.33	1.09		47.75	6.85	1.11
CG	exon	71	47.6	6.12	1.06		47.08	6.22	1.04		47.16	6.56	1.05		45.53	6.18	1.04		43.67	6.4	1.05		44.84	6.97	1.01
CG	exon	72	47.52	6.14	1.08		49.16	5.98	1.1		48.35	6.44	1.1		46.57	6.04	1.09		44.47	6.35	1.08		47.99	6.78	1.11
CG	exon	73	47.19	5.99	1.05		47.11	5.75	1.04		46.77	6.32	1.04		45.66	5.94	1.05		42.81	6.45	1.03		44.5	6.65	1.02
CG	exon	74	48.18	5.82	1.09		47.26	5.95	1.06		47.7	6.24	1.08		47.83	5.79	1.12		44.5	5.94	1.09		47.13	6.6	1.08
CG	exon	75	46.79	5.85	1.07		48.33	5.94	1.1		46.23	6.39	1.07		43.58	5.89	1.03		42.98	6.06	1.06		45.54	6.42	1.07
CG	exon	76	46.89	5.96	1.07		46.45	5.83	1.05		45.39	6.2	1.03		44.62	5.94	1.04		42.56	6.1	1.04		45.1	6.53	1.04
CG	exon	77	45.91	5.89	1		45.15	6.23	0.98		45.6	6.33	0.99		44.21	6.06	1		41.76	6.37	0.99		44.6	6.61	0.99
CG	exon	78	46.81	6.21	1.02		45.69	6.09	0.99		45.58	6.68	1		44.31	5.95	1		43.38	6.6	1.02		46.08	6.87	1.02
CG	exon	79	46.71	6.07	1		48	6.04	1.02		47.11	6.52	0.99		45.84	6.06	1		43.93	6.18	1		46.53	6.75	1.01
CG	exon	80	48.3	6.36	1.1		46.95	6.31	1.05		46.38	6.6	1.06		45.38	6.2	1.06		44.59	6.67	1.09		46.61	6.88	1.07
CG	exon	81	46.76	5.83	1.03		47.37	6.03	1.04		46.98	6.6	1.04		45.41	6.21	1.04		45.04	6.12	1.07		46.39	6.49	1.05
CG	exon	82	47.35	6.02	1.08		46.16	5.76	1.04		46.79	6.17	1.07		46.56	6.08	1.08		43.89	6.24	1.07		46.24	6.56	1.07
CG	exon	83	46.78	5.95	1.03		46.04	6.01	1.01		46.11	6.51	1.02		45.19	6.01	1.03		41.74	6.19	0.99		46.38	6.49	1.03
CG	exon	84	45.75	6.27	1		45.57	6.11	0.97		45.44	6.8	0.99		44.46	6.23	0.99		42.94	6.62	1		45.4	7.07	1
CG	exon	85	46.55	6.06	0.99		46.27	5.81	0.97		45.52	6.33	0.97		45.12	6.32	0.99		43.65	6.24	1		44.23	6.45	0.95
CG	exon	86	45.75	6.01	0.95		46.97	6.15	0.97		44.98	6.44	0.94		45.01	6.21	0.97		43.66	6.36	0.98		45.66	6.85	0.96
CG	exon	87	44.34	6.39	0.93		45.8	6.24	0.96		46	6.57	0.96		44.02	6.42	0.95		43.19	6.81	0.98		45.22	6.97	0.95
CG	exon	88	45.56	6.32	0.94		45.57	5.96	0.94		45.72	6.66	0.96		43.63	6.16	0.94		42.66	6.36	0.95		45.01	6.88	0.96
CG	exon	89	45.97	6.77	0.95		46.78	6.77	0.95		45.22	7.13	0.94		44.86	6.94	0.95		42.27	6.74	0.93		45.8	7.26	0.95
CG	exon	90	45.05	6.2	0.91		46.25	6.29	0.93		46.34	6.9	0.94		44.47	6.41	0.93		42.93	6.47	0.94		45.8	7.03	0.94
CG	exon	91	45.96	6.35	0.89		45.76	6.4	0.89		45.71	6.9	0.89		45.78	6.54	0.91		42.41	6.6	0.88		45.35	7.16	0.9
CG	exon	92	44.74	6.35	0.86		45.89	6.47	0.88		45.08	6.47	0.87		44.33	6.55	0.87		43.38	6.95	0.9		45.62	6.85	0.88
CG	exon	93	47.04	6.42	0.87		46.45	6.65	0.86		46.84	7.1	0.88		44.73	6.71	0.87		41.9	6.94	0.85		43.96	7.33	0.84
CG	exon	94	45.13	6.94	0.81		46.24	6.73	0.83		46.23	7.16	0.83		45.19	6.84	0.83		42.77	7.43	0.83		46.72	7.66	0.84
CG	exon	95	45.05	6.9	0.77		45.53	6.54	0.78		45.34	7.33	0.78		44.55	6.79	0.79		44.6	6.86	0.83		44.43	7.64	0.77
CG	exon	96	45.58	6.87	0.74		45.22	7.03	0.73		46.18	7.09	0.74		43.96	7.13	0.74		43.2	7.21	0.74		45.01	7.69	0.73
CG	exon	97	44.3	7.2	0.67		44.9	7.31	0.68		43.51	7.38	0.66		41.9	7.18	0.66		40.78	7.3	0.67		43.46	7.93	0.66
CG	exon	98	42.14	7.18	0.69		43.99	7.44	0.72		44.72	7.73	0.72		40.22	7.24	0.67		39.53	7.1	0.69		42.12	7.63	0.68
CG	exon	99	37.48	6.76	0.52		40.87	6.7	0.56		39.88	7.47	0.55		39.58	7.03	0.56		36.53	6.95	0.53		40.57	7.85	0.56
CG	utr3	0	42.46	6.79	2.69		42.78	6.47	2.59		43.88	7.1	2.69		41.41	6.57	2.63		38.18	7.1	2.45		44.01	7.47	2.84
CG	utr3	1	40.38	6.75	2.03		42.37	7	2.08		40.4	7.31	2.03		39.23	6.93	2.05		38.61	7.16	2.04		40.62	7.74	2.09
CG	utr3	2	45.84	6.81	2.07		43.82	7.24	1.97		43.67	7.72	2		40.28	7.15	1.92		40.52	7.51	1.95		42.36	7.69	2
CG	utr3	3	40.86	6.82	1.83		42.95	7.14	1.88		43.6	7.67	1.96		41.94	7.02	1.92		38.91	7.16	1.8		41.81	8.17	1.94
CG	utr3	4	38.56	7.35	1.56		37.9	7.16	1.52		39.27	7.67	1.59		38.93	8.03	1.63		36.94	7.49	1.57		36.01	8.09	1.48
CG	utr3	5	41.54	6.83	1.65		42.7	6.91	1.69		40.67	7.73	1.65		40.06	7.11	1.68		39.28	7.09	1.66		40.39	7.61	1.67
CG	utr3	6	41.87	7.26	1.52		41.06	7.44	1.47		40.64	7.21	1.48		39.4	6.98	1.48		38.32	7.36	1.46		40.22	7.48	1.5
CG	utr3	7	38.21	8.12	1.39		40.62	7.95	1.43		41.44	8.7	1.46		38.88	7.79	1.43		36.3	7.72	1.35		36.29	8.58	1.3
CG	utr3	8	38.47	6.51	1.42		41.03	6.72	1.45		41.18	7.42	1.47		40.56	6.81	1.51		36.93	6.83	1.39		38.19	7.32	1.42
CG	utr3	9	39.53	8.13	1.44		40.25	7.6	1.44		40.04	8.21	1.47		39.92	7.96	1.5		37.58	7.85	1.41		39.68	7.92	1.48
CG	utr3	10	37.54	7.62	1.2		40.69	6.96	1.29		39.6	7.87	1.24		37.96	7.76	1.25		36.46	7.09	1.19		39.51	8.06	1.29
CG	utr3	11	43.85	7.15	1.43		41.27	6.88	1.31		44.76	6.57	1.4		41.84	6.86	1.41		40.57	6.74	1.35		40.98	6.61	1.34
CG	utr3	12	41.01	7.27	1.4		40.58	6.96	1.36		40.03	7.44	1.35		38.83	7.15	1.37		38.82	7	1.39		40.16	7.34	1.4
CG	utr3	13	41.14	7.76	1.3		40.08	7.5	1.25		41.1	7.35	1.3		40.23	7.57	1.31		39.16	7.66	1.28		39.66	7.99	1.3
CG	utr3	14	42.36	7.15	1.36		42.41	7.31	1.33		40.62	7.13	1.29		37.26	6.98	1.2		38.85	6.62	1.29		38.86	7.16	1.31
CG	utr3	15	40.78	6.79	1.23		41.15	7	1.22		40.56	7.15	1.21		41.21	6.71	1.29		37.72	7.08	1.16		37	7.44	1.17
CG	utr3	16	40.23	7.01	1.21		39.68	7.08	1.18		40.56	7.32	1.2		38.24	7.3	1.2		34.93	7.25	1.1		37.99	8.06	1.16
CG	utr3	17	41.08	7.98	1.23		43.83	7.5	1.3		42.39	8.08	1.29		38.16	7.56	1.21		38.28	7.85	1.22		39.81	8.5	1.25
CG	utr3	18	38.83	6.94	1.2		38.56	7.98	1.2		38.37	7.27	1.18		37.35	7.37	1.2		38	7.96	1.22		38.5	7.55	1.21
CG	utr3	19	40.47	6.77	1.23		40.44	6.44	1.21		40.29	7.23	1.2		40.93	7.16	1.28		38.4	6.6	1.2		38.63	7.91	1.21
CG	utr3	20	37.87	6.93	1.13		36.98	6.59	1.11		40.34	7.01	1.17		39	6.91	1.19		37.69	6.46	1.17		39.97	7.54	1.2
CG	utr3	21	41.58	7.11	1.26		40.96	6.69	1.23		42.4	7.09	1.29		41.91	6.84	1.31		39.97	6.73	1.26		39.47	8.13	1.23
CG	utr3	22	41.12	7.43	1.17		39.54	7.4	1.13		40.33	7.55	1.13		38.88	7.3	1.15		37.32	7.36	1.1		40.45	8.32	1.15
CG	utr3	23	40.86	7.13	1.18		41.97	7.21	1.21		40.64	7.27	1.17		41.41	7.23	1.22		39.76	7.36	1.21		39.74	8.74	1.19
CG	utr3	24	43.13	8.13	1.22		42.17	8.14	1.18		43.32	9.41	1.22		40.19	8.85	1.17		38.95	8.37	1.14		41.56	9.35	1.19
CG	utr3	25	39.27	6.16	1.05		37.82	6.48	1.02		38.89	6.87	1.04		36.42	6.85	1.01		34.29	6.93	0.97		38.06	7.39	1.05
CG	utr3	26	38.06	6.78	1.05		37.63	7.26	1.05		37.47	7.66	1.06		38.31	6.69	1.09		35.41	7.2	1.04		38.65	7.77	1.11
CG	utr3	27	39.33	7.91	1.07		38.33	7.9	1.06		37.05	7.69	1.03		36.94	8.14	1.05		33.95	8.27	0.98		40.24	9.03	1.12
CG	utr3	28	38.28	7.86	1.06		39.68	7.29	1.11		40.69	7.2	1.13		38.95	7.72	1.13		36.75	7.65	1.06		35.89	8.47	1.03
CG	utr3	29	40.28	7.75	1.07		39.06	7.39	1.04		40.55	7.24	1.07		37.55	7.21	1.02		36.17	7.71	1.02		38.77	8.41	1.03
CG	utr3	30	39.28	7.48	1.11		37.57	7.25	1.06		39.71	7.35	1.11		38.69	7.2	1.13		35.64	7.96	1.07		36.66	8.53	1.08
CG	utr3	31	40.37	7.82	1.07		39.25	7.36	1.02		41.63	8.43	1.09		38.52	7.37	1.03		41.03	7.65	1.12		39.16	8.73	1.05
CG	utr3	32	39.63	7.68	1.08		42.35	7.83	1.14		42.47	8.29	1.14		38.77	7.44	1.09		37	7.65	1.03		39.67	7.75	1.07
CG	utr3	33	37.87	7.1	1.06		38.46	7.81	1.06		38.15	7.22	1.02		38.06	7.18	1.08		36.5	6.81	1.02		38.44	7.89	1.06
CG	utr3	34	39.1	7.46	1.06		41.58	7.09	1.12		39.85	8.08	1.09		36.17	7.26	1.03		38.86	7.86	1.12		39.73	8.86	1.11
CG	utr3	35	40.76	7.32	1.08		41.21	7.58	1.1		40.62	8.01	1.09		40.02	7.59	1.1		35.37	7.41	0.98		40.14	8.3	1.09
CG	utr3	36	39.51	6.73	1.12		36.8	7.02	1.04		40.3	7.35	1.16		40.22	7.01	1.17		38.63	6.67	1.15		41.29	7.57	1.19
CG	utr3	37	39.65	7.1	1		40.81	7.15	1.04		40.43	8.06	1.02		39.2	7.23	1.02		38.7	7.23	1.02		41.99	8.11	1.08
CG	utr3	38	37.49	6.94	0.99		38.66	8.18	0.99		36.81	7.57	0.96		37.26	7.55	1.01		35.36	7.81	0.97		39.11	8.19	1.02
CG	utr3	39	38.89	7.01	0.95		37.63	6.81	0.91		37.4	7.68	0.92		39.07	7.42	0.97		37.07	6.78	0.96		37.39	8.15	0.93
CG	utr3	40	39.71	7.15	0.98		41.78	6.88	1.06		41.97	7.28	1.07		38.69	7.32	1.03		37.27	6.8	0.99		39.48	7.57	1.02
CG	utr3	41	38.24	7.53	0.93		39.09	8.07	0.96		38.99	8.05	0.97		37.32	8.22	0.94		35.34	7.58	0.89		36.16	8.45	0.89
CG	utr3	42	36.9	7.48	0.87		37.29	7.92	0.87		35.85	8.39	0.84		38.36	8.16	0.94		35.57	7.55	0.88		38.07	9.35	0.92
CG	utr3	43	38.47	7.15	0.98		37.83	7.5	0.97		38.64	7.74	1		38.75	7.36	1.01		38.08	6.82	1.01		41.44	7.96	1.07
CG	utr3	44	37.93	6.72	0.97		39.3	7.89	1.02		39.1	7.94	1		35.96	6.19	0.95		35.68	6.88	0.95		37.99	8.25	0.98
CG	utr3	45	38.68	7.18	0.97		38.91	6.76	0.98		38.69	7.07	0.97		37.5	7.19	0.98		36.39	6.51	0.94		39.25	7.68	1.01
CG	utr3	46	37.07	7.67	0.97		40.02	7.82	1.04		38.06	8.2	0.98		39.98	7.94	1.1		38.09	8.27	1.02		39.32	8.4	1.02
CG	utr3	47	38.88	7.24	1		36.56	7.42	0.94		40.92	8.07	1.03		35.71	8.63	0.97		34.66	8.59	0.94		38.39	8.33	0.98
CG	utr3	48	38.21	7.78	0.95		37.93	8.03	0.95		38.34	8.74	0.96		35.67	8.56	0.94		36.24	8.37	0.97		38.62	9.3	0.99
CG	utr3	49	40.14	7.55	1.02		38.45	7.88	0.99		40.63	7.97	1.05		38.42	8.39	1.03		35.48	8.74	0.97		39.11	8.39	1.02
CG	utr3	50	39.66	7.32	0.94		38.73	7.92	0.95		37.74	7.91	0.9		38.81	8.45	0.96		36.42	8.38	0.91		38.48	9.01	0.94
CG	utr3	51	37.16	7.08	0.88		40.79	7.52	0.98		38.34	7.56	0.91		38.33	7.2	0.95		37.01	7.63	0.92		37.76	7.72	0.91
CG	utr3	52	40.07	7.16	1		38.65	7.6	0.97		39.85	7.35	1.02		39.13	7.94	1.03		37.79	8.29	1		38.03	9.26	0.98
CG	utr3	53	40.11	7.36	0.97		34.31	7.36	0.84		36.68	7.13	0.87		36.48	8.02	0.91		36.3	7.88	0.92		35.49	8.41	0.87
CG	utr3	54	39.9	8.18	0.96		38.41	7.94	0.92		35.78	8.61	0.88		39.69	8.19	0.97		35.55	7.59	0.92		38.14	8.84	0.92
CG	utr3	55	40.67	7.91	1.06		40.4	7.24	1.04		39.98	8.23	1.02		36.36	8.46	0.97		38.4	8.69	1.06		36.55	8.06	0.95
CG	utr3	56	35.93	8.17	0.9		37.37	8.62	0.94		34.62	8.94	0.85		34.08	9.26	0.86		37.37	8.86	0.98		35.32	9.13	0.87
CG	utr3	57	36.04	7.16	0.85		37.93	8.52	0.91		36.76	8.06	0.87		35.56	7.99	0.86		36.35	7.51	0.91		36.23	8.94	0.88
CG	utr3	58	39.1	7.52	0.93		37.12	7.79	0.91		34.33	7.61	0.83		31.57	8.13	0.79		35.34	8	0.9		33.85	9	0.81
CG	utr3	59	37.99	7.42	0.9		35.82	7.97	0.89		36.98	7.94	0.89		38.81	7.98	0.96		34.46	7.68	0.88		35.98	8.65	0.88
CG	utr3	60	36.83	7.85	0.84		38.51	7.48	0.91		37.71	8.27	0.86		36.5	8.04	0.84		35.82	7.91	0.87		37.86	7.8	0.87
CG	utr3	61	37.42	8.11	0.92		36.62	7.34	0.9		38.06	7.82	0.9		35.4	7.23	0.85		34.7	7.42	0.89		38.86	8.47	0.92
CG	utr3	62	36.01	7.3	0.89		36.82	7.34	0.92		36.55	8.13	0.91		35	7.68	0.88		34.85	7.75	0.91		35.4	9.41	0.86
CG	utr3	63	35.24	7.95	0.87		36.42	7.72	0.88		38.56	7.96	0.9		33.35	8.15	0.84		38.57	7.73	1.01		37.91	8.89	0.91
CG	utr3	64	41.29	8.3	0.96		38.32	7.84	0.9		37.49	8.19	0.87		37.15	8.22	0.88		36.29	7.96	0.9		39.15	8.57	0.92
CG	utr3	65	37.8	8.38	0.9		38.24	8.55	0.91		37.15	8.6	0.88		38.29	8.34	0.91		36.79	8.6	0.96		37.05	9.64	0.9
CG	utr3	66	37.73	8.06	0.88		37.42	7.84	0.89		37.45	8.58	0.85		34.4	8.69	0.83		36.14	7.49	0.91		37.62	8.52	0.88
CG	utr3	67	40.65	7.74	0.95		37.33	7.17	0.87		37.45	8.14	0.87		34.89	7.87	0.85		35.2	7.19	0.88		36.05	8.44	0.87
CG	utr3	68	38.24	7.65	0.87		36.93	8.74	0.85		39.49	7.68	0.88		37.07	8.29	0.87		36.32	10.12	0.9		35.87	8.94	0.83
CG	utr3	69	36.84	7.6	0.84		37.69	8.1	0.86		34.52	7.71	0.8		34.95	7.78	0.83		35.2	7.65	0.87		36.27	8.15	0.86
CG	utr3	70	36.11	7.82	0.82		35.25	7.83	0.78		38.38	8.5	0.86		34.38	8.21	0.8		35.93	8.26	0.86		39.47	8.41	0.89
CG	utr3	71	37.97	7.77	0.86		39.61	7.89	0.91		40.44	7.48	0.91		37.28	8.31	0.89		38.23	7.43	0.96		36.82	8.4	0.84
CG	utr3	72	38.05	8.03	0.88		39.58	7.89	0.91		37.65	8.05	0.85		36.24	7.71	0.85		33.83	8.26	0.86		37.3	9.1	0.87
CG	utr3	73	36.88	7.57	0.88		39.23	7.67	0.94		37.33	8.09	0.89		35.43	7.86	0.87		35.29	7.71	0.9		36.03	8.04	0.87
CG	utr3	74	36.86	7.62	0.86		35.86	7.14	0.81		37.41	7.47	0.82		32.17	7.37	0.75		37.69	7.63	0.92		35.54	7.91	0.79
CG	utr3	75	34.97	8.07	0.8		38.49	8.01	0.9		33.17	8.28	0.74		32.91	8.06	0.79		35.04	7.57	0.87		38.31	9.01	0.88
CG	utr3	76	37.82	7.92	0.82		35.5	8.02	0.77		36.45	8.47	0.8		35.1	7.96	0.78		32.46	7.6	0.78		38.51	8.84	0.86
CG	utr3	77	39.56	8.04	0.88		37.23	7.97	0.82		39.9	8.05	0.87		37.94	8.51	0.86		36.13	8.18	0.85		39.8	8.43	0.85
CG	utr3	78	35.48	8.04	0.82		35.64	8.21	0.81		34.7	8.2	0.79		35.45	7.82	0.84		34.8	8.25	0.89		35.28	9.12	0.83
CG	utr3	79	33.85	7.93	0.75		36.56	7.98	0.8		37.85	8.33	0.79		34.47	7.88	0.78		35.27	7.42	0.82		36.21	9.05	0.79
CG	utr3	80	38.02	8.38	0.78		35.17	8.4	0.73		40.01	8.68	0.79		35.77	8.35	0.75		36.25	8.4	0.8		37.66	9.26	0.74
CG	utr3	81	33.67	7.66	0.69		35.57	8.19	0.74		35.89	8.07	0.72		36.49	8.15	0.77		33.89	7.51	0.75		37.22	8.77	0.74
CG	utr3	82	38.02	8.04	0.82		39.05	7.98	0.85		39.67	8.08	0.85		38.43	7	0.83		38.22	7.94	0.88		39.88	8.18	0.84
CG	utr3	83	34.33	7.65	0.71		36.45	8.59	0.77		35.57	8.03	0.72		33.1	7.88	0.7		35.74	7.71	0.79		36.83	8.4	0.75
CG	utr3	84	32.45	7.34	0.69		36.14	7.68	0.77		37.27	7.8	0.76		33.57	7.57	0.75		33.92	7.6	0.79		35.25	8.4	0.73
CG	utr3	85	36.34	7.26	0.76		35.83	7.55	0.75		38.23	6.97	0.8		34.43	7.39	0.74		34.34	6.96	0.77		34.51	8.32	0.73
CG	utr3	86	33.76	7.79	0.67		32.98	7.98	0.65		35.11	8.54	0.67		33.72	7.99	0.68		31.58	8.29	0.67		36.17	8.53	0.69
CG	utr3	87	39.39	8.34	0.75		39.4	7.79	0.75		37.42	8.55	0.71		37.11	8.41	0.75		36.9	8.36	0.77		38.71	8.77	0.74
CG	utr3	88	36.04	7.01	0.69		36.57	8.18	0.73		39.63	8.45	0.75		32.45	7.61	0.68		37.25	7.02	0.79		38.18	7.6	0.71
CG	utr3	89	36.6	8.34	0.65		34.79	8.1	0.62		37.06	7.9	0.65		37.29	8.84	0.68		38.55	8.13	0.74		37.64	9.14	0.65
CG	utr3	90	32.12	7.84	0.57		34.59	8.38	0.61		36.44	8.53	0.62		33.4	8.98	0.62		34.27	7.8	0.66		34.62	8.71	0.6
CG	utr3	91	36.91	8.16	0.61		36.98	8.4	0.6		36.79	8.36	0.59		37.33	8.39	0.62		35.36	8.28	0.63		35.55	9.15	0.58
CG	utr3	92	32.19	8.15	0.48		31.75	7.88	0.49		34.58	9.15	0.5		31.04	8	0.48		32.15	8.65	0.54		33.64	8.78	0.5
CG	utr3	93	35.3	7.75	0.52		32.61	8.64	0.51		34.07	8.23	0.52		30.14	7.48	0.47		33.64	8.49	0.55		33.24	8.55	0.51
CG	utr3	94	32.29	8.54	0.43		36.66	8.85	0.49		33.96	7.95	0.45		33.02	8.23	0.47		34.67	9.66	0.51		32.13	8.68	0.42
CG	utr3	95	34.87	10.09	0.42		36.8	9.78	0.44		35.76	9.42	0.41		31.58	9.51	0.39		35.01	9.02	0.47		34.35	10.33	0.41
CG	utr3	96	34.54	8	0.37		34.23	8.43	0.37		28.42	9.26	0.3		29.97	8.81	0.33		28.92	9.15	0.33		29.48	9.72	0.32
CG	utr3	97	35.04	8.51	0.34		36.85	8.88	0.34		37.43	8.62	0.34		34.92	7.78	0.33		38.24	8.07	0.36		36.39	8.31	0.3
CG	utr3	98	35.81	8.55	0.29		38.22	8.31	0.32		37.4	8.37	0.3		39.91	8.51	0.34		36.86	8.42	0.34		38.1	9.89	0.3
CG	utr3	99	37.2	8.04	0.23		32.2	8.7	0.22		31.6	8.58	0.2		32.68	7.58	0.22		34.33	8.63	0.23		37.55	9.12	0.23
CHG	utr5	0	42.62	9.58	10.02		43.95	9.55	10.17		43.27	10.1	10.89		41.7	9.59	10.12		38.51	9.84	9.65		43.28	10.24	10.79
CHG	utr5	1	40.1	9.84	3.76		40.52	9.71	3.78		40.41	9.63	3.9		38.93	9.85	3.78		37.5	10.21	3.75		41.51	10.53	3.93
CHG	utr5	2	38.33	9.32	2.46		38.23	9.44	2.43		40.08	9.95	2.59		38.15	9.42	2.51		35.61	9.89	2.39		41.24	10.3	2.55
CHG	utr5	3	38.85	9.99	1.96		37.59	9.58	1.91		40.8	9.85	2.02		37.9	9.12	1.95		36.59	10.63	1.96		39.57	10.2	2.01
CHG	utr5	4	38.87	9.13	1.58		37.9	9.43	1.55		40.56	9.51	1.63		37.99	9.22	1.59		36.49	9.99	1.58		40.65	9.67	1.6
CHG	utr5	5	37.67	9.14	1.43		35.97	9.57	1.37		38.52	9.9	1.42		35.24	10.06	1.36		35.36	10.26	1.43		37.17	10.52	1.38
CHG	utr5	6	39.72	9.02	1.42		38.3	9.09	1.39		39.72	9.52	1.4		38.27	9.64	1.42		37.11	9.82	1.47		38.8	9.71	1.35
CHG	utr5	7	37.22	9.54	1.18		38.33	9.56	1.2		40.51	9.62	1.23		36.75	10.07	1.2		36.13	9.96	1.2		39.69	9.59	1.18
CHG	utr5	8	37.06	9.81	1.12		37.48	10.32	1.13		38.04	10.14	1.07		36.09	9.95	1.1		35.92	10.01	1.13		39.98	10.27	1.11
CHG	utr5	9	36.7	9.4	1		37.04	9.25	0.99		37.96	9.22	1		38.1	9.67	1.05		35.82	10.22	1		39.89	9.29	1.01
CHG	utr5	10	36.88	9.69	1.01		36.77	9.71	0.99		40.53	9.57	1.04		37.26	10.02	1.04		35.9	10.25	1.01		41.43	9.83	1.05
CHG	utr5	11	37.8	9.05	0.94		36.95	9.61	0.95		40.69	8.92	0.94		36.41	9.3	0.94		36.43	9.62	0.94		42.63	9.66	0.97
CHG	utr5	12	38.84	8.85	0.99		38.48	9.15	0.98		41.42	9.02	0.95		38.28	9.31	1		37.54	9.33	1		43.74	9.31	0.99
CHG	utr5	13	35.99	12.2	0.88		34.52	11.91	0.87		36.97	9.89	0.81		35.91	12.68	0.88		35.78	13.09	0.91		41.43	11.04	0.89
CHG	utr5	14	35.66	10.25	0.8		34	10.97	0.79		36.59	10.1	0.76		36.72	11.32	0.82		35.1	11.28	0.81		40.86	11.43	0.81
CHG	utr5	15	36.77	9.12	0.78		37.64	9.35	0.82		38.56	9.11	0.77		33.5	9.85	0.75		34.44	9.8	0.78		36.87	9.52	0.72
CHG	utr5	16	39.11	9.06	0.92		36.54	8.75	0.89		39.02	9.21	0.93		36.09	9.11	0.88		37.13	9.27	0.92		42.61	9.37	0.96
CHG	utr5	17	37.19	9.71	0.86		33.81	10.3	0.8		35.94	9.68	0.79		33.04	10.4	0.78		32.37	11.23	0.82		37.6	10.13	0.75
CHG	utr5	18	35.5	9.56	0.71		36.41	9.1	0.77		38.27	9.7	0.73		34.85	10.05	0.73		35.69	9.89	0.74		37.58	10.52	0.69
CHG	utr5	19	35.4	9.15	0.75		37.73	8.5	0.78		42.96	8.53	0.81		38.69	8.72	0.79		34.97	8.87	0.78		41.16	9.64	0.78
CHG	utr5	20	33	9.36	0.66		33.63	9.06	0.65		37.44	9.64	0.63		34.8	9.76	0.68		33.19	10.01	0.65		38.51	9.78	0.65
CHG	utr5	21	35.43	9.79	0.61		34.24	10.07	0.62		37.56	9.83	0.6		33.45	10.47	0.61		35.17	11.2	0.63		36.94	10.08	0.57
CHG	utr5	22	33.83	8.97	0.61		33.99	9.1	0.64		38.86	9.21	0.62		34.48	9.78	0.64		32.71	9.36	0.63		41.06	9.13	0.62
CHG	utr5	23	33.5	10.13	0.67		34.43	10.58	0.69		38.54	9.87	0.68		35.42	10.58	0.69		34.01	10.66	0.68		34.86	9.79	0.59
CHG	utr5	24	34.61	10.06	0.63		35.42	10.8	0.66		40.88	10.04	0.66		34.71	10.21	0.62		34.8	9.69	0.64		36.29	9.91	0.57
CHG	utr5	25	37.6	10.33	0.69		34.89	9.49	0.67		43.42	9.8	0.67		35.12	9.97	0.66		35.86	9.2	0.66		37.66	9.93	0.6
CHG	utr5	26	39.13	9.79	0.67		37.65	9.59	0.68		38.88	9.88	0.62		36.32	9.6	0.66		35.08	9.42	0.63		38.68	9.98	0.6
CHG	utr5	27	39.06	10.44	0.71		38.07	9.85	0.72		41.57	10.17	0.67		37.07	9.98	0.68		34.76	10.59	0.64		38.46	10.74	0.63
CHG	utr5	28	37.92	9.39	0.67		35.85	9.18	0.66		40.26	9	0.66		37.57	9.11	0.67		34.27	9	0.63		38.69	9.33	0.63
CHG	utr5	29	38.15	8.89	0.72		37.39	8.76	0.7		40.56	8.9	0.69		36.82	9.52	0.71		35.5	9.97	0.71		41.57	9.39	0.71
CHG	utr5	30	38.37	9.34	0.65		38.68	8.8	0.65		39.84	8.93	0.62		35.34	8.91	0.61		35.49	9.01	0.61		42.36	9.73	0.65
CHG	utr5	31	37.42	9.06	0.59		37.91	9.69	0.6		40.09	9.53	0.56		34.39	9.51	0.56		35.6	9.56	0.54		41.21	9.86	0.55
CHG	utr5	32	34.46	10.08	0.55		37.28	9.52	0.6		39.88	10.18	0.57		34.71	9.55	0.55		36.11	10.35	0.57		39.5	10.06	0.55
CHG	utr5	33	38.72	10.21	0.6		37.27	10.1	0.59		41.01	10.4	0.58		38.58	11.02	0.6		37.91	11.19	0.6		40.56	10.33	0.53
CHG	utr5	34	39.12	9.51	0.64		36.71	10.21	0.63		41.84	9.65	0.59		39.47	10.01	0.64		36.44	10.27	0.62		42.39	9.73	0.58
CHG	utr5	35	36.84	9.77	0.64		37.08	9.21	0.66		41.5	8.95	0.6		37.19	9.46	0.61		37.54	9.54	0.62		40.03	9.6	0.59
CHG	utr5	36	43.06	9.52	0.9		40.34	9	0.86		45.28	8.75	0.83		42.51	10.24	0.89		39.07	9.64	0.85		45.31	9.97	0.89
CHG	utr5	37	37.92	9.71	0.68		36.52	9.14	0.69		41.96	9.54	0.69		37.02	9.25	0.67		35.09	9.95	0.67		39.74	9.89	0.68
CHG	utr5	38	39.36	9.6	0.65		37.82	9.94	0.61		41.05	9.13	0.58		37.61	9.67	0.64		37.68	10.07	0.62		42.22	9.65	0.62
CHG	utr5	39	37.44	9.74	0.56		37.62	10.09	0.57		35.87	9.37	0.48		33.47	10.13	0.51		34.36	9.89	0.52		40.63	10.58	0.56
CHG	utr5	40	34.98	9.99	0.57		36.29	10.12	0.59		36.38	10.15	0.52		34.35	10.57	0.55		34.12	10.58	0.54		37.9	9.88	0.52
CHG	utr5	41	37.35	9.05	0.59		37.4	10.26	0.6		40.51	9.18	0.56		35.77	9.42	0.55		36.19	9.33	0.56		40.82	9.51	0.56
CHG	utr5	42	38.11	8.65	0.62		38.53	9.25	0.64		37.87	8.69	0.55		37.46	9.12	0.64		32.09	9.34	0.57		37.82	9.44	0.58
CHG	utr5	43	42.29	11.08	0.68		39.42	11.01	0.64		41.18	10.32	0.6		40.91	11.12	0.67		36.17	12.3	0.6		43.16	11.44	0.63
CHG	utr5	44	40.47	9.32	0.63		38.78	9.1	0.6		39.96	9.4	0.58		35.5	9.6	0.56		34.97	9.39	0.6		40.92	9.65	0.59
CHG	utr5	45	42.98	11.23	0.71		38.08	11.13	0.63		40.4	11.95	0.62		37.61	11.84	0.64		35.78	11.69	0.63		41.45	10.37	0.61
CHG	utr5	46	35.43	9.21	0.63		35.37	9.35	0.61		38.75	9.25	0.58		37.71	9.59	0.65		35.13	10.38	0.64		41.03	9.57	0.65
CHG	utr5	47	38.19	10.05	0.63		37.34	9.69	0.62		43.15	9.22	0.62		39.38	9.76	0.64		38.46	9.65	0.64		43.38	10.12	0.62
CHG	utr5	48	35.45	9.78	0.57		32.94	9.78	0.52		38.63	9.32	0.53		36.68	9.41	0.56		34.35	10.04	0.54		39.03	10.15	0.53
CHG	utr5	49	36.61	9.44	0.59		35.03	10.13	0.57		39.8	9.96	0.58		34.84	9.48	0.56		35.26	9.63	0.58		40.6	9.33	0.56
CHG	utr5	50	35.7	9.21	0.55		35.99	9.33	0.53		42.29	9.2	0.56		35.34	9.42	0.54		35.16	9.63	0.56		40.87	9.69	0.53
CHG	utr5	51	38.67	8.37	0.61		39.67	8.28	0.6		41.28	8.08	0.59		38.15	8.1	0.58		37.29	8.58	0.62		44.77	8.79	0.61
CHG	utr5	52	37.14	9.44	0.6		38.26	9.68	0.59		38.72	10.05	0.55		35.65	10.27	0.56		34.31	10.05	0.55		40.69	10.53	0.55
CHG	utr5	53	39.35	9.51	0.61		37.65	10.49	0.58		40.66	10.1	0.54		37.7	11.48	0.62		38.02	10.3	0.59		42.12	10.06	0.54
CHG	utr5	54	36.81	9.29	0.58		38.7	10.7	0.62		38.44	9.97	0.56		38.14	10.92	0.62		34.95	10.71	0.55		41.51	10.43	0.56
CHG	utr5	55	37.99	8.33	0.64		37.51	9.53	0.65		40.31	9.48	0.62		37.61	9.65	0.65		33.4	9.46	0.58		42.02	9.51	0.59
CHG	utr5	56	36.77	8.36	0.68		36.06	9.69	0.71		39.48	8.99	0.68		36.51	8.97	0.69		33	9.27	0.67		40.43	9.19	0.69
CHG	utr5	57	41.35	8.96	0.79		38.91	9.42	0.78		41.24	10.28	0.76		38.92	8.82	0.75		35.64	9.18	0.74		41.69	9.17	0.73
CHG	utr5	58	36.04	10.11	0.62		36.7	10.37	0.66		39.68	10.74	0.64		37.83	10.54	0.66		33.54	10.68	0.62		40.34	10.51	0.62
CHG	utr5	59	39.51	9.44	0.62		40.94	10.09	0.66		40.73	9.48	0.61		38.3	10	0.62		36.68	10.33	0.61		39.9	10.11	0.6
CHG	utr5	60	39.75	9.47	0.65		41.87	10.07	0.69		44.2	9.68	0.66		38.92	9.77	0.65		39.56	10.23	0.67		44.74	10.87	0.68
CHG	utr5	61	38.63	10.2	0.67		36.2	9.74	0.66		40.83	10.05	0.63		36.27	10.31	0.64		34.01	10.1	0.61		37.95	9.65	0.59
CHG	utr5	62	39.89	9.75	0.71		38.61	9.36	0.73		41.25	9.36	0.65		39.09	9.08	0.7		35.19	10.04	0.69		41.6	9.6	0.64
CHG	utr5	63	40.35	9.3	0.72		36.98	10.44	0.69		43.13	9.65	0.71		38.2	9.05	0.7		37.23	10	0.73		41.55	10.01	0.68
CHG	utr5	64	40.02	10.01	0.69		38.24	10.43	0.68		40.48	9.81	0.61		35.4	9.64	0.63		36.12	10.08	0.65		43.35	10.63	0.63
CHG	utr5	65	41.34	9.53	0.7		38.64	10.01	0.68		43.5	9.15	0.66		38.2	9.41	0.65		34.08	9.76	0.65		46.09	9.7	0.68
CHG	utr5	66	38.4	9.07	0.66		40.21	9.7	0.7		43.38	9.52	0.7		38.41	9.49	0.67		35.97	9.78	0.67		42.93	10.62	0.66
CHG	utr5	67	44.05	8.82	0.69		40.25	8.96	0.64		44.81	10.08	0.66		39.24	9.63	0.64		40.52	9.45	0.7		45.67	9.65	0.67
CHG	utr5	68	42.99	9.67	0.74		39.77	9.77	0.7		41.02	9.59	0.71		38.43	9.55	0.7		40.55	9.02	0.74		44.07	9.38	0.73
CHG	utr5	69	36.16	8.93	0.67		37.32	9.64	0.71		39.89	9.26	0.67		38.36	9.96	0.74		38.27	9.77	0.71		39.2	9.67	0.65
CHG	utr5	70	36.1	10.14	0.68		36.73	9.53	0.68		41.44	10.67	0.68		36.76	9.73	0.68		37.25	10	0.7		40.88	10.01	0.66
CHG	utr5	71	37.23	10.18	0.64		37.7	9.94	0.61		42.47	10.4	0.62		37.78	10.22	0.65		38.61	10.46	0.61		42.81	11	0.62
CHG	utr5	72	38.66	10.18	0.7		40.28	10.24	0.74		41.76	9.6	0.68		39.34	10	0.74		38.64	11	0.71		40.2	9.5	0.67
CHG	utr5	73	42.91	8.67	0.8		40.24	9.1	0.81		45.05	8.77	0.8		39.46	8.6	0.78		36.95	8.18	0.76		45.57	9.12	0.84
CHG	utr5	74	38.17	9.65	0.8		38.96	9.18	0.8		42.73	9.1	0.78		38.57	9.41	0.8		39.07	9.49	0.83		42.36	9.9	0.79
CHG	utr5	75	36.27	8.91	0.68		36.74	9.44	0.7		38.2	9.48	0.63		35.8	9.2	0.68		34.58	9.35	0.67		40.51	9.75	0.66
CHG	utr5	76	39.18	9.35	0.72		38.1	9.59	0.74		44.95	9.32	0.74		37.92	9.9	0.74		36.39	10.17	0.76		44.94	9.58	0.76
CHG	utr5	77	38.64	8.86	0.74		37.98	9.1	0.75		43.69	9.26	0.72		40.03	9.53	0.79		38.67	9.88	0.77		41.43	9.25	0.7
CHG	utr5	78	40.63	9.62	0.76		41.52	9.44	0.76		45.21	9.63	0.78		40.86	9.82	0.81		39.99	10.54	0.83		43.47	10.2	0.77
CHG	utr5	79	40.34	9.53	0.82		40.84	9.86	0.82		44.94	9.83	0.8		40.55	9.67	0.87		38.94	9.86	0.86		45.18	9.75	0.82
CHG	utr5	80	37.2	10.01	0.75		38.87	9.94	0.75		42.12	9.54	0.71		34.78	9.25	0.73		36.27	9.96	0.73		43.11	9.61	0.73
CHG	utr5	81	43.08	9.46	0.78		39.54	9.69	0.74		43.7	9.9	0.74		39.63	9.25	0.76		39.3	9.79	0.78		45.46	9.83	0.78
CHG	utr5	82	41.02	9	0.79		39.31	9	0.76		43.42	9.83	0.79		38.11	9.49	0.78		36.91	9.76	0.79		41.46	9.78	0.75
CHG	utr5	83	41.39	9.25	0.84		42.25	8.71	0.87		41.98	9.61	0.83		38.75	9.44	0.83		38.04	10.5	0.86		43.34	10.23	0.86
CHG	utr5	84	45.59	7.72	1.07		47.31	7.89	1.09		50.4	7.31	1.07		45.91	7.18	1.11		45.07	7.59	1.17		51.03	7.59	1.1
CHG	utr5	85	40.32	8.47	0.76		40.79	8.84	0.76		42.45	8.4	0.76		37.22	8.07	0.75		39.09	8.85	0.79		44.52	8.81	0.78
CHG	utr5	86	41.54	9.26	0.82		41.15	9.25	0.82		41.28	9.94	0.76		39.78	9.32	0.82		37.77	10.73	0.81		44.38	9.74	0.82
CHG	utr5	87	39.35	8.3	0.81		39.34	9.03	0.83		44.97	8.5	0.85		39.56	8.8	0.86		37.84	9.1	0.85		43.81	9.03	0.83
CHG	utr5	88	41.53	8.61	0.95		40.3	9.36	0.97		45	9.1	0.92		41.53	8.77	0.96		37.2	9.44	0.95		46.34	9.23	0.94
CHG	utr5	89	43.07	8.32	1		42.84	9.04	1.07		45.09	8.25	1.02		42.65	8.49	1.02		39.42	8.76	1.05		45.14	8.88	1.02
CHG	utr5	90	39	9.3	0.91		39.57	9.37	0.95		40.73	9.32	0.89		40.44	9.16	0.94		39.5	9.15	1.04		43.16	9.01	0.93
CHG	utr5	91	39.6	9.93	0.88		39.26	9.67	0.89		40.44	9.75	0.92		40.82	9.43	0.93		36.77	10.29	0.91		45.41	9.56	0.93
CHG	utr5	92	41.04	9.64	1.02		39.55	9.38	0.96		42.38	8.43	1		39.98	9.15	0.99		38.78	8.84	1.04		43.38	8.94	1.04
CHG	utr5	93	37.32	8.74	1.07		37.76	10.12	1.09		41.61	9.56	1.14		38.28	9.27	1.08		35.99	9.45	1.12		41.98	10.01	1.17
CHG	utr5	94	38.89	8.43	1.15		38.14	8.67	1.13		41.91	8.53	1.16		40.44	8.44	1.2		37.31	8.42	1.2		47.11	8.29	1.28
CHG	utr5	95	42.45	8.2	1.33		40.91	9.11	1.31		46.41	8.25	1.37		41.89	8.7	1.34		40.24	8.9	1.4		47.76	8.26	1.41
CHG	utr5	96	42.39	8.22	1.49		41.12	8.16	1.45		44.62	8.14	1.5		42.56	8.53	1.53		41.88	8.79	1.64		45.86	8.71	1.57
CHG	utr5	97	39.88	8.33	1.71		40.13	8.09	1.68		43.28	8.28	1.81		40.7	7.69	1.71		37.26	8.38	1.79		43.7	8.94	1.81
CHG	utr5	98	38.28	7.95	2.05		40.29	8.23	2.16		39.44	8.13	2.1		38.02	8.85	2.11		35.11	8.72	2.17		40.57	8.53	2.17
CHG	utr5	99	36.98	7.2	5.41		36.75	7.12	5.3		37.61	7.66	5.67		36.12	7.5	5.37		34.92	7.69	5.59		35.97	8.25	5.48
CHG	exon	0	35.36	6.45	0.38		34.81	6.46	0.38		35.47	7.13	0.38		34.01	6.61	0.38		32.85	6.97	0.37		35.2	7.35	0.38
CHG	exon	1	34.74	6.21	0.56		35.28	6.22	0.57		35.89	6.84	0.57		35.21	6.42	0.58		34.4	6.77	0.58		36.39	6.95	0.58
CHG	exon	2	35.42	6.28	0.67		36.3	6.3	0.68		36.1	6.68	0.66		35.31	6.08	0.68		33.44	6.66	0.66		35.13	6.93	0.66
CHG	exon	3	36.28	6.34	0.73		37.69	6.42	0.76		36.82	6.52	0.73		34.81	6.46	0.72		34.36	6.78	0.72		36.02	6.94	0.71
CHG	exon	4	37.47	6.08	0.79		38.72	6.08	0.81		38.55	6.42	0.79		36.28	6.11	0.78		35.65	6.68	0.78		37.08	6.97	0.78
CHG	exon	5	38.28	5.93	0.81		40.03	6.11	0.84		38.73	6.46	0.82		36.91	5.95	0.8		36.54	6.33	0.81		38.45	6.83	0.81
CHG	exon	6	37.89	5.91	0.79		37.48	5.84	0.77		37.62	6.39	0.77		37.49	6.08	0.81		35.94	6.25	0.78		37.16	6.77	0.77
CHG	exon	7	37.75	5.97	0.81		38.57	6.08	0.81		38.32	6.21	0.81		37.66	6	0.82		36.46	6.28	0.82		38.35	6.79	0.82
CHG	exon	8	38.81	5.96	0.85		40.04	5.96	0.86		38.96	6.23	0.84		37.34	5.82	0.83		36.21	6.22	0.83		38.9	6.5	0.85
CHG	exon	9	39.54	5.84	0.87		39.72	5.99	0.86		39.88	6.38	0.87		39.29	6	0.88		37.11	6.22	0.86		38.72	6.72	0.85
CHG	exon	10	40.04	5.71	0.9		40.8	5.91	0.91		40.31	6.31	0.9		38.78	5.76	0.9		37.97	5.94	0.9		40.75	6.58	0.92
CHG	exon	11	39.79	5.87	0.88		40.38	5.8	0.88		38.91	6.08	0.85		38.28	5.97	0.87		37.17	6.19	0.86		38.57	6.56	0.85
CHG	exon	12	39.44	5.83	0.9		40.02	5.9	0.9		40.06	6.34	0.91		38.8	5.97	0.91		38.08	6.46	0.91		39.34	6.6	0.9
CHG	exon	13	40.6	5.77	0.92		41.21	5.8	0.92		41.07	6.11	0.92		39.13	5.79	0.91		38.64	6.06	0.93		39.81	6.41	0.9
CHG	exon	14	41.01	5.87	0.94		41.76	5.93	0.94		41.44	6.1	0.94		39.63	5.85	0.93		37.78	6.02	0.9		40.37	6.57	0.93
CHG	exon	15	40.83	6	0.93		42	6.03	0.95		41.34	6.3	0.93		39.29	5.96	0.92		38.45	6.3	0.92		40.01	6.61	0.91
CHG	exon	16	41.59	5.86	0.96		42.53	5.83	0.97		42.04	6.25	0.96		40.6	5.78	0.95		39.71	6.08	0.96		40.86	6.52	0.95
CHG	exon	17	41.28	5.58	0.94		42.91	5.65	0.96		41.26	5.97	0.94		40.21	5.66	0.94		38.74	5.69	0.93		41.01	6.52	0.94
CHG	exon	18	42.87	5.64	0.98		43.13	5.64	0.97		42.34	6.05	0.96		40.85	5.57	0.95		39.19	5.86	0.94		41.9	6.39	0.97
CHG	exon	19	43.02	5.84	1		43.74	5.69	1		43.04	6.06	0.99		40.45	5.72	0.96		40.38	5.89	0.98		41.87	6.27	0.98
CHG	exon	20	43.58	5.6	1		42.94	5.67	0.97		43.27	5.85	0.99		41.66	5.46	0.98		39.7	5.55	0.97		43.14	6.39	1
CHG	exon	21	42.39	5.86	0.99		42.48	5.73	0.97		42.33	5.94	0.98		41.81	5.68	1		39.28	5.97	0.97		42.01	6.48	1
CHG	exon	22	41.87	5.64	0.97		42.76	5.72	0.97		42.2	6.09	0.97		40.88	5.79	0.97		39.4	5.97	0.95		41.55	6.45	0.96
CHG	exon	23	43.36	5.5	1.02		44.01	5.68	1.02		43.08	5.82	1.01		42.42	5.63	1.02		41.36	5.93	1.02		42.92	6.13	1.03
CHG	exon	24	43.91	5.53	1.03		44.57	5.67	1.03		43.05	5.86	1		41.88	5.31	1.01		40.52	5.71	1.01		42.81	6.14	1.01
CHG	exon	25	43.08	5.56	1.06		42.97	5.56	1.05		43.01	5.82	1.06		41.71	5.45	1.05		41.18	5.9	1.07		42.06	6.22	1.05
CHG	exon	26	43.66	5.49	1.03		44.34	5.66	1.03		43.46	5.85	1.03		42.17	5.45	1.01		40.21	5.83	1.01		42.81	6.33	1.03
CHG	exon	27	44.24	5.47	1.05		43.67	5.58	1.03		43.64	5.86	1.04		41.82	5.57	1.03		40.8	5.94	1.04		43.48	6.07	1.06
CHG	exon	28	43.31	5.75	1.04		43.83	5.59	1.04		42.97	6.07	1.03		41.85	5.7	1.03		40.88	5.96	1.04		43.2	6.36	1.05
CHG	exon	29	43.87	5.39	1.02		44.72	5.34	1.03		43.35	5.67	1.02		42.76	5.45	1.03		42.24	5.65	1.06		43.34	5.97	1.03
CHG	exon	30	44.28	5.57	1.08		45.23	5.46	1.09		44.06	5.75	1.07		43.19	5.61	1.09		41.16	5.96	1.07		43.53	6.19	1.08
CHG	exon	31	44.42	5.32	1.07		44.72	5.45	1.07		44.76	5.8	1.08		43.52	5.49	1.08		42.91	5.67	1.1		44.13	6.12	1.08
CHG	exon	32	43.96	5.53	1.04		45.49	5.46	1.05		44.16	5.81	1.04		43.48	5.42	1.06		41.98	5.8	1.06		43.96	6.25	1.05
CHG	exon	33	45.07	5.44	1.09		45.06	5.29	1.08		45.66	5.68	1.11		43.17	5.32	1.07		42.14	5.54	1.08		43.7	6.03	1.06
CHG	exon	34	45.65	5.64	1.07		45.5	5.6	1.05		44.56	5.73	1.04		44.1	5.52	1.06		42.19	5.71	1.05		44.1	6.02	1.05
CHG	exon	35	43.76	5.45	1.04		45.68	5.45	1.07		45.33	5.69	1.07		44.04	5.68	1.08		42.27	5.76	1.07		44.38	6.06	1.07
CHG	exon	36	44.94	5.43	1.07		45.71	5.49	1.08		45.27	5.88	1.08		42.37	5.57	1.04		42.05	5.75	1.06		43.9	6.11	1.06
CHG	exon	37	45.14	5.36	1.08		44.81	5.47	1.07		45.56	5.69	1.1		44.18	5.49	1.09		42.65	5.69	1.09		44.65	6.11	1.1
CHG	exon	38	45.48	5.55	1.1		44.79	5.51	1.08		45.46	5.79	1.11		43.21	5.38	1.08		41.71	5.82	1.08		44.9	6	1.1
CHG	exon	39	46.11	5.38	1.09		45.94	5.39	1.07		46.07	5.62	1.09		44.28	5.32	1.07		42.79	5.65	1.08		45.43	6.02	1.09
CHG	exon	40	44.7	5.38	1.11		44.85	5.4	1.1		44.3	5.93	1.1		44.02	5.43	1.12		42.3	5.74	1.12		45.04	6.09	1.14
CHG	exon	41	45.02	5.57	1.08		45.32	5.52	1.08		45.79	5.89	1.1		43.67	5.57	1.07		42.24	5.78	1.09		43.51	6.04	1.06
CHG	exon	42	45.69	5.4	1.12		45.67	5.34	1.11		45.55	5.77	1.12		44.42	5.36	1.13		42.52	5.79	1.13		44.4	6.15	1.12
CHG	exon	43	45.15	5.27	1.08		46.33	5.32	1.11		44.86	5.71	1.09		44.25	5.41	1.1		43.31	5.64	1.12		45.38	5.99	1.12
CHG	exon	44	44.62	5.36	1.08		45.88	5.31	1.09		45.39	5.71	1.08		43.89	5.28	1.09		42.96	5.75	1.1		45.39	6.01	1.1
CHG	exon	45	45.86	5.27	1.12		46.09	5.41	1.11		45.37	5.59	1.1		44.61	5.32	1.12		43.02	5.67	1.12		45.15	5.96	1.12
CHG	exon	46	45.14	5.45	1.1		45.84	5.38	1.1		45.95	5.9	1.12		44.6	5.34	1.12		42.26	5.64	1.1		45.18	6.02	1.12
CHG	exon	47	45.39	5.42	1.08		45.87	5.38	1.09		45.18	5.68	1.09		45.04	5.33	1.1		43.03	5.69	1.1		46.35	5.98	1.13
CHG	exon	48	45.72	5.47	1.1		45.34	5.48	1.08		45.02	5.88	1.09		44.49	5.5	1.1		42.49	5.86	1.09		44.97	6.26	1.1
CHG	exon	49	44.82	5.45	1.09		46.34	5.46	1.11		44.09	5.83	1.08		44.28	5.61	1.11		42.69	5.75	1.11		44.72	6.11	1.11
CHG	exon	50	45.58	5.5	1.12		46.18	5.56	1.13		45.77	5.86	1.13		44.81	5.42	1.14		42.36	5.81	1.12		46.38	6.13	1.16
CHG	exon	51	45.79	5.49	1.09		45.09	5.48	1.07		45.82	5.92	1.1		44.26	5.58	1.09		41.87	5.84	1.07		44.77	6.19	1.09
CHG	exon	52	44.07	5.55	1.06		46	5.48	1.1		45.3	5.9	1.09		44.47	5.42	1.11		42.9	5.89	1.11		44.89	6.04	1.1
CHG	exon	53	46.58	5.57	1.13		46.94	5.66	1.13		45.41	5.92	1.11		45.46	5.43	1.14		43.28	5.85	1.13		45.34	6.27	1.12
CHG	exon	54	46.14	5.27	1.14		46.49	5.17	1.13		46.8	5.64	1.16		44.55	5.38	1.13		43.64	5.59	1.14		45.09	6.07	1.12
CHG	exon	55	44.95	5.52	1.1		46.39	5.61	1.12		44.76	5.75	1.1		44.28	5.36	1.11		42.41	5.73	1.11		45.13	6.18	1.11
CHG	exon	56	45.56	5.58	1.11		46.06	5.53	1.11		44.75	5.77	1.09		44.27	5.54	1.11		43.52	5.91	1.13		44.86	6.25	1.1
CHG	exon	57	46.25	5.5	1.15		46.34	5.42	1.13		46.11	5.89	1.14		44.13	5.47	1.12		42.52	5.89	1.14		45	6.17	1.13
CHG	exon	58	45.3	5.49	1.09		45.72	5.44	1.09		45.52	5.96	1.1		44.09	5.54	1.09		42.88	5.79	1.1		46.05	6.19	1.12
CHG	exon	59	46.89	5.4	1.13		46.56	5.47	1.11		45.86	5.76	1.12		45.3	5.43	1.13		43.62	5.75	1.14		45.7	6.02	1.12
CHG	exon	60	46.22	5.61	1.12		46.19	5.54	1.1		46.18	5.92	1.11		45.48	5.66	1.13		43.99	5.71	1.13		44.32	6.11	1.09
CHG	exon	61	44.93	5.42	1.09		45.93	5.33	1.09		45.9	5.77	1.1		44.01	5.36	1.09		43.1	5.68	1.11		45.16	6.09	1.11
CHG	exon	62	45.72	5.4	1.11		46.2	5.51	1.1		45.98	5.81	1.12		44.59	5.53	1.11		42.57	5.85	1.1		44.98	6.09	1.1
CHG	exon	63	45.79	5.47	1.08		46.85	5.3	1.1		45.63	5.79	1.09		44.47	5.48	1.08		42.84	5.79	1.09		45.52	6.19	1.11
CHG	exon	64	45.31	5.45	1.1		45.75	5.43	1.1		45.74	5.91	1.11		44.76	5.39	1.12		42.01	5.85	1.09		44.36	6.01	1.1
CHG	exon	65	44.35	5.67	1.06		45.52	5.52	1.07		44.79	6.08	1.06		42.94	5.5	1.05		41.98	5.88	1.07		44.29	6.24	1.07
CHG	exon	66	44.91	5.61	1.09		45.68	5.67	1.09		45.58	5.96	1.11		43.82	5.59	1.1		42.26	5.94	1.1		44.12	6.29	1.09
CHG	exon	67	45.48	5.61	1.06		46.18	5.64	1.07		45.89	6.02	1.08		44.01	5.7	1.06		43.01	5.92	1.07		44.97	6.48	1.07
CHG	exon	68	45.52	5.43	1.1		46.26	5.58	1.11		45.93	5.89	1.12		43.52	5.51	1.08		42	5.66	1.09		44.64	6.11	1.1
CHG	exon	69	45.26	5.65	1.08		46.19	5.68	1.08		45.69	6.08	1.09		44.15	5.58	1.08		43.27	5.95	1.1		45.07	6.34	1.1
CHG	exon	70	45.46	5.58	1.09		45.95	5.67	1.08		43.98	5.88	1.05		44.23	5.53	1.09		43.25	5.77	1.11		44.93	6.17	1.1
CHG	exon	71	45.72	5.67	1.05		45.85	5.73	1.05		45.54	5.94	1.06		44.25	5.82	1.06		43.88	6.09	1.09		44.84	6.37	1.06
CHG	exon	72	44.68	5.65	1.04		46.38	5.7	1.07		44.56	5.91	1.04		44.01	5.74	1.06		42.19	5.9	1.05		45.05	6.37	1.07
CHG	exon	73	45.17	5.66	1.06		46.03	5.67	1.07		44.79	6.1	1.05		44.07	5.79	1.06		42.12	5.93	1.05		44.59	6.44	1.06
CHG	exon	74	45.09	5.59	1.07		45.93	5.76	1.07		45.44	6.03	1.08		44.43	5.86	1.07		42.31	5.84	1.07		44.46	6.25	1.06
CHG	exon	75	45.59	5.67	1.08		46.24	5.68	1.08		45.49	6.08	1.08		43.78	5.84	1.07		42.58	5.95	1.08		45.24	6.34	1.08
CHG	exon	76	44.92	5.61	1.05		45.19	5.68	1.05		45.04	6.01	1.06		44.52	5.83	1.08		41.85	5.99	1.05		44.51	6.16	1.06
CHG	exon	77	44.82	5.71	1.05		45.28	5.78	1.05		44.27	5.99	1.04		43.25	5.61	1.05		41.44	6.02	1.04		43.88	6.52	1.04
CHG	exon	78	43.33	6	1.01		43.13	5.94	1		43.75	6.07	1.01		43.18	6.02	1.03		41.3	6	1.02		43.21	6.42	1.02
CHG	exon	79	44.75	5.59	1.04		44.65	5.67	1.02		44.7	6.04	1.03		43.77	5.68	1.05		41.18	5.82	1.03		43.75	6.31	1.03
CHG	exon	80	43.22	5.7	1		43.79	5.97	1.01		43.95	6.1	1.02		42.18	5.92	1.01		41.11	6.05	1.02		44.08	6.46	1.03
CHG	exon	81	44.96	5.73	1.03		45.16	5.81	1.02		45.69	6.12	1.04		42.35	5.76	1		41.47	5.91	1.01		43.34	6.28	1
CHG	exon	82	43.92	5.74	1		44.03	5.82	1		45	6	1.02		43.25	5.97	1.02		42.44	6.1	1.03		43.38	6.39	1
CHG	exon	83	44.23	5.8	1		44.32	5.84	0.99		43.83	6.18	1		42.33	5.84	0.98		41.72	6	1		42.28	6.65	0.97
CHG	exon	84	44.42	5.98	1		43.85	5.91	0.98		44.29	6.2	0.99		42.28	5.97	0.98		41.01	6.04	0.99		42.61	6.51	0.97
CHG	exon	85	44.04	5.87	0.99		44.09	5.82	0.98		43.61	6.21	0.99		42.18	6.11	0.98		41.01	5.95	0.98		42.23	6.56	0.96
CHG	exon	86	44.43	5.99	1		43.5	5.84	0.97		44.08	6.28	0.99		43.39	5.89	1		41.59	6.17	1		43.06	6.63	0.98
CHG	exon	87	43.08	6.02	0.96		43.7	6.03	0.97		43.22	6.4	0.96		41.71	6	0.95		41.45	6.16	0.98		42.82	6.78	0.96
CHG	exon	88	43.58	6.03	0.96		43.13	6.05	0.94		42.96	6.19	0.94		42.22	6.19	0.96		40.47	6.22	0.95		42.92	6.81	0.95
CHG	exon	89	44.4	6.11	0.96		43.58	6.2	0.93		43.17	6.59	0.94		43.49	6.24	0.97		40.98	6.53	0.94		43.2	6.83	0.95
CHG	exon	90	43.24	6.15	0.93		43.75	6.21	0.93		43.56	6.64	0.93		41.56	6.22	0.91		40.22	6.31	0.92		43.34	6.74	0.93
CHG	exon	91	43.56	6.11	0.93		43.72	6.19	0.93		43.88	6.54	0.94		42.11	6.14	0.92		42.04	6.63	0.96		43.48	6.98	0.94
CHG	exon	92	43.65	6.4	0.92		44.55	6.25	0.93		44.61	6.63	0.94		42.25	6.41	0.92		41.45	6.5	0.93		44.19	7.04	0.94
CHG	exon	93	43.16	6.33	0.89		43.65	6.44	0.89		43.45	6.62	0.89		41.54	6.4	0.87		40.42	6.63	0.88		42.95	7.01	0.88
CHG	exon	94	42.84	6.48	0.89		43.19	6.29	0.9		41.89	6.82	0.87		41.62	6.79	0.89		39.18	6.75	0.88		41.85	7.13	0.88
CHG	exon	95	42.42	6.63	0.85		43.5	6.65	0.86		42.8	6.75	0.84		42.43	6.62	0.87		40.28	6.84	0.85		42.42	7.36	0.85
CHG	exon	96	42.18	6.9	0.93		42.38	6.96	0.93		41.94	7.49	0.92		40.41	7.06	0.91		40.23	7.21	0.94		42.06	7.79	0.93
CHG	exon	97	40.26	6.96	1.06		41.52	6.85	1.09		40.79	7.33	1.07		41.19	7.27	1.11		38.67	7.38	1.07		41.73	7.52	1.09
CHG	exon	98	42.69	6.83	1.25		43.01	6.92	1.26		42.46	7.5	1.24		41.78	7.07	1.26		38.88	7.29	1.19		41.83	7.63	1.22
CHG	exon	99	40.78	6.9	0.38		41.04	6.73	0.38		41.95	7.06	0.38		39.56	7.01	0.37		36.99	7.45	0.35		42.13	7.82	0.38
CHG	utr3	0	41.07	6.74	1.93		41.95	6.42	1.88		41.31	6.83	1.92		39.16	6.67	1.89		38.62	6.6	1.84		40.51	7.32	1.97
CHG	utr3	1	40.33	6.66	1.66		42.03	6.62	1.67		41.53	7.11	1.7		39.93	6.66	1.7		39.06	6.74	1.65		39.69	7.38	1.69
CHG	utr3	2	38.86	6.63	1.5		40.29	6.71	1.52		40.06	7.19	1.55		37.3	6.72	1.51		37.7	6.88	1.49		40.05	7.5	1.59
CHG	utr3	3	39.73	6.61	1.48		40.63	6.64	1.47		41.36	7.24	1.53		38.31	6.87	1.47		37.27	6.8	1.42		39.81	7.49	1.51
CHG	utr3	4	38.09	6.9	1.4		39.2	6.79	1.4		38.97	7.33	1.42		36.84	6.87	1.39		37.78	7	1.4		38.26	7.62	1.42
CHG	utr3	5	38.3	6.81	1.35		38.7	6.8	1.31		38.18	7.34	1.33		37.46	6.94	1.36		36.61	6.87	1.31		38	7.61	1.35
CHG	utr3	6	38.53	6.8	1.31		39.37	6.79	1.29		39.56	7.12	1.32		38.93	6.74	1.36		37.32	6.92	1.3		39.81	7.56	1.37
CHG	utr3	7	38.26	6.79	1.32		39.63	6.81	1.32		38.47	7.26	1.3		36.63	7.14	1.28		36.59	6.86	1.26		38.71	7.45	1.32
CHG	utr3	8	38.09	6.75	1.32		40.2	6.64	1.32		39.42	7.18	1.33		37.64	6.86	1.33		38.09	7	1.33		38.36	7.43	1.34
CHG	utr3	9	38.13	6.99	1.3		38.84	6.88	1.27		39.33	7.09	1.31		37.15	6.9	1.3		37.35	6.97	1.3		37.99	7.61	1.31
CHG	utr3	10	38.46	6.9	1.26		39.61	6.79	1.26		39.1	7.46	1.26		37.27	7.11	1.26		37.15	6.97	1.23		38.46	7.88	1.29
CHG	utr3	11	39.18	6.91	1.25		39.65	6.96	1.25		39.41	7.03	1.24		39.51	7.21	1.31		37.93	6.92	1.23		38.65	7.67	1.26
CHG	utr3	12	40.15	6.85	1.3		40.62	6.97	1.28		40.36	7.06	1.28		37.84	7.01	1.27		38.79	6.95	1.27		38.83	7.43	1.27
CHG	utr3	13	40.57	6.85	1.26		40.65	6.94	1.23		40.24	7.32	1.23		37.69	6.96	1.2		38.42	7.13	1.21		37.8	7.78	1.2
CHG	utr3	14	39.69	6.61	1.21		40.17	6.69	1.18		40.4	7.04	1.22		37.6	6.93	1.18		37.11	6.8	1.16		37.8	7.26	1.18
CHG	utr3	15	38.78	6.93	1.19		39.59	7.11	1.18		40.36	7.46	1.21		38.42	7.16	1.22		37.69	7.24	1.18		36.73	7.93	1.15
CHG	utr3	16	39.36	7.27	1.2		39.13	7.25	1.17		39.02	7.75	1.18		37.27	7.38	1.17		37.79	7.35	1.16		37.32	8.17	1.15
CHG	utr3	17	39.45	7.17	1.17		39.32	7.09	1.13		40.07	7.62	1.18		38.56	7.3	1.18		37.32	7.43	1.12		39.58	8.19	1.19
CHG	utr3	18	37.66	6.97	1.14		38.85	7.01	1.15		38.77	7.35	1.15		37.61	6.96	1.16		36.36	7.21	1.12		37.53	7.66	1.15
CHG	utr3	19	39.8	6.97	1.19		38.81	6.87	1.14		37.3	7.44	1.12		35.7	7.21	1.11		37.73	7.03	1.16		38.43	7.89	1.19
CHG	utr3	20	38.15	7.01	1.14		39.74	6.75	1.17		37.94	7.21	1.11		37.38	6.93	1.15		36.57	7.16	1.11		38.07	8.06	1.15
CHG	utr3	21	39.41	7.03	1.17		40.31	6.97	1.17		38.64	7.14	1.13		39.51	7.07	1.2		37.66	7.16	1.15		39.2	7.78	1.19
CHG	utr3	22	40.15	6.85	1.16		40.66	6.7	1.15		40.4	6.93	1.15		38.18	6.85	1.14		37.76	7.06	1.12		39.35	7.52	1.17
CHG	utr3	23	38.24	7.11	1.1		39.62	7.08	1.13		39.75	7.51	1.13		38.48	7.1	1.16		36.38	7.22	1.08		38.68	8.04	1.13
CHG	utr3	24	39.78	7.22	1.17		39.95	7	1.15		39	7.62	1.15		38.65	7.23	1.18		38.12	7.31	1.16		39.1	8.08	1.18
CHG	utr3	25	40.21	6.92	1.16		38.67	7.21	1.12		39.5	7.73	1.16		37.13	7.02	1.14		36.76	7.22	1.11		38.8	7.83	1.16
CHG	utr3	26	39.91	6.94	1.13		39.02	6.92	1.1		39.6	7.66	1.13		39.07	7.39	1.15		37.96	7.46	1.1		37.59	7.9	1.09
CHG	utr3	27	39.06	6.98	1.13		39.53	7.14	1.12		39.06	7.29	1.12		38.02	7.29	1.14		35.58	7.43	1.05		37.83	7.65	1.1
CHG	utr3	28	38.57	7.51	1.13		39.01	7.08	1.12		38.5	7.56	1.11		38.06	7.41	1.15		36.46	7.53	1.09		38.33	8.29	1.13
CHG	utr3	29	39.78	7.39	1.18		39.85	7.05	1.15		39	7.68	1.14		37.81	7.31	1.15		37.63	7.53	1.13		38.64	8.26	1.17
CHG	utr3	30	39.33	7.01	1.17		39.71	6.94	1.15		39.27	7.68	1.16		38.16	7.35	1.16		37.68	7.35	1.14		38.53	8.42	1.17
CHG	utr3	31	38.67	6.94	1.13		39.59	7.23	1.13		40.03	7.54	1.14		37.05	7.15	1.11		35.85	7.35	1.06		37.05	7.97	1.1
CHG	utr3	32	38.36	7.05	1.11		40.03	7.46	1.15		39.07	7.42	1.12		35.89	7.25	1.07		36.27	7.34	1.07		38.6	7.71	1.14
CHG	utr3	33	39.66	7.29	1.19		38.54	6.71	1.14		39.32	7.34	1.17		38.37	7.17	1.2		36.87	7.19	1.13		38.05	7.55	1.16
CHG	utr3	34	39.08	6.71	1.14		39.56	6.77	1.13		39.71	7.23	1.15		38.39	7.2	1.16		38.52	6.88	1.15		39.16	7.76	1.17
CHG	utr3	35	39.48	7.26	1.09		39.76	7.51	1.1		39.07	7.65	1.08		38.75	7.44	1.11		37.53	7.58	1.08		38.31	8.13	1.08
CHG	utr3	36	38.37	7.24	1.06		38.91	7.4	1.07		39.8	7.84	1.09		37.62	7.67	1.07		36.48	7.41	1.05		38.32	7.79	1.07
CHG	utr3	37	37.47	7.34	1.04		39.04	7.18	1.08		37.87	7.94	1.04		36.33	7.52	1.04		36.3	7.67	1.05		38.95	8.42	1.08
CHG	utr3	38	38.07	7.27	1.06		40.49	7.32	1.11		38.67	7.4	1.08		37.5	7.32	1.07		37.22	7.43	1.07		37.55	8.07	1.07
CHG	utr3	39	39.86	6.98	1.07		38.34	6.78	1.02		39.27	7.19	1.07		37.14	6.8	1.03		36.46	6.75	1.01		39.47	7.76	1.1
CHG	utr3	40	38.4	6.85	1.02		37.89	6.85	1		38.23	7.26	1.02		39.45	7.12	1.07		36.67	7.09	1.01		38.44	7.76	1.04
CHG	utr3	41	39.17	7.51	1.06		38.04	7.52	1.02		38.09	7.54	1.03		37.3	7.34	1.04		37.82	7.56	1.05		38.82	8.19	1.07
CHG	utr3	42	37.71	7.03	1.04		39.93	7.31	1.1		39.21	7.85	1.08		35.86	7.36	1.04		37.89	7.46	1.09		37.5	7.96	1.06
CHG	utr3	43	38.38	7.27	1.03		37.86	7.13	1		39.4	7.91	1.04		38.28	7.42	1.06		36.04	7.41	0.99		38.53	7.94	1.03
CHG	utr3	44	38.69	7.08	1.05		38.5	7.25	1.03		39.75	7.89	1.08		38.37	7.31	1.08		36.41	6.95	1.01		37.03	7.74	1.01
CHG	utr3	45	37.6	7.33	1.01		39.32	7.6	1.03		39.61	7.68	1.04		37.6	7.75	1.04		36.39	7.57	1		39.13	8.07	1.07
CHG	utr3	46	37.89	7.08	1.04		37.52	7.4	1.03		38.11	7.52	1.04		37.94	7.37	1.1		37.47	7.21	1.06		38.09	8.05	1.07
CHG	utr3	47	38.51	7.71	1.04		38.43	7.78	1.01		37.93	8.2	1.01		37.18	8.37	1.05		36.72	7.87	1.03		37.52	8.61	1.04
CHG	utr3	48	37.9	7.6	1.01		40.52	7.38	1.06		38.41	7.55	1.01		36.88	7.73	1.02		37.24	7.71	1.04		37.49	7.93	1.01
CHG	utr3	49	38.66	7.31	1.04		38.78	7.16	1.04		38.86	7.52	1.04		36.06	7.46	1.02		37.38	7.36	1.07		39.08	7.99	1.09
CHG	utr3	50	38.27	7.49	0.99		38.02	7.71	0.98		39.24	8.05	1		36.49	7.73	0.97		36.84	7.82	1.01		37.61	8.13	0.98
CHG	utr3	51	38.05	7.17	1		39.23	7.34	1.02		38.85	7.7	1.01		36.42	7.3	0.97		36.83	7.17	1		37.34	7.9	0.99
CHG	utr3	52	38.61	7.57	1.02		38.72	7.46	1.01		40.14	7.83	1.07		37.97	7.82	1.04		38.56	7.77	1.07		38.11	8.03	1.03
CHG	utr3	53	36.44	7.31	0.98		37.35	7.23	0.99		37.49	7.91	1		35.58	7.56	0.99		36.74	7.45	1.02		36.57	8.37	0.99
CHG	utr3	54	38.21	7.45	1.05		37.61	7.55	1		38.66	7.88	1.05		37.34	7.8	1.05		35.74	7.59	1.01		38.14	8.2	1.04
CHG	utr3	55	38.23	7.35	1.03		38.15	7.42	1.01		37.98	7.75	1.01		35.86	7.84	0.99		36.33	7.5	1.02		36.07	7.98	0.99
CHG	utr3	56	36.92	7.13	1.02		36.99	7.25	1		37.29	7.67	1		35.36	7.6	0.99		36.64	7.83	1.03		35.59	7.98	0.98
CHG	utr3	57	38.36	7.47	1		38.02	7.69	0.98		39.47	7.83	1.01		35.96	7.79	0.96		36.49	7.75	0.99		36.39	8.16	0.96
CHG	utr3	58	37.66	7.41	1		38.7	7.57	1.02		39.51	8.07	1.03		36.92	7.51	1.01		38.28	7.84	1.06		36.2	8.29	0.98
CHG	utr3	59	37.41	7.52	0.98		38.23	7.21	0.99		38.05	7.99	0.99		36.83	7.69	0.99		37.19	7.43	1.01		36.58	8.39	0.96
CHG	utr3	60	38.12	7.41	0.97		38.04	7.74	0.98		38.28	8.02	0.98		37.22	7.5	0.97		37.23	7.6	0.98		37.4	8.24	0.97
CHG	utr3	61	37.9	7.28	1.01		37.36	7.5	0.98		38.52	7.44	0.99		37.99	7.42	1.02		35.91	7.23	0.98		36.76	8.2	0.96
CHG	utr3	62	36.62	7.61	0.95		38.1	7.24	0.98		37.61	7.85	0.94		34.59	7.54	0.9		37.04	7.64	0.99		36.61	8.45	0.94
CHG	utr3	63	36.91	7.61	0.97		38.1	7.51	1		35.78	7.6	0.92		37.01	7.65	0.99		35.69	7.53	0.99		36.46	8.23	0.95
CHG	utr3	64	36.56	7.83	0.94		37.36	7.59	0.96		36.33	8.24	0.92		35.43	7.6	0.94		35.12	7.93	0.95		35.98	8.35	0.93
CHG	utr3	65	37.21	7.8	0.92		36.09	7.49	0.9		36.36	7.72	0.89		35.88	7.64	0.92		34.68	7.97	0.91		35.61	8.3	0.9
CHG	utr3	66	37.71	7.42	0.91		37.1	7.42	0.9		37.97	8.01	0.9		35.1	7.83	0.88		35.1	7.77	0.9		37.2	8.01	0.9
CHG	utr3	67	35.84	7.66	0.89		37.06	7.67	0.9		37.07	7.97	0.89		34.87	7.66	0.9		35.88	7.28	0.94		36.29	8.04	0.9
CHG	utr3	68	35.61	7.47	0.88		38.15	7.93	0.94		37.18	7.92	0.91		35.22	7.94	0.91		35.22	7.77	0.93		37.29	8.75	0.92
CHG	utr3	69	36.86	7.42	0.93		37.04	7.5	0.93		36.92	8.03	0.93		34.95	8.04	0.92		35.42	7.61	0.94		36.42	8.23	0.92
CHG	utr3	70	36.49	7.78	0.9		37.26	7.37	0.89		37.97	8.42	0.91		36.56	8.14	0.91		36.56	7.88	0.94		37.81	8.75	0.92
CHG	utr3	71	37.48	7.63	0.93		38.56	7.53	0.95		37.76	7.98	0.92		35.79	7.66	0.91		36.07	7.46	0.95		36.13	8.45	0.9
CHG	utr3	72	36.32	7.78	0.88		36.76	7.2	0.89		37.52	8.03	0.89		35.62	7.68	0.89		36.47	7.43	0.94		37.02	8.03	0.88
CHG	utr3	73	36.29	7.35	0.9		38.15	7.75	0.94		38.28	7.83	0.93		36.38	7.55	0.92		36.99	7.53	0.96		38.82	8.14	0.95
CHG	utr3	74	35.05	7.31	0.88		36.97	7.38	0.91		36.47	8.19	0.9		34.76	7.59	0.87		35.21	7.39	0.93		35.68	8.28	0.88
CHG	utr3	75	37.11	7.71	0.9		38.52	7.7	0.93		36.94	7.69	0.88		36.16	7.69	0.91		35.47	7.72	0.91		36.6	8.47	0.88
CHG	utr3	76	36.39	7.74	0.87		36.56	7.38	0.87		36.32	8.29	0.86		35.65	7.9	0.88		34.74	7.45	0.88		35.48	8.4	0.85
CHG	utr3	77	36.83	8.4	0.89		38.25	7.9	0.92		35.71	8.17	0.85		35.25	8.2	0.88		35.23	7.49	0.91		36.45	8.68	0.86
CHG	utr3	78	36.95	7.5	0.87		37.6	7.34	0.87		36.22	7.58	0.84		35.38	7.6	0.86		36.18	7.76	0.9		36.78	8.17	0.85
CHG	utr3	79	38.23	8.01	0.88		36.97	7.84	0.85		35.74	8.11	0.8		36.08	7.81	0.85		34.71	8.01	0.84		35.91	8.9	0.83
CHG	utr3	80	38.71	7.74	0.87		39.31	7.67	0.88		37.66	7.91	0.85		36.91	7.81	0.87		37.49	7.69	0.9		36.13	8.58	0.81
CHG	utr3	81	36.74	7.48	0.83		37.21	7.82	0.84		38.01	7.9	0.83		35.13	7.6	0.82		36.64	7.59	0.89		35.31	8.19	0.79
CHG	utr3	82	36.26	7.56	0.8		36.78	8.27	0.82		35.81	8.35	0.78		35.05	8.14	0.8		36.02	8.2	0.86		35.43	8.93	0.77
CHG	utr3	83	36.21	7.75	0.79		38.08	7.87	0.83		38.09	8.13	0.83		34.94	7.87	0.79		36.73	7.52	0.86		37.55	8.37	0.83
CHG	utr3	84	36.26	7.62	0.8		37.64	7.58	0.84		37.38	7.97	0.82		33.82	8.01	0.8		35.92	7.44	0.85		36.03	8.84	0.8
CHG	utr3	85	35.27	7.65	0.77		37.12	8.05	0.81		35.09	8.14	0.76		34.03	7.76	0.77		35.45	7.87	0.83		37.28	8.22	0.81
CHG	utr3	86	35.99	8.08	0.76		35.74	8.23	0.75		36.48	8.2	0.76		34.23	7.82	0.74		35.53	8.2	0.82		36.4	8.48	0.77
CHG	utr3	87	35.07	7.95	0.71		35.15	8.21	0.72		36.24	8.79	0.73		33.45	8	0.71		34.1	8.17	0.75		35.45	8.33	0.72
CHG	utr3	88	34.63	7.84	0.67		35.65	8.33	0.7		36.7	8.55	0.7		33.32	8.36	0.66		33.49	7.78	0.7		35.38	8.8	0.68
CHG	utr3	89	35.01	8.32	0.64		33.46	8.38	0.62		35.59	8.55	0.64		34.66	8.59	0.66		33.54	8.08	0.66		33.79	9.18	0.62
CHG	utr3	90	34.68	7.65	0.61		35.17	7.74	0.61		36.25	8.5	0.62		33.37	7.87	0.6		33.01	8.03	0.62		34.21	8.51	0.59
CHG	utr3	91	34.15	8.06	0.57		34.28	7.96	0.57		35.07	8.46	0.58		33.66	7.94	0.58		33.89	7.77	0.62		38.34	8.78	0.63
CHG	utr3	92	33.64	8	0.53		35.11	8.33	0.56		35.91	8.5	0.55		35.03	7.99	0.57		32.93	8.2	0.57		34.13	9.19	0.53
CHG	utr3	93	35.41	7.85	0.53		35.17	8.51	0.54		35.72	8.25	0.54		34.53	8.04	0.54		35.25	8.21	0.58		33.38	8.6	0.5
CHG	utr3	94	32.86	8.4	0.43		34.64	8.84	0.45		35.8	8.69	0.46		32.74	8.15	0.45		33.58	8.41	0.47		33.48	9.01	0.45
CHG	utr3	95	32.19	9.1	0.4		35.68	8.78	0.43		32.72	9.08	0.39		31.53	8.86	0.4		32.29	9.15	0.44		33.09	9.89	0.4
CHG	utr3	96	34.59	7.74	0.39		34.66	8.15	0.4		35.07	8.27	0.38		31.78	8.25	0.36		33.13	7.86	0.39		35.05	8.34	0.39
CHG	utr3	97	37.04	8.23	0.39		37.5	7.96	0.38		39.18	7.86	0.39		36.02	8.09	0.38		35.05	8.36	0.38		37.26	8.83	0.38
CHG	utr3	98	32.15	8.23	0.26		34.3	7.82	0.28		35.53	8.13	0.29		33.5	8.61	0.28		33.26	8.63	0.29		33.5	9.45	0.27
CHG	utr3	99	33.22	7.48	0.28		33.54	7.64	0.28		33.54	8.02	0.28		32.21	7.73	0.28		29.68	8.47	0.26		32.39	8	0.27
CHH	utr5	0	33.64	9.05	7.43		35.25	8.79	7.62		34.75	9.15	8.07		33.04	8.76	7.51		30.13	9.12	7.05		34.69	9.6	8.05
CHH	utr5	1	31.67	9.43	2.99		32.5	9.31	3.07		33.09	9.07	3.19		29.87	9.18	2.96		29.24	9.82	2.89		33	9.97	3.2
CHH	utr5	2	29.63	8.91	2		29.51	9.4	1.99		31.9	9.29	2.06		29.72	9.04	2.06		29.92	9.55	2.06		32.73	9.65	2.06
CHH	utr5	3	28.89	9.1	1.61		29.09	9.12	1.6		32.14	9.67	1.7		28.69	9.22	1.6		29.12	9.9	1.67		31.6	9.97	1.72
CHH	utr5	4	30.5	10.57	1.42		29.14	9.8	1.35		31.16	9.23	1.36		29.01	10.3	1.34		29.11	10.49	1.37		31.35	10.62	1.36
CHH	utr5	5	28.28	9.58	1.22		28.42	9.72	1.21		30.35	10.6	1.22		28.91	10.08	1.22		26.16	10.74	1.17		30.7	10.68	1.23
CHH	utr5	6	32.38	8.69	1.33		31.49	8.95	1.31		32.06	9.65	1.29		31.61	9.14	1.36		28.52	9.91	1.29		31.81	9.94	1.27
CHH	utr5	7	30.13	9.65	1.14		28.72	9.03	1.07		35.13	9.37	1.26		29.49	9.73	1.14		28.33	9.69	1.14		30.2	9.92	1.07
CHH	utr5	8	28.58	9.43	1.04		28.81	9.21	1.04		32.28	9.73	1.11		28.46	9.27	1.08		28.04	10.29	1.08		31.19	9.49	1.04
CHH	utr5	9	30.15	8.79	1.01		29.15	8.78	0.94		30.29	9.1	0.98		29.6	8.85	0.99		28.77	9.34	0.95		32.23	8.86	0.99
CHH	utr5	10	29.87	9.08	0.93		28.69	9.04	0.89		31.7	8.8	0.93		29.92	9.14	0.94		27.25	9.9	0.85		33.6	8.91	0.94
CHH	utr5	11	28.55	9.33	0.87		27.71	9.73	0.91		32.02	9.29	0.91		29.16	9.39	0.94		27.62	9.77	0.87		30.44	9.92	0.84
CHH	utr5	12	31	9.43	0.94		28.94	9.29	0.9		33.38	9.23	0.89		29.7	9.32	0.94		28.41	9.41	0.89		33.64	8.7	0.86
CHH	utr5	13	27.41	12.66	0.78		26.97	12.13	0.81		28.71	9.31	0.75		26.67	12.61	0.78		27.29	13.47	0.78		30.4	9.62	0.74
CHH	utr5	14	26.63	9.22	0.73		25.83	9.98	0.74		26.91	9.39	0.68		28.19	9.57	0.75		25.22	9.29	0.68		27.81	10.31	0.66
CHH	utr5	15	27.93	9.01	0.75		27.45	9.31	0.76		27.16	9.19	0.7		25.95	9.54	0.74		24.2	9.21	0.69		28.8	9.81	0.71
CHH	utr5	16	28.06	8.4	0.83		25.77	8.58	0.8		28.02	8.62	0.83		27.57	9.78	0.82		27.46	9.36	0.84		29.48	9.65	0.82
CHH	utr5	17	28.81	8.74	0.82		24.91	8.92	0.73		29.5	8.83	0.78		26.82	9.57	0.78		26.95	9.77	0.81		29.56	9.23	0.7
CHH	utr5	18	27.66	8.66	0.69		25.95	8.79	0.71		29.62	8.39	0.73		27.28	8.86	0.74		28.09	8.97	0.75		30.21	9.29	0.71
CHH	utr5	19	29.28	8.61	0.78		27.8	7.62	0.72		32.7	7.89	0.77		28.59	8.56	0.76		27.85	7.74	0.75		32.21	8.62	0.74
CHH	utr5	20	24.27	8.65	0.61		25.56	9.01	0.63		29.16	8.58	0.59		27.1	8.93	0.65		24.44	9.16	0.58		28.52	9.42	0.57
CHH	utr5	21	25.86	9.13	0.57		25.2	9.27	0.56		29.52	9.61	0.55		25.6	10.2	0.59		25.21	9.7	0.54		29.75	10.04	0.56
CHH	utr5	22	26.63	9.34	0.59		25.28	9.18	0.58		31.65	8.97	0.61		26.62	9.67	0.62		25.85	9.49	0.59		30.91	9.23	0.57
CHH	utr5	23	24.48	9.16	0.63		26.13	9.55	0.68		30.88	9.21	0.67		24.47	9.5	0.61		25.77	9.19	0.62		26.72	9.88	0.58
CHH	utr5	24	26.39	9.47	0.61		29.75	10.33	0.71		34.86	9.08	0.7		26.78	9.42	0.6		29.17	8.7	0.68		29.36	9.76	0.57
CHH	utr5	25	29.1	9.98	0.63		28.91	9.76	0.65		33.18	9.25	0.59		28.7	9.73	0.62		29.12	9.32	0.62		31.48	10.2	0.58
CHH	utr5	26	29.23	9.69	0.61		28.96	9.92	0.63		29.3	9.77	0.54		27.49	9.85	0.6		28.58	9.31	0.63		30.56	10.09	0.57
CHH	utr5	27	28.34	9.61	0.65		29.56	9.71	0.72		30.3	9.85	0.6		27.82	9.98	0.65		27.05	9.46	0.64		31.19	10.06	0.63
CHH	utr5	28	30.15	8.54	0.69		29.43	8.46	0.69		34.68	9.12	0.72		30.87	8.9	0.73		29.41	8.36	0.71		34.02	8.5	0.71
CHH	utr5	29	30.02	8.97	0.69		29.18	9.54	0.68		33.32	8.85	0.69		29.44	9.72	0.7		28.83	9.1	0.7		32.49	9.04	0.68
CHH	utr5	30	30.27	9.35	0.68		30.48	8.67	0.67		33.06	9.01	0.65		27.73	8.86	0.64		29.95	8.09	0.66		35.49	8.78	0.67
CHH	utr5	31	28.37	9.43	0.59		28.14	9.56	0.6		32.25	9.35	0.6		26.56	9.53	0.58		30.69	9.09	0.62		33.24	9.74	0.59
CHH	utr5	32	26.65	9.21	0.55		27.96	9.01	0.57		31.34	9.14	0.54		26.42	9.19	0.54		27.74	9.32	0.55		29.8	9.37	0.51
CHH	utr5	33	28.19	9.31	0.57		27.09	9.72	0.57		34.04	9.81	0.6		30.24	9.54	0.6		28.27	9.9	0.57		33.43	9.86	0.56
CHH	utr5	34	28.65	9.57	0.62		26.17	8.8	0.6		34.49	8.92	0.62		30.74	8.82	0.64		29	9.45	0.63		34.22	9.24	0.6
CHH	utr5	35	31.34	9.22	0.68		28.85	8.17	0.66		34.08	8.34	0.62		30.51	9.75	0.65		32.23	8.81	0.68		35.51	8.51	0.66
CHH	utr5	36	35.12	8.82	0.96		32.97	7.33	0.92		38.78	7.16	0.86		35.37	8.59	0.96		32.77	8.3	0.89		39.19	8.47	0.92
CHH	utr5	37	29.03	8.81	0.64		29.47	8.79	0.7		33.87	9.12	0.65		28.08	9.1	0.62		26.16	9.75	0.63		34.02	9.45	0.69
CHH	utr5	38	28.25	8.9	0.59		29.09	9.24	0.59		32.26	8.09	0.55		29.16	8.92	0.6		28.48	9.24	0.57		33.34	8.6	0.59
CHH	utr5	39	27.42	9.16	0.5		30.81	9.28	0.56		29.47	9.22	0.5		28.59	9.2	0.53		28.05	9.24	0.52		32.27	9.58	0.54
CHH	utr5	40	27.11	8.61	0.57		26.21	9.46	0.56		29.86	8.77	0.55		26.72	8.82	0.55		27.1	9.01	0.54		32.16	8.99	0.56
CHH	utr5	41	26.83	8.47	0.54		29.17	9.61	0.61		33.12	8.14	0.57		27.93	8.56	0.54		29.14	8.18	0.56		34.23	8.81	0.58
CHH	utr5	42	31.04	7.99	0.61		31.54	8.33	0.63		33.85	8.39	0.61		31.42	8.9	0.65		28.28	8.26	0.62		32.05	8.35	0.58
CHH	utr5	43	32.44	10.28	0.64		30.2	10.56	0.61		32.52	9.95	0.57		29.21	11.06	0.58		31.02	10.7	0.64		33.55	11.02	0.58
CHH	utr5	44	30.66	8.85	0.59		30.52	8.85	0.6		29.84	8.7	0.55		28.77	9.51	0.57		27.08	8.77	0.58		29.78	9.14	0.52
CHH	utr5	45	32.11	9.58	0.69		30.84	10.16	0.67		33.45	10.01	0.65		30.75	10.35	0.68		28.78	9.61	0.63		34.79	9.74	0.64
CHH	utr5	46	30.35	9.14	0.73		28.93	8.6	0.67		31.37	8.47	0.6		29.12	8.92	0.67		29.21	9.28	0.69		32.36	9.24	0.65
CHH	utr5	47	28.5	9.08	0.62		28.53	9.79	0.63		33.99	8.26	0.62		29.53	9.02	0.62		30.5	10.28	0.65		30.67	8.72	0.57
CHH	utr5	48	28.32	9.01	0.6		28.14	8.99	0.58		32.34	8.85	0.56		29.48	9.08	0.58		27.75	9.38	0.58		32.21	9.67	0.57
CHH	utr5	49	27.22	9.15	0.58		27.48	9.88	0.59		31.13	9.55	0.59		27.16	9.34	0.57		25.66	9.55	0.57		30.75	9.07	0.55
CHH	utr5	50	28.1	10.04	0.54		29.59	8.81	0.55		35.74	8.82	0.55		30.55	9.91	0.57		28.54	9.18	0.53		33.72	8.69	0.52
CHH	utr5	51	31.2	7.59	0.67		32.62	7.69	0.68		35.14	7.15	0.65		31.64	7.5	0.65		30.04	8.05	0.66		36.1	7.56	0.64
CHH	utr5	52	29.71	8.84	0.62		27.93	9.81	0.58		33.17	9.33	0.59		28.06	9.75	0.58		27.81	9.24	0.56		31.42	9.65	0.53
CHH	utr5	53	30.15	8.85	0.61		29.78	9.4	0.61		32.47	8.79	0.55		30.5	10.29	0.64		29.01	9.94	0.6		34.54	9.35	0.56
CHH	utr5	54	29.77	8.23	0.61		32.38	9.26	0.66		31.32	8.62	0.58		31.09	9.46	0.65		29.1	8.88	0.59		34.61	9.42	0.59
CHH	utr5	55	29.41	8.3	0.67		30.73	8.44	0.7		32.95	9.01	0.66		30.49	9.39	0.71		29.11	8.95	0.66		33.89	9.37	0.64
CHH	utr5	56	28.64	8.68	0.71		29.91	8.95	0.78		34.16	9	0.75		28.23	8.46	0.71		28.72	8.86	0.73		31.55	9.11	0.67
CHH	utr5	57	31.59	8.06	0.78		31.66	8.65	0.81		36.41	8.78	0.84		33.83	8.12	0.83		29.62	8.81	0.77		35.2	8.91	0.79
CHH	utr5	58	28.88	8.14	0.64		29.57	8.39	0.65		32.42	8.63	0.63		30.03	8	0.64		27.51	8.44	0.62		33.81	8.85	0.63
CHH	utr5	59	30.27	9.49	0.64		29.96	10.24	0.63		32.87	8.91	0.64		29.56	9.36	0.61		31.26	10.24	0.66		32.15	10.14	0.6
CHH	utr5	60	32.07	9.66	0.65		33.11	9.9	0.68		36.67	8.98	0.66		33.8	9.58	0.69		32.15	8.99	0.66		35.02	9.26	0.64
CHH	utr5	61	27.63	9.89	0.58		27.93	10.07	0.6		31.96	8.91	0.58		26.32	9.47	0.56		28.49	9.44	0.63		32.56	9.71	0.59
CHH	utr5	62	30.14	8.96	0.72		31.37	8.69	0.79		35.19	8.43	0.68		29.68	8.06	0.7		27.36	8.26	0.69		31.59	8.46	0.62
CHH	utr5	63	32.87	9.64	0.74		29.08	10.21	0.7		33.16	8.72	0.65		30.58	8.8	0.69		28.26	8.94	0.71		32.6	9.66	0.63
CHH	utr5	64	31.8	10.03	0.69		28.18	10.29	0.65		30.19	9.65	0.57		27.18	9.46	0.63		27.51	9.85	0.61		32.53	10.45	0.59
CHH	utr5	65	31.28	8.84	0.67		30.67	9.81	0.68		32.23	9.54	0.6		30.55	9.49	0.66		27.99	9.36	0.67		33.37	9.63	0.62
CHH	utr5	66	31.47	8.44	0.68		31.7	8.85	0.7		33.77	8.88	0.65		30.46	8.5	0.66		30.05	8.74	0.7		35.81	8.86	0.69
CHH	utr5	67	36.55	7.41	0.74		34.99	7.63	0.71		37.13	7.56	0.69		31.93	7.65	0.68		33.71	8.37	0.75		39.13	7.94	0.73
CHH	utr5	68	35.72	8.69	0.8		32.65	8.49	0.74		34.72	8.08	0.74		30.98	8.54	0.74		30.15	8.19	0.71		37.16	8.97	0.79
CHH	utr5	69	28.51	8.81	0.68		28.39	9.65	0.71		31.39	8.91	0.65		28.86	9.74	0.73		27.03	8.62	0.64		32.27	9.18	0.68
CHH	utr5	70	27.68	9.75	0.66		25.2	9.95	0.62		31.39	10.41	0.6		26.16	9.32	0.62		26.74	9.64	0.61		31.3	9.63	0.58
CHH	utr5	71	29.54	9.52	0.66		30.35	9.32	0.66		34.35	9.4	0.64		28.58	9.43	0.65		28.71	8.95	0.61		32.49	9.43	0.58
CHH	utr5	72	30.57	10.51	0.71		30.73	9.57	0.73		32.4	8.82	0.65		30.08	9.33	0.69		29.9	11.45	0.7		34.59	9.24	0.71
CHH	utr5	73	35.66	8.5	0.86		30.21	8.49	0.83		38.91	7.82	0.86		31.77	7.59	0.81		29.71	8.07	0.82		35.75	8.15	0.84
CHH	utr5	74	32.63	8.47	0.88		31.76	8.43	0.86		36	8.03	0.85		30.43	7.69	0.84		31.48	8.35	0.89		36.22	8.25	0.85
CHH	utr5	75	29.06	8.92	0.72		28.29	9.66	0.73		32.54	9.07	0.7		28.49	9	0.71		28.35	8.77	0.69		34.09	9.43	0.74
CHH	utr5	76	31.74	8.33	0.76		30.25	8.32	0.79		33.32	8.07	0.72		29.03	8.56	0.76		27.46	8.84	0.74		34.13	9.08	0.75
CHH	utr5	77	30.6	8.64	0.77		28.77	8.78	0.76		34.53	9.19	0.73		31.89	9.45	0.83		29.11	9.57	0.76		31.35	8.72	0.69
CHH	utr5	78	32.28	7.81	0.77		30.81	8.17	0.74		35.23	8.01	0.78		30.1	7.94	0.75		29.85	8.79	0.79		32.71	8.29	0.76
CHH	utr5	79	30.79	9.22	0.78		31.17	9.72	0.79		35.67	9.13	0.77		30.46	9.66	0.83		31.02	9.58	0.85		34.77	8.9	0.76
CHH	utr5	80	27.52	8.78	0.72		29.87	9.27	0.74		31.9	8.39	0.7		27.77	8.83	0.74		27.72	8.95	0.7		34.28	9.05	0.71
CHH	utr5	81	31.79	7.99	0.79		30.38	8.34	0.78		34.84	8	0.77		29.17	8.18	0.76		30.99	8.52	0.79		34.89	8.58	0.79
CHH	utr5	82	32.92	8.35	0.78		30.37	8.93	0.74		35.29	8.76	0.78		29.38	8.55	0.75		28.61	8.84	0.75		33.2	8.63	0.74
CHH	utr5	83	36.52	7.53	0.98		32.36	7.36	0.92		37.57	7.66	1		32.65	7.71	0.97		33.68	7.73	1.04		36.6	7.38	0.98
CHH	utr5	84	37.94	6.48	1.15		38	6.9	1.15		45.13	6.67	1.22		37.72	6.67	1.23		39.51	6.33	1.31		45.61	6.35	1.24
CHH	utr5	85	33.17	8.23	0.85		32.27	8.06	0.84		36.18	8.37	0.87		33.29	8.44	0.92		31.32	8.2	0.87		36.21	7.69	0.86
CHH	utr5	86	32.36	8.09	0.85		29.82	8.32	0.82		34.39	8.48	0.8		31.91	8.57	0.9		30.93	8.78	0.87		33.42	8.69	0.81
CHH	utr5	87	33.19	8.26	0.89		30.15	8.42	0.85		34.88	7.91	0.84		30.35	8.3	0.86		29.93	8.56	0.9		37.53	8.64	0.9
CHH	utr5	88	31.54	8.02	0.94		30.76	8.4	0.98		36.97	8.02	0.96		32.46	7.61	0.99		31.24	9.43	1.06		36.99	8.68	0.96
CHH	utr5	89	34.86	6.97	1.09		32.69	7.8	1.18		36.86	6.91	1.13		33.86	7.47	1.15		32.38	7.54	1.24		38.06	7.56	1.18
CHH	utr5	90	30.22	8.52	0.98		33.38	8.98	1.09		34.36	8.95	1.02		32.15	8.56	1.01		31.38	8.7	1.09		36.94	8.89	1.05
CHH	utr5	91	30.44	8.8	0.94		31.56	8.61	1		31.57	9.21	0.98		30.38	8.4	0.96		30.51	9.65	1.05		36.45	8.41	1.02
CHH	utr5	92	31.85	8.33	1.02		30.41	8.22	1.01		33.51	7.4	1.01		31.72	8.04	1		29.55	7.72	1.02		35.01	8.08	1.08
CHH	utr5	93	28.08	8.36	1.14		29.34	9.18	1.21		31.69	8.78	1.18		31.35	8.17	1.23		27.52	8.75	1.17		31.66	8.79	1.23
CHH	utr5	94	30.26	7.94	1.19		29.03	8.01	1.16		32.32	8.17	1.21		30.53	7.73	1.21		28.69	8.04	1.24		33.31	7.98	1.22
CHH	utr5	95	33.89	7.46	1.48		33.07	7.97	1.45		35.28	7.36	1.46		32.58	7.34	1.46		33.97	8.11	1.65		36.89	7.7	1.53
CHH	utr5	96	33.41	7.27	1.59		35.08	7.37	1.62		35.5	7.24	1.58		32.63	7.17	1.59		32.01	7.41	1.67		36.67	7.46	1.67
CHH	utr5	97	32.1	7.52	1.9		31.7	7.23	1.83		32.86	7.56	1.91		32.56	6.97	1.92		29.52	7.14	1.99		34.76	8.17	1.97
CHH	utr5	98	34.73	7.34	2.71		35.02	7.38	2.68		34.87	7.11	2.69		34.17	7.58	2.72		32.53	8.17	2.87		36.62	7.35	2.79
CHH	utr5	99	34.77	6.62	8.85		34.41	6.34	8.57		34.66	6.86	9.1		32.91	6.51	8.63		31.45	6.98	8.84		35.62	7.23	9.43
CHH	exon	0	30.61	6.8	0.51		31.43	6.7	0.52		31.51	7.09	0.51		29.13	6.81	0.5		29.75	7.49	0.52		30.96	7.46	0.51
CHH	exon	1	31.19	6.7	0.69		31.12	6.74	0.68		31.26	7.11	0.68		29.63	6.65	0.68		29.53	7.06	0.68		30.2	7.45	0.66
CHH	exon	2	31.03	6.38	0.73		32.27	6.63	0.76		31.54	6.74	0.72		29.97	6.53	0.73		29.25	6.78	0.72		30.94	7.06	0.72
CHH	exon	3	31.83	6.29	0.77		31.29	6.32	0.75		31.67	6.79	0.75		30.21	6.42	0.75		28.82	6.81	0.73		30.93	6.89	0.74
CHH	exon	4	32.14	5.96	0.77		32.71	6.09	0.77		32.38	6.41	0.76		31.52	6.15	0.78		29.72	6.52	0.75		31.63	6.71	0.76
CHH	exon	5	31.86	6.08	0.79		32.57	6.1	0.79		32.61	6.5	0.79		30.84	6.13	0.79		30.01	6.7	0.78		32.22	6.79	0.79
CHH	exon	6	32.74	5.89	0.82		33.59	5.9	0.82		34	6.19	0.83		31.81	5.95	0.82		30.98	6.36	0.81		32.41	6.53	0.81
CHH	exon	7	32.9	5.88	0.83		34.54	5.89	0.85		33.58	6.18	0.83		31.74	6.07	0.83		31.59	6.35	0.84		32.93	6.59	0.84
CHH	exon	8	33.42	5.83	0.85		34.17	5.81	0.86		33.69	6.09	0.85		32.96	5.85	0.87		31.47	6.1	0.85		33.44	6.4	0.86
CHH	exon	9	34.22	5.95	0.88		34.67	5.95	0.87		34.25	6.11	0.86		33.12	5.87	0.88		31.94	6.23	0.86		33.95	6.69	0.88
CHH	exon	10	33.72	5.69	0.86		34.4	5.82	0.86		33.71	6.05	0.84		32.47	5.78	0.85		32.3	6.19	0.86		34.22	6.38	0.88
CHH	exon	11	34.43	5.78	0.91		35.02	5.73	0.91		35.59	5.92	0.92		34.34	5.82	0.94		32.58	6.21	0.91		35.07	6.35	0.93
CHH	exon	12	34.66	5.7	0.91		34.96	5.61	0.9		35.18	6.09	0.91		33.68	5.72	0.91		32.76	6.12	0.91		34.63	6.46	0.91
CHH	exon	13	34.99	5.87	0.93		35.2	5.78	0.92		34.81	6.03	0.91		34.12	5.87	0.93		32.27	5.9	0.9		35.12	6.46	0.93
CHH	exon	14	35.39	5.75	0.92		36.01	5.68	0.92		35.12	5.94	0.9		33.91	5.74	0.91		32.04	6.08	0.88		35.02	6.35	0.91
CHH	exon	15	35.02	5.59	0.93		35.5	5.64	0.92		35.99	5.93	0.94		33.64	5.59	0.92		32.89	6.06	0.92		34.96	6.42	0.93
CHH	exon	16	35.33	5.36	0.95		36.05	5.49	0.95		36.65	5.72	0.97		34.9	5.46	0.96		33.07	5.88	0.94		36.07	6.01	0.98
CHH	exon	17	35.12	5.5	0.95		36.22	5.55	0.97		35.47	5.71	0.95		33.87	5.58	0.95		33.36	5.84	0.95		35.59	6.1	0.97
CHH	exon	18	35.48	5.63	0.98		35.86	5.63	0.98		36.2	6.04	0.99		34.62	5.64	0.98		33.62	6.05	0.99		35.84	6.32	1
CHH	exon	19	34.82	5.67	0.96		36.01	5.77	0.98		35.7	5.93	0.97		34.64	5.76	0.98		33.4	5.92	0.97		35.38	6.32	0.98
CHH	exon	20	35.67	5.58	0.99		36.24	5.61	1		35.92	5.88	0.98		34.26	5.57	0.98		33.52	6.01	0.99		35.46	6.13	0.99
CHH	exon	21	36.69	5.47	1.01		36.49	5.53	0.99		36.32	5.74	0.99		34.8	5.44	0.99		34.79	5.82	1.01		36.52	6.12	1.01
CHH	exon	22	37.37	5.43	1.04		36.69	5.4	1.01		37.11	5.61	1.02		35.51	5.33	1.02		34.46	5.68	1.02		37	6.05	1.04
CHH	exon	23	36.93	5.41	1.03		37.39	5.56	1.03		37.23	5.62	1.02		36.08	5.35	1.03		34.08	5.66	1.01		36.75	6.01	1.03
CHH	exon	24	36.48	5.42	1.04		37.05	5.37	1.04		36.1	5.68	1.02		34.97	5.28	1.03		33.39	5.64	1.02		35.85	5.97	1.03
CHH	exon	25	36.97	5.42	1.05		36.94	5.34	1.04		36.4	5.6	1.02		35.43	5.42	1.04		33.73	5.6	1.01		36.21	5.95	1.03
CHH	exon	26	37.04	5.21	1.03		37.74	5.29	1.04		37.35	5.54	1.03		35.19	5.23	1.02		35.19	5.58	1.05		36.32	5.98	1.03
CHH	exon	27	37.56	5.47	1.06		37.58	5.56	1.06		37.26	5.64	1.05		35.65	5.19	1.04		34.65	5.71	1.05		36.25	5.97	1.04
CHH	exon	28	37.42	5.19	1.07		37.58	5.22	1.07		37.83	5.35	1.08		36.05	5.19	1.08		34.93	5.47	1.07		36.43	5.88	1.06
CHH	exon	29	36.47	5.18	1.06		37.2	5.22	1.08		37.46	5.55	1.08		35.96	5.14	1.09		34.47	5.41	1.08		36.93	5.82	1.09
CHH	exon	30	36.96	5.13	1.06		37.61	5.19	1.06		37.36	5.48	1.06		36.27	5.16	1.07		34.95	5.44	1.07		37.31	5.78	1.08
CHH	exon	31	37.65	5.11	1.07		38.56	5.37	1.08		37.99	5.47	1.07		36.22	5.25	1.07		35.2	5.44	1.07		37.88	5.78	1.09
CHH	exon	32	37.64	5.14	1.09		38.18	5.24	1.09		37.52	5.47	1.08		37.01	5.14	1.1		34.72	5.35	1.08		37.4	5.81	1.1
CHH	exon	33	37.93	4.96	1.08		37.79	5.14	1.06		37.06	5.43	1.05		36.09	5.1	1.06		34.81	5.39	1.06		37.54	5.68	1.08
CHH	exon	34	37.32	5.21	1.07		37.81	5.3	1.08		37.83	5.57	1.08		36.59	5.35	1.09		34.92	5.51	1.08		36.87	5.83	1.07
CHH	exon	35	37.16	5.13	1.07		38.7	5.09	1.1		38.36	5.44	1.09		36.68	5.15	1.09		35.08	5.37	1.09		37.61	5.72	1.09
CHH	exon	36	38.15	5.12	1.1		38.58	5.19	1.1		39.06	5.46	1.12		37.19	5.26	1.11		35.31	5.37	1.1		37.75	5.81	1.1
CHH	exon	37	37.33	5.11	1.07		38.85	5.25	1.1		38.41	5.57	1.09		36.79	5.15	1.08		35.32	5.41	1.08		37.07	5.88	1.08
CHH	exon	38	37.57	5.03	1.08		38.48	5.07	1.09		38.43	5.32	1.1		36.95	5.08	1.1		35.67	5.41	1.11		37.59	5.65	1.09
CHH	exon	39	37.9	5.08	1.11		38.61	5.07	1.11		38.29	5.34	1.1		37.37	5.01	1.13		35.73	5.51	1.12		37.77	5.68	1.11
CHH	exon	40	37.62	5	1.1		38.42	5.11	1.1		38.8	5.35	1.12		36.62	5.05	1.1		34.9	5.28	1.09		37.4	5.74	1.11
CHH	exon	41	37.95	4.99	1.09		38.24	5.05	1.08		38.84	5.34	1.1		37.22	5.2	1.1		35.06	5.48	1.08		37.72	5.74	1.1
CHH	exon	42	37.99	5.13	1.09		37.88	5.11	1.08		38.15	5.46	1.09		36.06	5.16	1.08		34.55	5.44	1.07		37.4	5.92	1.09
CHH	exon	43	38.23	5.14	1.1		38.23	5.07	1.09		38.37	5.43	1.1		36.7	5.02	1.1		35.32	5.43	1.1		36.85	5.67	1.08
CHH	exon	44	38.46	5.03	1.12		38.32	5.13	1.11		39.23	5.45	1.14		37.12	5.1	1.12		35.93	5.4	1.13		37.7	5.68	1.12
CHH	exon	45	38.57	5	1.12		38.78	5.21	1.12		37.97	5.51	1.1		37.24	5.15	1.12		35.15	5.43	1.11		38.22	5.88	1.14
CHH	exon	46	38.37	5.08	1.11		38.18	5.09	1.1		37.95	5.37	1.09		37.26	5.07	1.11		35.42	5.38	1.1		38	5.56	1.11
CHH	exon	47	37.65	4.97	1.09		38.35	5.03	1.1		38.14	5.31	1.1		36.68	5.02	1.1		36.08	5.36	1.12		37.58	5.58	1.1
CHH	exon	48	38.48	5.02	1.13		38.41	5.04	1.12		38.97	5.43	1.14		36.97	5.04	1.13		35.75	5.26	1.13		38.11	5.72	1.14
CHH	exon	49	38.25	5.03	1.13		37.9	4.96	1.1		38.67	5.4	1.13		36.94	5	1.13		34.83	5.31	1.1		37.41	5.72	1.12
CHH	exon	50	38.37	5.07	1.12		38.9	5.19	1.12		38.36	5.44	1.11		36.68	5.08	1.11		35.6	5.4	1.12		37.46	5.72	1.11
CHH	exon	51	38.13	4.99	1.12		38.04	4.97	1.1		38.64	5.38	1.12		36.55	5.03	1.11		35.1	5.23	1.11		37.19	5.57	1.11
CHH	exon	52	37.64	4.93	1.1		38.34	5.1	1.1		38.03	5.45	1.1		36.49	4.93	1.1		35.15	5.37	1.11		37.16	5.59	1.1
CHH	exon	53	37.53	5.08	1.11		38.39	5.12	1.12		37.97	5.46	1.11		36.72	5.12	1.12		35.36	5.45	1.12		37.1	5.85	1.11
CHH	exon	54	37.95	5.09	1.11		38.06	5.14	1.1		38.06	5.57	1.11		36.51	5.07	1.11		35.66	5.49	1.13		37.87	5.82	1.12
CHH	exon	55	37.74	5.14	1.11		38.62	5.17	1.11		38.62	5.51	1.12		36.48	5.17	1.11		35.24	5.48	1.11		37.6	5.81	1.11
CHH	exon	56	38.18	5.07	1.13		38.78	5.15	1.13		38.41	5.45	1.13		36.8	5.18	1.12		35.51	5.31	1.13		37.5	5.75	1.13
CHH	exon	57	38.26	5.14	1.14		38.35	5.05	1.13		38.02	5.3	1.13		37.55	5.02	1.15		35.13	5.38	1.13		37.79	5.64	1.14
CHH	exon	58	37.72	5.17	1.11		38.87	5.1	1.13		37.54	5.35	1.1		37.14	5.26	1.13		35.45	5.37	1.13		37.61	5.64	1.12
CHH	exon	59	37.94	5.06	1.12		38.91	5.11	1.12		38.25	5.43	1.12		36.11	5.08	1.1		35.13	5.3	1.11		37.31	5.69	1.11
CHH	exon	60	37.37	5.04	1.09		38.35	4.96	1.1		38.27	5.35	1.1		36.53	5.08	1.1		34.85	5.22	1.1		37.11	5.56	1.1
CHH	exon	61	38.64	5.05	1.12		39.16	4.98	1.12		39.02	5.36	1.13		37.19	4.97	1.12		36.35	5.29	1.15		37.97	5.59	1.13
CHH	exon	62	37.78	5.13	1.11		38.62	5.12	1.12		37.87	5.34	1.11		36.23	5.21	1.1		35.29	5.42	1.12		36.95	5.77	1.1
CHH	exon	63	37.91	5.05	1.12		38.75	4.97	1.13		38.06	5.34	1.12		36.76	5.11	1.13		36.31	5.36	1.16		37.5	5.61	1.13
CHH	exon	64	37.75	5.13	1.11		38.03	5.09	1.1		38.81	5.58	1.13		36.67	5.24	1.12		34.69	5.46	1.1		36.39	5.75	1.09
CHH	exon	65	37.41	4.99	1.1		38.13	5.09	1.11		37.91	5.48	1.11		36.65	5.08	1.12		35.23	5.33	1.12		38	5.67	1.13
CHH	exon	66	38.16	5.11	1.12		38.08	5.09	1.11		38.01	5.44	1.11		36.85	5.15	1.13		35.02	5.39	1.11		37.16	5.78	1.11
CHH	exon	67	37.76	5.08	1.1		38.26	5.01	1.09		37.82	5.41	1.09		36.86	5.16	1.11		35.22	5.42	1.1		38.02	5.73	1.12
CHH	exon	68	37.69	5.15	1.11		37.68	5.16	1.1		37.92	5.68	1.11		36.28	5.19	1.12		35.09	5.57	1.12		36.33	5.85	1.09
CHH	exon	69	38.27	5.15	1.09		37.87	5.05	1.07		37.77	5.37	1.07		36.33	5.15	1.08		35.04	5.45	1.08		36.95	5.77	1.08
CHH	exon	70	37.5	5.15	1.08		37.96	5.18	1.08		38.16	5.55	1.09		36.19	5.13	1.08		35.53	5.45	1.1		37.1	5.79	1.08
CHH	exon	71	38.34	5.05	1.13		37.91	5.16	1.11		37.53	5.53	1.11		36.07	5.18	1.1		34.95	5.33	1.12		36.66	5.76	1.1
CHH	exon	72	37.22	5.21	1.07		37.16	5.23	1.05		37.33	5.55	1.07		35.65	5.24	1.06		35.37	5.53	1.09		36.51	5.82	1.06
CHH	exon	73	37.67	5.22	1.1		38.2	5.18	1.1		37.48	5.56	1.09		36.06	5.23	1.09		34.78	5.5	1.09		37.73	5.84	1.12
CHH	exon	74	37.1	5.06	1.1		37.52	5.07	1.1		37.87	5.49	1.12		35.72	5.22	1.1		34.12	5.32	1.1		36.86	5.62	1.11
CHH	exon	75	37.32	5.14	1.05		37.46	5.25	1.04		36.99	5.58	1.04		35.4	5.24	1.03		34.17	5.48	1.04		36.68	5.93	1.05
CHH	exon	76	36.74	5.11	1.05		37.46	5.15	1.07		37.19	5.6	1.06		35.64	5.2	1.06		33.56	5.41	1.04		36.12	5.75	1.05
CHH	exon	77	37.12	5.05	1.05		37.05	5.16	1.03		36.52	5.46	1.03		35.42	5.16	1.03		34.8	5.42	1.05		36.72	5.67	1.05
CHH	exon	78	36.13	5.12	1.05		36.79	5.21	1.05		37.1	5.57	1.07		35.71	5.34	1.07		34.92	5.34	1.09		36.34	5.69	1.07
CHH	exon	79	36.12	5.22	1.05		36.5	5.23	1.05		36.75	5.59	1.06		34.91	5.25	1.05		34.19	5.66	1.07		36.63	5.96	1.08
CHH	exon	80	36.58	5.1	1.03		36.9	5.09	1.03		36.74	5.48	1.03		35.55	5.19	1.04		33.75	5.47	1.03		36.13	5.65	1.03
CHH	exon	81	36.11	5.3	1.04		36.92	5.26	1.05		36.75	5.56	1.06		35.27	5.29	1.05		34.11	5.51	1.06		36.15	5.97	1.06
CHH	exon	82	36.62	5.39	1.04		36.47	5.39	1.03		35.98	5.88	1.03		34.07	5.42	1.01		33.71	5.61	1.04		35.84	6.13	1.04
CHH	exon	83	36.01	5.37	1.01		36.02	5.24	1		36.44	5.63	1.02		34.64	5.36	1		34.03	5.47	1.03		35.62	6.07	1.01
CHH	exon	84	35.49	5.41	1		36.21	5.38	1.01		35.89	5.81	1		34.38	5.51	0.99		33.27	5.74	1		35.03	6	0.99
CHH	exon	85	35.37	5.4	0.99		35.36	5.44	0.98		35.28	5.71	0.98		34.15	5.54	0.98		32.24	5.7	0.96		34.57	6.18	0.98
CHH	exon	86	35.33	5.41	1		35.63	5.29	1		36	5.66	1.02		33.48	5.39	0.98		32.57	5.63	1		34.02	5.97	0.98
CHH	exon	87	34.82	5.54	0.98		34.88	5.35	0.97		34.67	5.96	0.97		33.88	5.54	0.99		31.8	5.71	0.97		34.44	6.04	0.98
CHH	exon	88	34.73	5.36	0.95		35.39	5.53	0.96		35.3	5.74	0.96		33.59	5.73	0.95		33.13	5.87	0.98		34.41	6.1	0.95
CHH	exon	89	34.67	5.48	0.96		34.66	5.47	0.95		35.53	5.93	0.98		33.52	5.55	0.96		32.71	5.81	0.97		34.29	6.14	0.95
CHH	exon	90	34.65	5.43	0.95		34.98	5.48	0.95		35.11	5.68	0.96		32.94	5.57	0.94		31.98	5.72	0.95		33.89	6.13	0.94
CHH	exon	91	35.1	5.51	0.96		34.89	5.48	0.95		35.34	5.73	0.96		33.87	5.55	0.96		32.93	5.75	0.97		34.46	6.18	0.94
CHH	exon	92	34.45	5.76	0.92		34.75	5.68	0.93		35.27	6	0.94		33.49	5.76	0.93		32.09	5.89	0.93		33.92	6.38	0.91
CHH	exon	93	33.71	5.69	0.92		34.24	5.77	0.93		35.09	6.01	0.94		33.3	5.68	0.94		32.18	6	0.95		33.86	6.44	0.92
CHH	exon	94	33.39	5.7	0.89		34.29	5.75	0.91		34.03	6.24	0.9		32.86	5.91	0.9		31.92	6.17	0.91		33.2	6.47	0.88
CHH	exon	95	34.3	5.79	0.89		34.36	5.77	0.9		34.33	6.17	0.89		33.53	6.02	0.9		31.98	6.13	0.9		34.06	6.46	0.89
CHH	exon	96	34.78	5.96	0.87		34.59	5.87	0.86		35	6.28	0.87		32.94	6.06	0.85		31.92	6.29	0.86		33.63	6.59	0.84
CHH	exon	97	35.58	5.96	0.78		35.58	5.96	0.78		35.33	6.47	0.77		34.28	5.99	0.77		33.14	6.37	0.78		34.78	6.58	0.76
CHH	exon	98	35.33	6.03	0.47		35.47	6.1	0.48		35.34	6.63	0.47		35.18	6.2	0.48		33.03	6.43	0.47		34.1	6.71	0.45
CHH	exon	99	33.93	6.07	0.17		33.93	6.28	0.17		35.84	6.71	0.17		31.96	6.24	0.16		31.13	6.7	0.17		33.39	6.69	0.16
CHH	utr3	0	34.52	6.08	1.81		35.19	6.21	1.76		34.1	6.39	1.76		32.98	6.16	1.81		32.59	6.26	1.78		33.66	6.73	1.82
CHH	utr3	1	32.53	6.06	1.58		33.89	6.34	1.58		33.19	6.29	1.59		31.69	6.18	1.61		31.69	6.35	1.6		32.28	6.72	1.62
CHH	utr3	2	32.92	6.07	1.52		34.69	6.19	1.56		33.75	6.49	1.55		31.51	6	1.53		31.27	6.21	1.5		32.99	6.91	1.56
CHH	utr3	3	32.45	5.98	1.42		33.7	6.58	1.44		32.71	6.91	1.43		30.71	6.38	1.4		30.98	6.46	1.4		32.23	7.15	1.44
CHH	utr3	4	32.2	6.79	1.39		33.38	6.83	1.4		32.82	7.27	1.4		31.08	6.84	1.4		30.22	6.72	1.33		32.7	7.46	1.42
CHH	utr3	5	32.07	6.49	1.35		33.32	6.31	1.35		32.66	6.52	1.36		29.77	6.31	1.32		29.54	6.1	1.27		31.9	6.84	1.35
CHH	utr3	6	31.37	6.09	1.32		32.96	6.09	1.32		32.52	6.41	1.34		30.74	6.05	1.34		29.52	6.19	1.26		32.08	6.8	1.36
CHH	utr3	7	29.89	6.11	1.27		31.42	6.25	1.28		31.39	6.63	1.31		29.28	6.24	1.29		28.75	6.42	1.24		30.54	6.99	1.3
CHH	utr3	8	31.86	6.24	1.35		31.85	6.4	1.3		32.08	6.74	1.33		29.06	6.3	1.28		29.77	6.33	1.29		30.62	6.97	1.31
CHH	utr3	9	32.04	6.64	1.31		31.79	6.45	1.25		32.19	6.97	1.28		29.47	6.77	1.24		29.16	6.83	1.24		31.05	7.46	1.29
CHH	utr3	10	32.68	6.44	1.33		32.81	6.16	1.29		31.81	6.64	1.26		31.03	6.47	1.31		30.8	6.47	1.28		31.34	7.29	1.29
CHH	utr3	11	33.07	6.27	1.3		33.21	6.22	1.27		33.44	6.62	1.28		30.92	6.49	1.26		30.37	6.48	1.22		32.4	7.1	1.28
CHH	utr3	12	32.83	6.35	1.29		33.88	6.31	1.29		32.32	6.64	1.25		31.51	6.42	1.29		30.32	6.77	1.22		31.29	7.23	1.26
CHH	utr3	13	32.17	6.12	1.25		33.13	6.35	1.23		32.53	6.57	1.23		31.5	6.32	1.26		31.05	6.23	1.22		31.44	7.01	1.25
CHH	utr3	14	32.24	6.32	1.23		32.66	6.32	1.2		32.54	6.91	1.23		30.43	6.43	1.19		30.27	7	1.19		30.99	7.34	1.21
CHH	utr3	15	32.12	6.49	1.19		33.17	6.65	1.2		32.29	7	1.19		30.67	6.58	1.19		29.72	6.79	1.14		31.38	7.55	1.21
CHH	utr3	16	30.39	6.51	1.14		31.51	6.34	1.15		31.27	6.77	1.15		29.15	6.48	1.14		28.63	6.8	1.11		29.75	7.27	1.15
CHH	utr3	17	32.18	6.49	1.23		31.97	6.53	1.18		31.12	6.71	1.16		30.12	6.44	1.18		30.31	6.69	1.19		31.46	7.21	1.21
CHH	utr3	18	31.09	6.35	1.16		31.45	6.37	1.15		31.21	6.74	1.16		30.1	6.25	1.16		28.62	6.7	1.11		31.12	6.96	1.18
CHH	utr3	19	31.79	6.36	1.21		31.59	6.3	1.18		30.96	6.83	1.18		30.69	6.5	1.22		30.64	6.61	1.21		32.05	7.2	1.25
CHH	utr3	20	31.79	6.32	1.19		31.77	6.21	1.16		31.53	6.74	1.16		30.53	6.17	1.18		29.89	6.17	1.15		31.56	7.12	1.2
CHH	utr3	21	33.42	6.16	1.24		32	6.1	1.15		32.67	6.79	1.19		31.5	6.18	1.2		31.23	6.43	1.2		31.97	7.03	1.21
CHH	utr3	22	32.19	6.23	1.17		33.3	6.14	1.18		33.19	6.48	1.18		31.14	6.45	1.18		29.9	6.42	1.13		32.02	6.92	1.18
CHH	utr3	23	33.02	6.04	1.21		33.08	5.99	1.18		32.54	6.37	1.19		30.85	6	1.18		29.88	6.37	1.15		32.32	7.1	1.2
CHH	utr3	24	31.77	6.27	1.15		31.7	6.44	1.12		31.95	6.74	1.15		30.88	6.62	1.18		29.75	6.59	1.13		31.66	7.69	1.17
CHH	utr3	25	31.72	6.61	1.14		32.37	6.37	1.16		32.42	6.7	1.17		30.47	6.57	1.18		29.96	6.74	1.14		31.69	7.76	1.19
CHH	utr3	26	31.37	6.35	1.13		31.6	6.5	1.13		31.89	6.68	1.14		30.66	6.67	1.16		30.12	6.7	1.13		31.14	7.16	1.14
CHH	utr3	27	31.73	6.65	1.15		32.41	6.83	1.16		32.18	7.02	1.17		30.05	6.76	1.15		29.37	7.01	1.1		32.15	7.52	1.17
CHH	utr3	28	31.19	6.99	1.14		31.23	6.79	1.12		31.26	7.54	1.14		29.55	7.09	1.13		29.18	7.29	1.1		30.21	7.88	1.12
CHH	utr3	29	31.97	6.46	1.18		32.19	6.53	1.15		31.69	7.18	1.15		30.74	6.58	1.19		30.57	6.69	1.18		30.38	7.49	1.14
CHH	utr3	30	31.39	6.59	1.14		32.13	6.74	1.13		32.48	7.15	1.15		30.98	6.96	1.15		29.74	6.78	1.11		31.18	7.43	1.15
CHH	utr3	31	32.27	6.74	1.2		32.45	6.79	1.17		32.29	7.17	1.18		30.02	7.03	1.16		29.83	6.99	1.13		32.1	7.83	1.21
CHH	utr3	32	32.14	6.74	1.2		32.54	6.54	1.18		32.38	7.08	1.2		30.09	6.5	1.17		30.29	6.65	1.16		30.59	7.3	1.16
CHH	utr3	33	31.62	6.69	1.13		31.26	6.11	1.1		31.63	6.87	1.13		29.95	6.58	1.13		29.65	6.37	1.1		30.91	6.86	1.11
CHH	utr3	34	31.38	6.32	1.14		31.8	6.31	1.13		31.82	6.83	1.13		30.17	6.7	1.14		29.16	6.45	1.09		30.59	7.21	1.12
CHH	utr3	35	30.59	6.99	1.08		32.85	7	1.14		31.64	7.17	1.09		31.57	7.4	1.15		29.15	6.92	1.08		31.16	7.93	1.11
CHH	utr3	36	30.79	6.76	1.04		31.08	6.59	1.04		31.54	7.12	1.05		30.55	7.15	1.06		29.51	6.95	1.05		30.43	7.52	1.03
CHH	utr3	37	30.87	6.8	1.07		31.4	6.56	1.07		31.11	7.03	1.06		31.61	6.98	1.13		29.54	6.72	1.06		30.2	7.4	1.04
CHH	utr3	38	30.78	6.39	1.07		31.87	6.54	1.08		32.11	6.8	1.1		30.58	6.54	1.09		30.07	6.35	1.09		30.79	7.44	1.07
CHH	utr3	39	30.53	6.3	1.03		31.7	6.48	1.07		30.04	6.6	1.03		29.77	6.3	1.05		29.69	6.55	1.06		30.51	7.36	1.07
CHH	utr3	40	30.43	6.34	1.06		31.71	6.56	1.1		30.86	6.96	1.09		30.68	6.45	1.11		29.4	6.58	1.09		30.51	7.27	1.09
CHH	utr3	41	31.09	6.51	1.06		32.58	6.63	1.08		31.66	6.91	1.07		30.34	6.63	1.06		30.48	6.66	1.07		31.79	7.3	1.1
CHH	utr3	42	30.95	6.53	1.03		31.68	6.67	1.05		31.37	6.97	1.04		30.35	6.67	1.05		29.65	6.6	1.03		31.88	7.44	1.08
CHH	utr3	43	30.29	6.49	1.02		31.53	6.37	1.04		32.33	6.91	1.08		30.45	6.58	1.06		29.47	6.57	1.03		31.65	7.22	1.07
CHH	utr3	44	31.08	6.62	1.04		32.03	6.59	1.06		32	7.1	1.08		30.71	6.88	1.08		30	6.88	1.06		32.2	7.43	1.1
CHH	utr3	45	30.84	6.8	1.06		31.5	6.83	1.06		31.41	7.01	1.06		29.31	6.77	1.05		29.03	6.81	1.04		31.02	7.39	1.07
CHH	utr3	46	31.47	6.9	1.05		31.65	6.95	1.04		31.85	7.48	1.04		29.3	7.09	1.03		29.53	7.04	1.02		31.44	7.77	1.05
CHH	utr3	47	30.03	6.72	1		31.24	6.67	1.03		31.61	6.96	1.03		28.68	6.92	1.02		29.22	6.75	1.02		29.57	7.1	1
CHH	utr3	48	31.95	6.75	1.07		32.11	6.71	1.06		32.54	6.83	1.06		30.31	6.81	1.06		29.57	7.17	1.03		30.87	7.61	1.04
CHH	utr3	49	30.76	6.78	1.03		29.6	6.81	0.97		31.24	7.29	1.03		28.33	7.1	1		28.45	7.28	1.02		30.03	7.73	1.02
CHH	utr3	50	30.3	6.55	1.03		30.81	6.86	1.04		31.7	7.11	1.07		28.55	6.6	1.02		30.94	6.93	1.12		30.36	7.43	1.04
CHH	utr3	51	29.92	6.52	0.98		30.41	6.7	0.99		31.14	6.98	1.01		29.54	7.05	1		29.21	6.8	1.01		30.09	7.29	1
CHH	utr3	52	31.03	6.86	1.03		32	6.68	1.05		33.29	7.31	1.09		30.81	6.99	1.06		30.45	6.89	1.07		30.83	7.32	1.03
CHH	utr3	53	29.91	7.1	1.01		30.4	7.01	1		31.1	7.39	1.03		30.21	7.51	1.06		28.63	7.54	1.02		30.21	7.99	1
CHH	utr3	54	30.5	6.73	1.05		31.19	6.66	1.04		31.14	7.46	1.05		28.6	6.96	1		28.35	6.96	1.01		29.86	7.44	1.02
CHH	utr3	55	29.55	6.71	1		30.61	6.65	1		30.09	7.15	1		28.93	7.1	1		28.7	7.21	1.01		29.22	7.67	0.98
CHH	utr3	56	30.14	6.6	1.02		29.38	6.71	0.99		30.09	6.89	1		27.92	6.71	0.98		28.28	7.1	1.01		28.4	7.28	0.96
CHH	utr3	57	30.24	7.08	1.01		30.1	7.13	1		29.87	7.28	0.99		29.46	7.45	1.02		28.23	7.48	1		29.38	7.89	0.99
CHH	utr3	58	29.83	6.71	0.97		30.61	6.71	0.99		30.09	7.01	0.96		27.88	6.91	0.94		29.39	6.87	1.01		28.85	7.54	0.95
CHH	utr3	59	30.29	6.64	1		30.82	6.9	1		31.26	7.26	1.03		28.85	7	0.99		29.25	7.07	1.02		30.68	7.52	1.01
CHH	utr3	60	31.31	6.82	1.01		30.04	6.4	0.97		30.99	6.96	0.98		28.79	7.06	0.96		29.75	6.87	1.01		30.79	7.49	0.99
CHH	utr3	61	30.19	6.79	0.97		30.4	6.62	0.97		30.86	7.19	0.96		28.76	6.71	0.94		28.9	6.52	0.98		29.89	7.32	0.95
CHH	utr3	62	30.15	7	0.99		31.51	6.89	1.03		30.15	7.15	0.96		29.74	7.06	0.99		28.94	7	1.01		30.04	7.65	0.97
CHH	utr3	63	29.11	7.19	0.95		30.85	7.24	0.99		29.92	7.03	0.96		28.61	7.2	0.96		28.35	6.79	0.98		30.76	7.92	0.99
CHH	utr3	64	29.88	7.12	0.97		29.9	6.82	0.96		30.52	7.23	0.96		29.46	7.03	0.98		28.55	6.99	0.99		29.12	7.72	0.95
CHH	utr3	65	29.71	6.72	0.94		30.6	6.58	0.96		29.55	6.99	0.92		28.7	6.52	0.94		29.34	6.81	1		29.45	7.22	0.94
CHH	utr3	66	29.98	6.86	0.93		29.84	7.01	0.92		30.64	7.32	0.93		28.52	6.99	0.92		28.41	6.89	0.96		28.64	7.37	0.89
CHH	utr3	67	29.67	6.68	0.93		30.29	7.02	0.92		30.03	7.29	0.91		28.74	7.08	0.93		28.58	7.04	0.95		28.82	7.58	0.9
CHH	utr3	68	28.7	6.78	0.88		29.18	6.9	0.89		29.43	7.21	0.89		28.61	7.22	0.91		28	7.28	0.93		28.96	7.68	0.89
CHH	utr3	69	29.3	7.05	0.89		30.49	6.94	0.91		30.13	7.42	0.9		28.75	7.53	0.9		27.06	6.96	0.87		29.31	7.57	0.88
CHH	utr3	70	28.97	6.98	0.9		29.98	6.62	0.91		30.54	7.27	0.92		28.56	7.06	0.92		28.35	6.99	0.94		29.98	7.25	0.91
CHH	utr3	71	30.24	6.95	0.93		30.25	6.84	0.91		28.66	7.12	0.88		28.83	6.68	0.91		28.09	6.75	0.93		29.42	7.15	0.9
CHH	utr3	72	30.45	6.53	0.92		29.82	6.35	0.89		29.12	7.01	0.88		28.73	6.54	0.9		28.08	6.58	0.91		29.92	7.25	0.9
CHH	utr3	73	29.52	6.82	0.9		30.06	6.85	0.9		30.56	7.39	0.91		29.11	7.17	0.92		28.89	6.73	0.94		29.3	7.57	0.89
CHH	utr3	74	29.6	6.68	0.89		30.73	6.57	0.9		30.43	7.01	0.9		29.26	6.84	0.91		28.34	6.63	0.91		29.71	7.58	0.89
CHH	utr3	75	30.29	6.86	0.91		31.41	6.85	0.93		30.85	7.18	0.92		28.62	7.04	0.89		28.72	6.82	0.93		31.17	7.27	0.93
CHH	utr3	76	30.05	7.12	0.88		30.26	7.03	0.88		28.78	7.29	0.83		28.06	7.18	0.86		28.03	7.35	0.9		29.52	8.04	0.86
CHH	utr3	77	29.16	7.44	0.86		29.82	7.24	0.88		28.87	7.66	0.85		27.4	7.46	0.86		28.57	7.45	0.92		28.38	8.23	0.83
CHH	utr3	78	29.14	7.1	0.85		30.11	6.83	0.86		29.38	7.32	0.84		26.64	6.79	0.8		28.3	6.81	0.88		29.47	7.66	0.85
CHH	utr3	79	30.28	6.96	0.85		30.24	6.67	0.85		30.38	7.19	0.83		27.95	6.75	0.82		29.24	6.68	0.89		29.93	7.85	0.85
CHH	utr3	80	29.44	6.78	0.84		29.93	6.64	0.84		29.95	6.71	0.85		28.13	6.51	0.84		28.15	6.58	0.87		28.29	7.11	0.79
CHH	utr3	81	29.01	7.02	0.81		29.41	7.22	0.82		29.68	7.19	0.82		27.75	7.22	0.82		27.25	6.84	0.83		29.14	7.48	0.82
CHH	utr3	82	28.97	7	0.79		30.38	7.33	0.83		29.39	7.57	0.79		28.05	7.09	0.8		27.93	6.89	0.83		29.15	7.55	0.79
CHH	utr3	83	28.37	6.92	0.77		29.73	7.14	0.81		29.47	7.37	0.79		28.12	7.08	0.79		27.81	6.72	0.82		28.35	7.56	0.77
CHH	utr3	84	29.1	6.87	0.78		29.39	7.41	0.8		28.55	7.41	0.78		27.66	7.05	0.79		27.8	7.07	0.83		29.23	7.99	0.8
CHH	utr3	85	28.1	6.91	0.76		29.8	7.33	0.8		29.23	7.36	0.77		27.31	7.26	0.77		27.83	6.91	0.81		27.99	8.03	0.75
CHH	utr3	86	27.9	7.17	0.73		29.7	7.5	0.77		29.92	7.61	0.76		26.86	7.04	0.72		27.62	7.37	0.79		28.81	7.85	0.73
CHH	utr3	87	26.57	7.18	0.66		28.64	7.53	0.7		29.8	7.55	0.72		27.08	7.33	0.7		25.83	7.24	0.71		28.39	7.79	0.69
CHH	utr3	88	27.38	7.14	0.66		27.96	7.17	0.66		29.46	7.76	0.7		27.22	7.13	0.67		26.89	7.28	0.71		27.5	7.73	0.65
CHH	utr3	89	28.45	7.35	0.64		28.22	7.3	0.65		28.71	7.71	0.64		27.04	7.36	0.63		25.71	7.07	0.64		27.88	7.92	0.63
CHH	utr3	90	27.21	6.97	0.59		28.21	6.88	0.61		29.37	7.23	0.62		26.72	7.07	0.6		26.63	6.79	0.63		29.35	8.12	0.63
CHH	utr3	91	27.46	6.67	0.56		27.02	6.68	0.54		29.04	7.23	0.58		27.46	6.88	0.58		27.06	7.03	0.61		28.18	7.39	0.57
CHH	utr3	92	27.67	6.87	0.53		27.89	6.94	0.54		27.73	7.4	0.52		27.45	6.89	0.54		26.84	7.12	0.57		28.44	7.64	0.54
CHH	utr3	93	27.01	6.76	0.48		27.34	7.4	0.49		27.47	6.92	0.48		26.94	7.06	0.5		26.03	6.95	0.51		27.93	7.62	0.5
CHH	utr3	94	25.1	7.28	0.41		25.89	7.76	0.42		24.96	7.53	0.4		23.84	7.37	0.41		25.13	7.34	0.45		25.07	8.04	0.42
CHH	utr3	95	25.44	7.7	0.39		26.29	7.5	0.39		26.92	8.02	0.41		25.34	7.45	0.41		24.95	8.13	0.43		26.21	8.21	0.4
CHH	utr3	96	27.17	7.09	0.37		27.75	7.25	0.37		28.08	7.58	0.36		24.98	7.36	0.36		26.76	7.08	0.38		26.98	7.65	0.36
CHH	utr3	97	29.95	7.26	0.39		29.03	7.08	0.36		30.56	7.32	0.38		27.37	6.87	0.36		28.29	6.88	0.37		28.19	7.15	0.35
CHH	utr3	98	27.39	7.13	0.28		27.57	7.24	0.29		28.52	7.48	0.29		25.16	7.56	0.28		25.97	7.55	0.29		27.81	8.09	0.28
CHH	utr3	99	26.86	7.2	0.25		26.79	7.37	0.25		26.53	7.8	0.25		24.73	7.44	0.24		23.81	7.4	0.24		26.58	7.59	0.24
