# Supplementary material for: Epigenetic addition of m5C to HBV transcripts promotes viral replication and evasion of innate antiviral responses
Source: Cell Death Dis. 2024 Jan 12;15(1):39. doi: 10.1038/s41419-023-06412-9 (PMC10786922; doi:10.1038/s41419-023-06412-9)
Supplement: Supplementary file 6 — Table S5 [file 41419_2023_6412_MOESM6_ESM.xls]

Chrom	Start	End	P-value	Corrected P-value	Diff level	C sites	Group1 level	Group2 level	Element	TranscriptID	GeneID	Length
1	1020271	1020348	0.012812	1	2.265	12	4.9008	2.6358	exon	transcript:ENST00000379370	AGRN	77
1	1348942	1349093	0.030634	1	1.865606	22	8.2036	6.338	exon;exon;exon;utr5;utr5;utr5	transcript:ENST00000610709;transcript:ENST00000378888;transcript:ENST00000378891;transcript:ENST00000610709;transcript:ENST00000378888;transcript:ENST00000378891	DVL1;DVL1;DVL1;DVL1;DVL1;DVL1	123;123;123;28;28;28
1	1439696	1439762	0.0087622	1	-0.724286	14	1.2512	1.9755	exon	transcript:ENST00000476993	VWA1	66
1	1440113	1440273	0.018737	1	-1.388667	10	3.218	4.6067	utr3;utr3	transcript:ENST00000338660;transcript:ENST00000476993	VWA1;VWA1	160;160
1	1485064	1485157	0.012618	1	-1.229091	11	1.8985	3.1276	exon	transcript:ENST00000308647	ATAD3B	93
1	1564314	1564516	0.012999	1	-3.937	10	0.65033	4.5873	utr3	transcript:ENST00000359060	SSU72	202
1	1574549	1574610	0.049261	1	-1.826333	10	2.0913	3.9177	exon;exon;utr5;utr5	transcript:ENST00000359060;transcript:ENST00000291386;transcript:ENST00000359060;transcript:ENST00000291386	SSU72;SSU72;SSU72;SSU72	8;8;27;53
1	2303935	2304034	0.0012685	1	-3.764	10	2.4003	6.1643	exon	transcript:ENST00000378536	SKI	99
1	2306182	2306243	0.0065216	1	-2.414333	10	3.0933	5.5077	exon	transcript:ENST00000378536	SKI	61
1	2306730	2306793	0.023604	1	-7.140303	11	5.5521	12.692	exon;utr3	transcript:ENST00000378536;transcript:ENST00000378536	SKI;SKI	35;28
1	2587176	2587290	0.018005	1	-4.212333	10	1.726	5.9383	exon;exon;exon;exon;exon;exon;exon;exon	transcript:ENST00000498083;transcript:ENST00000465233;transcript:ENST00000378427;transcript:ENST00000537325;transcript:ENST00000378424;transcript:ENST00000419916;transcript:ENST00000378425;transcript:ENST00000444521	FAM213B;FAM213B;FAM213B;FAM213B;FAM213B;FAM213B;FAM213B;FAM213B	114;114;114;114;114;114;114;114
1	3193036	3193133	0.0074511	1	1.979667	10	3.1417	1.162	intron;intron;intron;intron	transcript:ENST00000270722;transcript:ENST00000514189;transcript:ENST00000378391;transcript:ENST00000511072	PRDM16;PRDM16;PRDM16;PRDM16	97;97;97;97
1	6601874	6601995	0.0057358	1	-4.560625	16	1.3854	5.946	exon;exon	transcript:ENST00000377663;transcript:ENST00000377658	KLHL21;KLHL21	121;121
1	6785489	6785570	0.017153	1	2.959744	13	5.6164	2.6567	exon;exon;exon;exon;utr5;utr5;utr5;utr5	transcript:ENST00000467404;transcript:ENST00000557126;transcript:ENST00000473578;transcript:ENST00000303635;transcript:ENST00000467404;transcript:ENST00000557126;transcript:ENST00000473578;transcript:ENST00000303635	CAMTA1;CAMTA1;CAMTA1;CAMTA1;CAMTA1;CAMTA1;CAMTA1;CAMTA1	40;40;40;40;13;40;41;41
1	11649101	11649220	0.011276	1	1.298333	12	4.1869	2.8886	exon	transcript:ENST00000354287	FBXO2	119
1	11655855	11655964	0.0092666	1	1.395	10	1.7163	0.32133	exon;exon;exon;exon;exon;exon;exon	transcript:ENST00000376762;transcript:ENST00000376760;transcript:ENST00000251547;transcript:ENST00000376768;transcript:ENST00000376770;transcript:ENST00000425796;transcript:ENST00000251546	FBXO44;FBXO44;FBXO44;FBXO44;FBXO44;FBXO44;FBXO44	109;109;109;109;109;109;109
1	11674119	11674260	0.0059613	1	-2.236333	10	1.285	3.5213	utr3	transcript:ENST00000376753	FBXO6	141
1	15526871	15526957	0.044359	1	1.057	10	2.7907	1.7337	utr5;utr5;utr5;utr5	transcript:ENST00000375849;transcript:ENST00000375847;transcript:ENST00000616884;transcript:ENST00000375838	DNAJC16;DNAJC16;DNAJC16;DNAJC16	86;86;86;86
1	15604545	15604639	0.0054447	1	2.768333	10	4.1973	1.429	promoter	transcript:ENST00000428945	RP4-680D5.2	94
1	15617548	15617623	0.034234	1	1.149444	12	2.5233	1.3739	utr5	transcript:ENST00000480945	DDI2	75
1	15725348	15725534	0.00071014	1	-2.003	10	1.925	3.928	exon;exon	transcript:ENST00000375793;transcript:ENST00000375799	PLEKHM2;PLEKHM2	186;186
1	15876316	15876482	0.0017227	1	-5.269333	10	2.7117	7.981	exon;exon	transcript:ENST00000438066;transcript:ENST00000375759	SPEN;SPEN	166;166
1	15931931	15932109	0.0062358	1	-1.073	10	1.8573	2.9303	exon	transcript:ENST00000375759	SPEN	178
1	16124724	16125087	0.032877	1	-1.393846	13	1.3623	2.7562	utr3	transcript:ENST00000358432	EPHA2	363
1	16148732	16148924	0.011276	1	-0.796944	12	1.2697	2.0667	exon	transcript:ENST00000358432	EPHA2	192
1	16440754	16440843	0.025013	1	-1.082778	12	1.4286	2.5114	exon;exon;exon;exon;utr5;utr5;utr5;utr5	transcript:ENST00000443980;transcript:ENST00000457722;transcript:ENST00000504551;transcript:ENST00000337132;transcript:ENST00000443980;transcript:ENST00000457722;transcript:ENST00000504551;transcript:ENST00000337132	NECAP2;NECAP2;NECAP2;NECAP2;NECAP2;NECAP2;NECAP2;NECAP2	82;14;82;82;7;7;7;7
1	16613396	16613491	0.005996	1	-3.525833	12	2.3122	5.8381	promoter;promoter;utr5;utr5	transcript:ENST00000432949;transcript:ENST00000430580;transcript:ENST00000432949;transcript:ENST00000430580	NBPF1;NBPF1;NBPF1;NBPF1	4;4;91;91
1	21834766	21834919	0.02193	1	-1.675333	10	1.4777	3.153	exon	transcript:ENST00000374695	HSPG2	153
1	23778468	23778536	0.0021888	1	-4.216667	12	7.9186	12.135	exon;utr5	transcript:ENST00000246151;transcript:ENST00000246151	PITHD1;PITHD1	21;47
1	25232105	25232197	0.0020296	1	-3.424444	12	3.3061	6.7306	exon;exon	transcript:ENST00000354361;transcript:ENST00000236273	SYF2;SYF2	92;92
1	26863448	26863561	0.037105	1	2.261333	10	7.384	5.1227	exon	transcript:ENST00000339276	SFN	113
1	26863699	26863882	8.4012e-05	0.55666	-9.013	10	2.8223	11.835	exon	transcript:ENST00000339276	SFN	183
1	26921802	26921911	0.0022726	1	-1.736389	12	5.675	7.4114	exon;utr5	transcript:ENST00000321265;transcript:ENST00000321265	NUDC;NUDC	63;46
1	28259857	28259924	0.03329	1	-4.781667	12	2.3533	7.135	exon	transcript:ENST00000253063	SESN2	67
1	35192506	35192598	0.022798	1	2.344667	10	5.416	3.0713	exon	transcript:ENST00000357214	SFPQ	92
1	35192753	35192888	0.032508	1	1.10119	14	4.2048	3.1036	exon	transcript:ENST00000357214	SFPQ	135
1	36149351	36149481	1.7549e-05	1	-5.846458	16	2.3308	8.1773	exon;exon;exon;exon;utr5;utr5;utr5;utr5;utr5;utr5;utr5	transcript:ENST00000373159;transcript:ENST00000373166;transcript:ENST00000616395;transcript:ENST00000616074;transcript:ENST00000373159;transcript:ENST00000373162;transcript:ENST00000373163;transcript:ENST00000373166;transcript:ENST00000617904;transcript:ENST00000616395;transcript:ENST00000616074	TRAPPC3;TRAPPC3;TRAPPC3;TRAPPC3;TRAPPC3;TRAPPC3;TRAPPC3;TRAPPC3;TRAPPC3;TRAPPC3;TRAPPC3	27;27;27;27;103;103;73;91;103;103;103
1	36176378	36176435	0.00029213	1	-2.601	10	2.072	4.673	exon;exon;exon	transcript:ENST00000373151;transcript:ENST00000373150;transcript:ENST00000316156	MAP7D1;MAP7D1;MAP7D1	57;18;57
1	36177976	36178187	0.0002293	1	-2.192941	17	2.0096	4.2025	exon;exon;exon;exon	transcript:ENST00000530975;transcript:ENST00000373151;transcript:ENST00000373150;transcript:ENST00000316156	MAP7D1;MAP7D1;MAP7D1;MAP7D1	211;211;211;211
1	37595781	37595911	0.0076041	1	-1.780556	12	1.5156	3.2961	exon;utr5	transcript:ENST00000373062;transcript:ENST00000373062	GNL2;GNL2	41;89
1	39576440	39576491	0.035783	1	-1.246	10	1.658	2.904	utr5;utr5;utr5;utr5	transcript:ENST00000531243;transcript:ENST00000451091;transcript:ENST00000372856;transcript:ENST00000372857	PABPC4;PABPC4;PABPC4;PABPC4	51;51;51;51
1	40861737	40861781	0.00074937	1	-4.805	10	1.054	5.859	exon	transcript:ENST00000372638	CITED4	44
1	42682434	42682594	0.016569	1	0.529583	16	3.2202	2.6906	exon;exon;utr5;utr5	transcript:ENST00000332220;transcript:ENST00000321358;transcript:ENST00000332220;transcript:ENST00000321358	YBX1;YBX1;YBX1;YBX1	29;29;126;131
1	43617742	43617909	0.04282	1	-1.306	10	1.5457	2.8517	exon;exon;exon;exon;exon;exon	transcript:ENST00000372407;transcript:ENST00000414879;transcript:ENST00000429895;transcript:ENST00000412568;transcript:ENST00000438120;transcript:ENST00000359947	PTPRF;PTPRF;PTPRF;PTPRF;PTPRF;PTPRF	167;167;167;167;167;167
1	43621102	43621209	0.0037987	1	0.893889	12	1.9314	1.0375	exon;exon;exon;exon;exon;exon	transcript:ENST00000372407;transcript:ENST00000414879;transcript:ENST00000429895;transcript:ENST00000412568;transcript:ENST00000438120;transcript:ENST00000359947	PTPRF;PTPRF;PTPRF;PTPRF;PTPRF;PTPRF	107;107;107;107;107;107
1	44775805	44775881	0.00060361	1	-18.183667	10	11.626	29.809	intron;intron	transcript:ENST00000372209;transcript:ENST00000396651	RPS8;RPS8	76;76
1	44777621	44777755	0.017299	1	0.321333	10	1.6567	1.3353	exon;exon	transcript:ENST00000372209;transcript:ENST00000396651	RPS8;RPS8	134;134
1	46719039	46719086	0.032054	1	1.565333	10	5.1877	3.6223	utr5;promoter	transcript:ENST00000371933;transcript:ENST00000371933	EFCAB14;EFCAB14	25;22
1	52927337	52927410	0.027603	1	-1.247333	10	1.12	2.3673	exon;exon;exon;exon;utr5;utr5;utr5;utr5;utr5	transcript:ENST00000371513;transcript:ENST00000407246;transcript:ENST00000371509;transcript:ENST00000371514;transcript:ENST00000371513;transcript:ENST00000407246;transcript:ENST00000371509;transcript:ENST00000528311;transcript:ENST00000371514	SCP2;SCP2;SCP2;SCP2;SCP2;SCP2;SCP2;SCP2;SCP2	14;14;14;14;59;59;59;59;59
1	54200456	54200571	0.0041284	1	-4.845667	10	0.43067	5.2763	exon;exon;exon	transcript:ENST00000605337;transcript:ENST00000360840;transcript:ENST00000336230	MRPL37;MRPL37;MRPL37	115;115;115
1	67053906	67054009	0.0045311	1	-1.521667	10	1.2623	2.784	exon	transcript:ENST00000235345	SLC35D1	103
1	67054020	67054132	0.027286	1	0.862222	12	2.2625	1.4003	utr5;promoter	transcript:ENST00000235345;transcript:ENST00000235345	SLC35D1;SLC35D1	79;33
1	85465098	85465151	0.037105	1	-2.548667	10	1.718	4.2667	utr5;utr5;utr5;utr5	transcript:ENST00000539042;transcript:ENST00000284031;transcript:ENST00000426972;transcript:ENST00000535924	DDAH1;DDAH1;DDAH1;DDAH1	46;42;53;53
1	85582774	85582902	0.024625	1	-1.306333	10	1.895	3.2013	exon	transcript:ENST00000451137	CYR61	128
1	86704842	86704934	0.0026381	1	1.684444	12	2.8808	1.1964	exon;exon;exon;utr5;utr5;utr5;utr5	transcript:ENST00000482504;transcript:ENST00000370558;transcript:ENST00000616170;transcript:ENST00000482504;transcript:ENST00000370558;transcript:ENST00000535010;transcript:ENST00000616170	SH3GLB1;SH3GLB1;SH3GLB1;SH3GLB1;SH3GLB1;SH3GLB1;SH3GLB1	35;35;35;5;57;57;57
1	95072798	95072890	0.0092666	1	-6.38	10	1.1913	7.5713	exon	transcript:ENST00000370205	ALG14	92
1	100213362	100213481	0.025752	1	-1.631111	12	1.6506	3.2817	intron;intron	transcript:ENST00000370131;transcript:ENST00000370132	DBT;DBT	119;119
1	108992303	108992525	0.0059613	1	-0.739333	10	1.8097	2.549	intron;intron;intron;intron;intron	transcript:ENST00000357672;transcript:ENST00000369965;transcript:ENST00000361054;transcript:ENST00000369962;transcript:ENST00000400794	WDR47;WDR47;WDR47;WDR47;WDR47	222;222;222;222;222
1	112956044	112956100	0.0043255	1	-3.198667	10	0.996	4.1947	utr5;utr5;utr5;utr5	transcript:ENST00000429288;transcript:ENST00000458229;transcript:ENST00000538576;transcript:ENST00000369626	SLC16A1;SLC16A1;SLC16A1;SLC16A1	56;19;19;56
1	120952454	120952576	0.0068191	1	2.229	10	3.015	0.786	.	.	.	0
1	150579105	150579180	0.0016378	1	0.865667	10	2.7097	1.844	exon;exon	transcript:ENST00000307940;transcript:ENST00000369026	MCL1;MCL1	75;75
1	151190026	151190168	0.044359	1	-3.978	10	4.598	8.576	exon;exon;utr5;utr5	transcript:ENST00000354473;transcript:ENST00000368892;transcript:ENST00000354473;transcript:ENST00000368892	VPS72;VPS72;VPS72;VPS72	95;95;37;47
1	151993788	151993845	0.0088747	1	-1.163667	10	0.83567	1.9993	utr5	transcript:ENST00000368811	S100A10	57
1	153658792	153658881	0.002989	1	1.309091	11	2.4109	1.1018	exon	transcript:ENST00000368685	SNAPIN	89
1	154679088	154679344	0.0084977	1	1.928333	10	2.2783	0.35	.	.	.	0
1	154961495	154961599	0.0033564	1	3.274359	13	5.6762	2.4018	exon;utr5;utr5	transcript:ENST00000368457;transcript:ENST00000368456;transcript:ENST00000368457	PYGO2;PYGO2;PYGO2	81;23;23
1	154974749	154974899	0.044045	1	-1.93641	13	2.1631	4.0995	exon;exon;utr5	transcript:ENST00000308987;transcript:ENST00000368436;transcript:ENST00000368439	CKS1B;CKS1B;CKS1B	55;55;95
1	155911252	155911367	0.033258	1	0.976333	10	2.246	1.2697	utr5;utr5	transcript:ENST00000539040;transcript:ENST00000368323	RIT1;RIT1	115;115
1	156646835	156646966	0.0022106	1	7.321333	10	11.913	4.5917	exon;exon;exon;exon	transcript:ENST00000361588;transcript:ENST00000457777;transcript:ENST00000329117;transcript:ENST00000441358	BCAN;BCAN;BCAN;BCAN	131;131;131;131
1	156677023	156677094	0.034234	1	0.925833	12	3.6625	2.7367	exon	transcript:ENST00000368223	NES	71
1	157074415	157074625	0.0010856	1	1.144	10	2.9243	1.7803	.	.	.	0
1	160343141	160343261	0.040988	1	-1.650256	13	1.6864	3.3367	exon;exon;utr5;utr5	transcript:ENST00000241704;transcript:ENST00000368069;transcript:ENST00000241704;transcript:ENST00000368069	COPA;COPA;COPA;COPA	29;29;91;78
1	160894914	160895002	0.017299	1	1.613333	10	4.2373	2.624	.	.	.	0
1	161132621	161132768	0.0074511	1	-3.373	10	0.86933	4.2423	utr5;utr5;utr5;promoter;promoter;promoter;promoter;promoter;promoter	transcript:ENST00000490843;transcript:ENST00000545495;transcript:ENST00000368006;transcript:ENST00000464113;transcript:ENST00000368005;transcript:ENST00000490843;transcript:ENST00000545495;transcript:ENST00000458050;transcript:ENST00000368006	DEDD;DEDD;DEDD;DEDD;DEDD;DEDD;DEDD;DEDD;DEDD	46;67;47;80;80;80;80;80;80
1	165698460	165698549	0.0014382	1	2.108182	11	2.537	0.42879	exon	transcript:ENST00000354775	ALDH9A1	89
1	169106597	169106639	0.041325	1	2.908667	10	10.671	7.7623	utr5;utr5	transcript:ENST00000367815;transcript:ENST00000367816	ATP1B1;ATP1B1	42;42
1	180502158	180502284	0.0031076	1	-5.500667	10	4.0707	9.5713	exon;utr5	transcript:ENST00000367595;transcript:ENST00000367595	ACBD6;ACBD6	108;18
1	181088715	181088822	0.00027587	1	2.599667	10	4.029	1.4293	utr5	transcript:ENST00000367577	IER5	107
1	184051780	184051850	0.00030609	1	-2.226061	11	1.2888	3.5148	exon;exon;exon	transcript:ENST00000423085;transcript:ENST00000533373;transcript:ENST00000361641	TSEN15;TSEN15;TSEN15	70;70;70
1	193059185	193059327	2.7948e-05	1	-7.145278	12	6.1706	13.316	exon;exon;exon;exon;exon;exon;utr5;utr5;utr5;utr5;utr5	transcript:ENST00000367449;transcript:ENST00000367448;transcript:ENST00000367451;transcript:ENST00000367450;transcript:ENST00000367454;transcript:ENST00000367455;transcript:ENST00000367449;transcript:ENST00000367448;transcript:ENST00000367451;transcript:ENST00000367454;transcript:ENST00000367455	UCHL5;UCHL5;UCHL5;UCHL5;UCHL5;UCHL5;UCHL5;UCHL5;UCHL5;UCHL5;UCHL5	75;75;75;111;75;75;31;31;31;31;31
1	200029115	200029178	0.02193	1	1.275333	10	3.1037	1.8283	intron;intron;intron	transcript:ENST00000447034;transcript:ENST00000236914;transcript:ENST00000367362	NR5A2;NR5A2;NR5A2	63;63;63
1	200029218	200029279	0.024625	1	4.115333	10	7.8693	3.754	intron;intron;intron	transcript:ENST00000447034;transcript:ENST00000236914;transcript:ENST00000367362	NR5A2;NR5A2;NR5A2	61;61;61
1	200029757	200029926	0.028663	1	1.073667	10	1.9563	0.88267	intron;intron;intron	transcript:ENST00000447034;transcript:ENST00000236914;transcript:ENST00000367362	NR5A2;NR5A2;NR5A2	169;169;169
1	202438819	202438980	0.0081351	1	-1.171333	10	1.3227	2.494	intron;intron	transcript:ENST00000608999;transcript:ENST00000391959	PPP1R12B;PPP1R12B	161;161
1	202767277	202767515	0.038469	1	-6.280667	10	6.2963	12.577	intron;intron;intron	transcript:ENST00000235790;transcript:ENST00000367264;transcript:ENST00000367265	KDM5B;KDM5B;KDM5B	238;238;238
1	205121894	205121988	0.023696	1	1.594	10	2.4563	0.86233	utr5;utr5	transcript:ENST00000367164;transcript:ENST00000264515	RBBP5;RBBP5	94;94
1	207752115	207752224	0.010537	1	2.664	10	3.3917	0.72767	exon;exon;exon;exon;exon;exon;exon;exon;exon;exon;utr5;utr5;utr5;utr5;utr5;utr5;utr5;utr5;utr5;utr5	transcript:ENST00000480003;transcript:ENST00000360212;transcript:ENST00000367047;transcript:ENST00000322875;transcript:ENST00000357714;transcript:ENST00000367041;transcript:ENST00000367042;transcript:ENST00000322918;transcript:ENST00000354848;transcript:ENST00000358170;transcript:ENST00000480003;transcript:ENST00000360212;transcript:ENST00000367047;transcript:ENST00000322875;transcript:ENST000003…	CD46;CD46;CD46;CD46;CD46;CD46;CD46;CD46;CD46;CD46;CD46;CD46;CD46;CD46;CD46;CD46;CD46;CD46;CD46;CD46	12;12;12;12;12;12;12;12;12;12;90;97;97;97;97;97;97;97;97;97
1	211382815	211382893	0.00031344	1	5.316111	12	7.1461	1.83	.	.	.	0
1	211579072	211579153	0.044359	1	-2.328	10	2.0583	4.3863	promoter	transcript:ENST00000367001	SLC30A1	81
1	212608807	212608910	0.025718	1	-0.613148	18	0.98611	1.5993	utr5;utr5;utr5;utr5	transcript:ENST00000341491;transcript:ENST00000613954;transcript:ENST00000366987;transcript:ENST00000366981	ATF3;ATF3;ATF3;ATF3	103;103;103;103
1	214281203	214281248	0.00067283	1	-8.138	10	1.2097	9.3477	utr5;promoter	transcript:ENST00000366957;transcript:ENST00000366957	SMYD2;SMYD2	16;29
1	220046442	220046497	0.014119	1	-1.417667	10	1.7183	3.136	utr5;utr5	transcript:ENST00000609181;transcript:ENST00000366923	EPRS;EPRS	9;55
1	220690381	220690469	0.0039395	1	5.925333	10	11.874	5.949	exon;utr5	transcript:ENST00000294889;transcript:ENST00000294889	C1orf115;C1orf115	67;21
1	223864611	223864863	0.013385	1	1.76	13	3.1744	1.4144	.	.	.	0
1	225924063	225924156	0.044359	1	2.627	10	3.7613	1.1343	exon;exon;exon;exon;exon;utr5;utr5;utr5	transcript:ENST00000343818;transcript:ENST00000612039;transcript:ENST00000612651;transcript:ENST00000612651;transcript:ENST00000432920;transcript:ENST00000343818;transcript:ENST00000612039;transcript:ENST00000432920	PYCR2;PYCR2;PYCR2;PYCR2;RP4-559A3.7;PYCR2;PYCR2;RP4-559A3.7	47;47;10;36;47;46;46;46
1	226186528	226186623	0.039559	1	2.18	11	6.7515	4.5715	exon	transcript:ENST00000366812	ACBD3	95
1	226407829	226407916	0.035783	1	1.018667	10	3.039	2.0203	exon;exon;exon;exon	transcript:ENST00000366790;transcript:ENST00000629232;transcript:ENST00000366792;transcript:ENST00000366794	PARP1;PARP1;PARP1;PARP1	87;87;87;87
1	228103167	228103259	0.028663	1	-2.192667	10	1.6163	3.809	exon;utr5	transcript:ENST00000272139;transcript:ENST00000272139	C1orf35;C1orf35	60;32
1	228140299	228140362	0.0020019	1	3.549	10	6.269	2.72	exon;exon;exon;exon;utr5;utr5;utr5;utr5;utr5;utr5;utr5	transcript:ENST00000366723;transcript:ENST00000453943;transcript:ENST00000366728;transcript:ENST00000391865;transcript:ENST00000366723;transcript:ENST00000453943;transcript:ENST00000366728;transcript:ENST00000312726;transcript:ENST00000366726;transcript:ENST00000391865;transcript:ENST00000366730	GUK1;GUK1;GUK1;GUK1;GUK1;GUK1;GUK1;GUK1;GUK1;GUK1;GUK1	60;60;60;60;1;3;3;3;3;3;3
1	228406310	228406380	0.0020019	1	1.23	10	1.99	0.76	exon;exon	transcript:ENST00000366699;transcript:ENST00000284551	TRIM11;TRIM11	70;70
1	228457736	228457784	0.0028223	1	4.349333	10	4.6597	0.31033	exon	transcript:ENST00000366695	HIST3H2A	48
1	230279420	230279631	0.026578	1	-2.382667	10	1.73	4.1127	exon;utr3	transcript:ENST00000366672;transcript:ENST00000366672	GALNT2;GALNT2	38;173
1	230281032	230281322	0.015461	1	2.158056	12	2.9172	0.75917	utr3	transcript:ENST00000366672	GALNT2	290
1	231338363	231338487	0.012999	1	-2.250667	10	1.5467	3.7973	exon;exon;exon;utr5;utr5;utr5	transcript:ENST00000008440;transcript:ENST00000295050;transcript:ENST00000391858;transcript:ENST00000008440;transcript:ENST00000295050;transcript:ENST00000391858	SPRTN;SPRTN;SPRTN;SPRTN;SPRTN;SPRTN	104;104;104;20;20;20
1	231528687	231528807	0.032054	1	-3.311	10	1.1763	4.4873	utr5;utr5	transcript:ENST00000413309;transcript:ENST00000366639	TSNAX;TSNAX	120;120
1	234608987	234609076	0.017485	1	-1.799444	12	0.7325	2.5319	exon;exon	transcript:ENST00000366609;transcript:ENST00000366610	IRF2BP2;IRF2BP2	89;89
1	235649748	235649801	0.017485	1	-3.335	12	3.0203	6.3553	utr5;utr5;utr5	transcript:ENST00000366598;transcript:ENST00000450593;transcript:ENST00000391854	GNG4;GNG4;GNG4	53;53;53
1	244863618	244863661	0.0088747	1	9.517667	10	32.215	22.697	exon	transcript:ENST00000283179	HNRNPU	43
1	244864061	244864143	0.019738	1	-1.100556	12	9.4444	10.545	exon;exon	transcript:ENST00000283179;transcript:ENST00000444376	HNRNPU;HNRNPU	82;82
1	244864470	244864527	0.037105	1	-0.268333	10	1.474	1.7423	utr5;utr5	transcript:ENST00000283179;transcript:ENST00000444376	HNRNPU;HNRNPU	1;57
2	11618811	11618907	0.016191	1	5.226364	11	9.1406	3.9142	exon;exon;exon	transcript:ENST00000396123;transcript:ENST00000234142;transcript:ENST00000381486	GREB1;GREB1;GREB1	96;96;96
2	23940483	23940544	0.00038778	1	-6.434333	10	2.735	9.1693	utr5;utr5;utr5	transcript:ENST00000309033;transcript:ENST00000535786;transcript:ENST00000404924	UBXN2A;UBXN2A;UBXN2A	61;61;61
2	25822319	25822421	0.030498	1	-1.688718	13	2.6028	4.2915	intron;intron	transcript:ENST00000336112;transcript:ENST00000435504	ASXL2;ASXL2	102;102
2	26786090	26786188	0.00083393	1	-1.956667	10	1.48	3.4367	utr5;utr5	transcript:ENST00000233505;transcript:ENST00000335756	CENPA;CENPA	98;98
2	26786217	26786281	0.0017227	1	-2.296	10	1.699	3.995	exon;exon	transcript:ENST00000233505;transcript:ENST00000335756	CENPA;CENPA	64;64
2	27134602	27134658	0.01247	1	1.847667	10	2.9287	1.081	utr5;utr5	transcript:ENST00000406567;transcript:ENST00000260643	PREB;PREB	10;56
2	27225015	27225219	0.0041534	1	2.766667	11	5.8361	3.0694	exon;exon	transcript:ENST00000403525;transcript:ENST00000264705	CAD;CAD	204;204
2	28894709	28894909	0.0017628	1	-1.39963	18	2.9009	4.3006	exon	transcript:ENST00000407426	WDR43	200
2	36356534	36356609	0.038469	1	-2.25	10	1.7247	3.9747	exon;exon;exon	transcript:ENST00000428774;transcript:ENST00000426856;transcript:ENST00000280527	CRIM1;CRIM1;CRIM1	75;75;75
2	36597921	36598008	0.024625	1	1.226667	10	3.2723	2.0457	exon;exon	transcript:ENST00000405912;transcript:ENST00000379245	FEZ2;FEZ2	87;87
2	42054053	42054266	0.010074	1	1.49641	13	2.86	1.3636	exon	transcript:ENST00000294964	PKDCC	213
2	46941444	46941493	0.02193	1	-3.894667	10	1.334	5.2287	utr5;utr5;utr5;utr5	transcript:ENST00000394850;transcript:ENST00000319190;transcript:ENST00000409147;transcript:ENST00000409207	TTC7A;TTC7A;MCFD2;MCFD2	49;49;49;49
2	53970881	53970939	0.010537	1	-3.905667	10	2.9217	6.8273	utr5	transcript:ENST00000606082	ACYP2	58
2	55049755	55049819	0.0088747	1	-0.776	10	0.66267	1.4387	exon;exon;exon;exon	transcript:ENST00000402434;transcript:ENST00000357732;transcript:ENST00000317610;transcript:ENST00000337526	RTN4;RTN4;RTN4;RTN4	64;64;64;64
2	64019226	64019355	0.024625	1	-3.766667	10	7.3413	11.108	promoter;promoter	transcript:ENST00000272322;transcript:ENST00000409558	VPS54;VPS54	129;129
2	65313686	65313791	0.026078	1	-1.003939	11	2.747	3.7509	exon;exon;exon;exon	transcript:ENST00000421087;transcript:ENST00000452315;transcript:ENST00000443619;transcript:ENST00000356388	SPRED2;SPRED2;SPRED2;SPRED2	89;105;105;105
2	68157881	68157995	0.0026888	1	-4.002	10	6.3843	10.386	exon;utr5	transcript:ENST00000263657;transcript:ENST00000263657	PNO1;PNO1	61;53
2	68252205	68252254	0.044359	1	1.982	10	4.4587	2.4767	utr5	transcript:ENST00000234310	PPP3R1	49
2	71226976	71227066	7.8991e-05	1	-2.472333	10	3.6483	6.1207	utr5	transcript:ENST00000244221	PAIP2B	90
2	73112372	73112460	0.02193	1	1.674667	10	2.6627	0.988	exon;exon	transcript:ENST00000258098;transcript:ENST00000486777	RAB11FIP5;RAB11FIP5	88;88
2	73252701	73252844	0.0096739	1	0.813	10	1.843	1.03	exon;exon;exon;exon	transcript:ENST00000398422;transcript:ENST00000258091;transcript:ENST00000539919;transcript:ENST00000540468	CCT7;CCT7;CCT7;CCT7	143;143;143;143
2	75493265	75493563	0.0017957	1	1.555758	22	2.885	1.3292	exon;exon;exon;exon;exon;exon;exon	transcript:ENST00000452003;transcript:ENST00000432649;transcript:ENST00000410071;transcript:ENST00000410010;transcript:ENST00000410113;transcript:ENST00000233712;transcript:ENST00000393913	EVA1A;EVA1A;EVA1A;EVA1A;EVA1A;EVA1A;EVA1A	172;297;298;298;298;298;298
2	84971140	84971283	0.0044775	1	-2.946087	23	5.7414	8.6875	utr5;utr5	transcript:ENST00000409785;transcript:ENST00000456682	KCMF1;KCMF1	143;143
2	88627070	88627108	0.034501	1	2.234667	10	5.8283	3.5937	exon	transcript:ENST00000303236	EIF2AK3	38
2	96266338	96266452	0.016692	1	-2.014359	13	2.1205	4.1349	exon;utr5	transcript:ENST00000488633;transcript:ENST00000488633	CIAO1;CIAO1	102;12
2	96761424	96761647	0.045945	1	2.013	10	2.9543	0.94133	exon	transcript:ENST00000377075	CNNM4	223
2	97995530	97995576	8.5825e-06	1	6.029667	10	7.8003	1.7707	exon	transcript:ENST00000186436	TMEM131	46
2	101002610	101002795	0.0031076	1	2.477	10	3.4813	1.0043	exon;exon;exon;exon;exon;exon;exon;exon;exon;exon;utr5;utr5;utr5;utr5;utr5;utr5;utr5;utr5;utr5	transcript:ENST00000441435;transcript:ENST00000409711;transcript:ENST00000456292;transcript:ENST00000409038;transcript:ENST00000409650;transcript:ENST00000409733;transcript:ENST00000409320;transcript:ENST00000409028;transcript:ENST00000409000;transcript:ENST00000264258;transcript:ENST00000409711;transcript:ENST00000456292;transcript:ENST00000409038;transcript:ENST00000409650;transcript:ENST000004…	RPL31;RPL31;RPL31;RPL31;RPL31;RPL31;RPL31;RPL31;RPL31;RPL31;RPL31;RPL31;RPL31;RPL31;RPL31;RPL31;RPL31;RPL31;RPL31	57;94;94;94;94;94;94;94;94;94;11;11;91;91;91;91;91;91;91
2	101252931	101252998	0.02193	1	6.213333	10	16.65	10.437	utr5;exon	transcript:ENST00000289382;transcript:ENST00000289382	CNOT11;CNOT11	33;34
2	101308456	101308533	0.033258	1	0.983667	10	4.1987	3.215	exon	transcript:ENST00000295317	RNF149	77
2	105881571	105881749	0.0017307	1	1.468462	13	3.0346	1.5662	exon;exon	transcript:ENST00000393349;transcript:ENST00000233154	NCK2;NCK2	178;178
2	108786784	108786894	0.0068191	1	2.553333	10	4.213	1.6597	exon;exon;utr5;utr5	transcript:ENST00000295124;transcript:ENST00000412964;transcript:ENST00000295124;transcript:ENST00000412964	CCDC138;CCDC138;CCDC138;CCDC138	72;72;38;38
2	109615092	109615260	0.044359	1	-3.355333	10	1.4623	4.8177	exon	transcript:ENST00000356454	SOWAHC	168
2	120289592	120289748	0.043399	1	1.624242	11	4.4673	2.843	exon;exon;exon;exon	transcript:ENST00000412383;transcript:ENST00000420510;transcript:ENST00000272519;transcript:ENST00000447591	RALB;RALB;RALB;RALB	156;156;156;113
2	127701874	127701928	0.025515	1	-5.944615	13	4.7528	10.697	exon	transcript:ENST00000310981	SFT2D3	54
2	128268274	128268392	0.00092727	1	1.121667	10	2.2253	1.1037	exon	transcript:ENST00000259241	HS6ST1	118
2	130153703	130153929	0.0014796	1	1.16	10	2.1077	0.94767	exon;exon;exon;exon;exon;exon	transcript:ENST00000449159;transcript:ENST00000457039;transcript:ENST00000409031;transcript:ENST00000439886;transcript:ENST00000351288;transcript:ENST00000431183	SMPD4;SMPD4;SMPD4;SMPD4;SMPD4;SMPD4	226;226;226;226;226;226
2	130343088	130343144	0.023696	1	1.346667	10	2.7677	1.421	exon;exon	transcript:ENST00000409935;transcript:ENST00000259239	IMP4;IMP4	56;56
2	130345589	130345680	0.0052019	1	2.831	10	4.2813	1.4503	exon;exon;exon;exon;exon	transcript:ENST00000452955;transcript:ENST00000428740;transcript:ENST00000409649;transcript:ENST00000409935;transcript:ENST00000259239	IMP4;IMP4;IMP4;IMP4;IMP4	91;91;91;91;91
2	131363215	131363535	0.017485	1	-1.053611	12	1.2431	2.2967	exon	transcript:ENST00000623617	WTH3DI	320
2	131442942	131443216	0.0062358	1	-0.964	10	1.883	2.847	.	.	.	0
2	135741706	135741762	0.004869	1	-3.031944	12	1.2619	4.2939	utr5;utr5	transcript:ENST00000415164;transcript:ENST00000272638	UBXN4;UBXN4	29;56
2	171922429	171922505	0.018026	1	-1.68	12	1.5244	3.2044	exon;utr5;promoter	transcript:ENST00000264108;transcript:ENST00000264108;transcript:ENST00000264108	HAT1;HAT1;HAT1	5;36;35
2	174719835	174719939	0.011959	1	-0.400333	10	1.0683	1.4687	.	.	.	0
2	178454949	178455198	0.043805	1	1.910833	12	4.6133	2.7025	intron;intron;intron	transcript:ENST00000442710;transcript:ENST00000375129;transcript:ENST00000409117	DFNB59;DFNB59;DFNB59	249;249;249
2	182716266	182716319	0.018737	1	-1.038667	10	1.4783	2.517	utr5;utr5	transcript:ENST00000264065;transcript:ENST00000616986	DNAJC10;DNAJC10	48;53
2	182716376	182716474	0.0010856	1	-3.878	10	2.8813	6.7593	utr5;utr5	transcript:ENST00000264065;transcript:ENST00000616986	DNAJC10;DNAJC10	98;98
2	189661448	189661539	0.0054447	1	-2.513333	10	1.829	4.3423	exon;exon;exon;exon;utr5;utr5;utr5;utr5;utr5;utr5	transcript:ENST00000607690;transcript:ENST00000607829;transcript:ENST00000606910;transcript:ENST00000607535;transcript:ENST00000606910;transcript:ENST00000420250;transcript:ENST00000607535;transcript:ENST00000425590;transcript:ENST00000260952;transcript:ENST00000607062	ASNSD1;ASNSD1;ASNSD1;ASNSD1;ASNSD1;ASNSD1;ASNSD1;ASNSD1;ASNSD1;ASNSD1	19;19;19;19;2;58;62;72;72;72
2	191245562	191245616	0.017299	1	-1.939667	10	2.6053	4.545	utr5;utr5;utr5;utr5	transcript:ENST00000304164;transcript:ENST00000392318;transcript:ENST00000339514;transcript:ENST00000418908	MYO1B;MYO1B;MYO1B;MYO1B	54;54;54;54
2	202035956	202036060	0.028663	1	1.493333	10	2.1003	0.607	exon	transcript:ENST00000286201	FZD7	104
2	207767030	207767099	0.0035278	1	2.172424	11	4.7039	2.5315	exon	transcript:ENST00000295417	FZD5	69
2	215435781	215435913	0.0029619	1	-3.011	10	3.2263	6.2373	exon;exon;exon;exon;exon;exon;exon;exon;exon;exon;exon;utr5;utr5;utr5;utr5;utr5;utr5;utr5;utr5;utr5;utr5;utr5	transcript:ENST00000426059;transcript:ENST00000356005;transcript:ENST00000432072;transcript:ENST00000443816;transcript:ENST00000446046;transcript:ENST00000359671;transcript:ENST00000354785;transcript:ENST00000357867;transcript:ENST00000336916;transcript:ENST00000323926;transcript:ENST00000421182;transcript:ENST00000426059;transcript:ENST00000356005;transcript:ENST00000432072;transcript:ENST000004…	FN1;FN1;FN1;FN1;FN1;FN1;FN1;FN1;FN1;FN1;FN1;FN1;FN1;FN1;FN1;FN1;FN1;FN1;FN1;FN1;FN1;FN1	21;21;21;21;21;21;21;21;21;21;21;111;111;111;111;111;111;111;111;111;111;111
2	218217494	218217542	0.0084977	1	1.937	10	5.413	3.476	exon;exon;exon	transcript:ENST00000295685;transcript:ENST00000420104;transcript:ENST00000315717	ARPC2;ARPC2;ARPC2	48;48;48
2	219250372	219250577	0.00044169	1	4.766389	12	9.0347	4.2683	exon;exon	transcript:ENST00000392088;transcript:ENST00000248437	TUBA4A;TUBA4A	205;205
2	219567338	219567487	0.03059	1	1.146667	12	3.3467	2.2	exon;exon;exon;exon;exon	transcript:ENST00000289656;transcript:ENST00000373873;transcript:ENST00000603926;transcript:ENST00000373876;transcript:ENST00000404537	OBSL1;OBSL1;OBSL1;OBSL1;OBSL1	149;149;149;149;149
2	219570332	219570370	0.00074937	1	3.285333	10	4.9933	1.708	exon;exon;exon;exon	transcript:ENST00000373873;transcript:ENST00000603926;transcript:ENST00000373876;transcript:ENST00000404537	OBSL1;OBSL1;OBSL1;OBSL1	38;38;38;38
2	226797411	226797528	0.0092666	1	-2.714333	10	1.186	3.9003	exon	transcript:ENST00000305123	IRS1	117
2	226798641	226798734	0.011959	1	1.081667	10	2.1163	1.0347	exon	transcript:ENST00000305123	IRS1	93
2	231037554	231037630	0.047461	1	2.692222	12	8.6261	5.9339	exon;utr5	transcript:ENST00000373640;transcript:ENST00000373640	C2orf72;C2orf72	65;11
2	231464339	231464490	0.0080907	1	-0.717407	18	1.7806	2.498	exon;utr5	transcript:ENST00000322723;transcript:ENST00000322723	NCL;NCL	14;137
2	231781129	231781250	0.0017952	1	4.166667	14	5.2702	1.1036	utr5;utr5;utr5	transcript:ENST00000428104;transcript:ENST00000409772;transcript:ENST00000287600	PDE6D;PDE6D;PDE6D	121;121;121
2	233854418	233854502	0.00054107	1	-1.482667	10	1.9663	3.449	exon;exon;exon;exon;exon;utr5;utr5;utr5;utr5	transcript:ENST00000454020;transcript:ENST00000414924;transcript:ENST00000411486;transcript:ENST00000432087;transcript:ENST00000441687;transcript:ENST00000414924;transcript:ENST00000411486;transcript:ENST00000432087;transcript:ENST00000441687	HJURP;HJURP;HJURP;HJURP;HJURP;HJURP;HJURP;HJURP;HJURP	56;82;82;82;82;2;2;2;2
2	241686655	241686714	0.011467	1	-3.753667	10	3.007	6.7607	exon;exon	transcript:ENST00000445261;transcript:ENST00000305784	DTYMK;DTYMK	57;59
3	5122331	5122420	0.0042662	1	1.142708	16	2.2837	1.141	utr5;utr5;utr5	transcript:ENST00000419534;transcript:ENST00000611208;transcript:ENST00000256496	ARL8B;ARL8B;ARL8B	89;89;89
3	5122422	5122536	0.022402	1	0.542821	13	0.90205	0.35923	exon;exon;exon;utr5;utr5;utr5	transcript:ENST00000419534;transcript:ENST00000611208;transcript:ENST00000256496;transcript:ENST00000419534;transcript:ENST00000611208;transcript:ENST00000256496	ARL8B;ARL8B;ARL8B;ARL8B;ARL8B;ARL8B	71;71;71;43;43;43
3	9734280	9734684	0.00036714	1	-2.384359	13	1.3377	3.7221	exon;exon;exon;exon;exon;exon	transcript:ENST00000457855;transcript:ENST00000426583;transcript:ENST00000420291;transcript:ENST00000383829;transcript:ENST00000424362;transcript:ENST00000433861	BRPF1;BRPF1;BRPF1;BRPF1;BRPF1;BRPF1	404;176;161;404;404;404
3	9743015	9743194	0.023696	1	0.651667	10	1.9407	1.289	exon;exon;exon;exon	transcript:ENST00000457855;transcript:ENST00000383829;transcript:ENST00000424362;transcript:ENST00000433861	BRPF1;BRPF1;BRPF1;BRPF1	179;179;179;179
3	9769844	9769912	0.0013757	1	6.774242	11	11.541	4.7667	utr5;utr5	transcript:ENST00000411972;transcript:ENST00000256460	CAMK1;CAMK1	68;68
3	10141873	10141945	0.039876	1	-1.607667	10	4.201	5.8087	exon;exon	transcript:ENST00000345392;transcript:ENST00000256474	VHL;VHL	72;72
3	12935899	12935980	0.028663	1	1.626333	10	3.37	1.7437	exon;exon;exon	transcript:ENST00000613206;transcript:ENST00000618604;transcript:ENST00000273221	IQSEC1;IQSEC1;IQSEC1	81;81;81
3	15065197	15065272	0.00053477	1	-2.572564	13	2.7285	5.301	utr5;utr5;utr5	transcript:ENST00000444840;transcript:ENST00000449354;transcript:ENST00000253686	MRPS25;MRPS25;MRPS25	75;63;75
3	15332400	15332464	0.0040803	1	3.732778	12	4.6989	0.96611	exon;utr5;utr5;utr5	transcript:ENST00000383791;transcript:ENST00000426925;transcript:ENST00000383791;transcript:ENST00000408919	SH3BP5;SH3BP5;SH3BP5;SH3BP5	8;56;56;56
3	15427750	15427858	0.039303	1	-1.4225	12	1.6108	3.0333	exon;utr5;utr5	transcript:ENST00000396842;transcript:ENST00000396842;transcript:ENST00000598878	EAF1;EAF1;METTL6	79;29;29
3	28241639	28241808	5.6752e-07	0.22845	3.728	20	5.8547	2.1267	exon;exon;utr5;utr5	transcript:ENST00000423894;transcript:ENST00000466830;transcript:ENST00000423894;transcript:ENST00000466830	CMC1;CMC1;CMC1;CMC1	15;15;154;154
3	32685276	32685393	0.041325	1	-3.380667	10	3.3693	6.75	utr5;utr5	transcript:ENST00000328834;transcript:ENST00000331889	CNOT10;CNOT10	117;117
3	36993520	36993626	0.0020296	1	2.478611	12	5.2028	2.7242	exon;exon;utr5;utr5	transcript:ENST00000456676;transcript:ENST00000231790;transcript:ENST00000536378;transcript:ENST00000231790	MLH1;MLH1;MLH1;MLH1	54;79;27;27
3	38477312	38477489	0.01196	1	1.626667	13	3.1374	1.5108	exon	transcript:ENST00000352511	ACVR2B	177
3	39383500	39383602	0.039303	1	0.682778	12	2.1817	1.4989	utr5;utr5	transcript:ENST00000431510;transcript:ENST00000273158	SLC25A38;SLC25A38	102;102
3	44510732	44510772	0.024293	1	3.558056	12	6.7906	3.2325	promoter	transcript:ENST00000436261	ZNF852	40
3	44625067	44625142	0.0071288	1	1.23	10	2.8247	1.5947	utr5;utr5;utr5;utr5	transcript:ENST00000383745;transcript:ENST00000344387;transcript:ENST00000383744;transcript:ENST00000412641	ZNF197;ZNF197;ZNF197;ZNF197	75;75;75;75
3	46976641	46976746	9.5961e-06	1	2.720833	12	7.0236	4.3028	exon;exon;exon;exon	transcript:ENST00000605875;transcript:ENST00000446836;transcript:ENST00000292314;transcript:ENST00000425441	CCDC12;CCDC12;CCDC12;CCDC12	91;91;105;91
3	47336562	47336709	0.010513	1	1.101515	11	2.1073	1.0058	exon	transcript:ENST00000232766	KLHL18	147
3	48847398	48847510	0.018601	1	0.715128	13	1.8633	1.1482	exon;exon;exon;exon	transcript:ENST00000419216;transcript:ENST00000296446;transcript:ENST00000454963;transcript:ENST00000265563	PRKAR2A;PRKAR2A;PRKAR2A;PRKAR2A	112;112;112;112
3	48847749	48847813	0.0092666	1	-0.847667	10	2.5347	3.3823	utr5;utr5;utr5;utr5	transcript:ENST00000419216;transcript:ENST00000296446;transcript:ENST00000454963;transcript:ENST00000265563	PRKAR2A;PRKAR2A;PRKAR2A;PRKAR2A	64;64;55;64
3	49358172	49358313	3.6422e-05	1	-7.881481	18	6.5863	14.468	exon;exon;exon;utr5;utr5;utr5	transcript:ENST00000620890;transcript:ENST00000419349;transcript:ENST00000419783;transcript:ENST00000620890;transcript:ENST00000419349;transcript:ENST00000419783	GPX1;GPX1;GPX1;GPX1;GPX1;GPX1	106;106;106;35;5;35
3	49686111	49686185	0.02109	1	-1.552333	10	0.62867	2.181	exon	transcript:ENST00000449682	MST1	74
3	50337302	50337361	0.0081351	1	-2.642333	10	3.564	6.2063	exon;utr5;utr5;utr5	transcript:ENST00000327761;transcript:ENST00000395126;transcript:ENST00000616212;transcript:ENST00000327761	RASSF1;RASSF1;RASSF1;RASSF1	17;42;42;42
3	51385361	51385432	0.00029131	1	3.446667	11	11.462	8.0155	exon	transcript:ENST00000528157	MANF	71
3	51538733	51538799	0.0096739	1	7.096333	10	18.379	11.282	.	.	.	0
3	52529161	52529321	0.046215	1	-1.305833	12	1.1361	2.4419	exon;exon;exon;exon	transcript:ENST00000489316;transcript:ENST00000459839;transcript:ENST00000422318;transcript:ENST00000307076	NT5DC2;NT5DC2;NT5DC2;NT5DC2	160;160;160;160
3	52533605	52533673	0.0012685	1	3.866333	10	9.9873	6.121	exon;exon	transcript:ENST00000459839;transcript:ENST00000422318	NT5DC2;NT5DC2	68;68
3	52536691	52536792	0.0092666	1	1.931667	10	3.2667	1.335	exon;exon;exon;utr5;utr5;utr5	transcript:ENST00000476842;transcript:ENST00000477703;transcript:ENST00000307106;transcript:ENST00000476842;transcript:ENST00000477703;transcript:ENST00000307106	SMIM4;SMIM4;SMIM4;SMIM4;SMIM4;SMIM4	37;37;18;64;64;64
3	58123480	58123641	6.5258e-07	1	-3.309778	15	1.6869	4.9967	exon;exon;exon;exon;exon	transcript:ENST00000493452;transcript:ENST00000429972;transcript:ENST00000358537;transcript:ENST00000295956;transcript:ENST00000490882	FLNB;FLNB;FLNB;FLNB;FLNB	161;161;161;161;161
3	63863772	63863852	0.037254	1	5.399815	18	16.909	11.509	exon;utr5;utr5;utr5	transcript:ENST00000295899;transcript:ENST00000464327;transcript:ENST00000469584;transcript:ENST00000295899	THOC7;THOC7;THOC7;THOC7	18;9;62;62
3	75214573	75214703	0.034501	1	1.476333	10	4.996	3.5197	.	.	.	0
3	99817891	99818020	0.040988	1	0.568974	13	2.1982	1.6292	exon;utr5;utr5	transcript:ENST00000421999;transcript:ENST00000463526;transcript:ENST00000421999	CMSS1;CMSS1;CMSS1	41;88;88
3	101574184	101574261	0.035783	1	-0.932333	10	2.7113	3.6437	exon;exon;utr5;utr5;utr5	transcript:ENST00000627393;transcript:ENST00000265260;transcript:ENST00000627393;transcript:ENST00000469941;transcript:ENST00000265260	PCNP;PCNP;PCNP;PCNP;PCNP	46;46;13;22;31
3	128650545	128650652	4.6658e-05	1	-1.112424	11	2.3485	3.4609	exon	transcript:ENST00000296255	RPN1	107
3	128726305	128726352	0.0007906	1	-0.930333	10	1.5363	2.4667	utr5;utr5	transcript:ENST00000482525;transcript:ENST00000265062	RAB7A;RAB7A	47;47
3	128879715	128879782	0.026578	1	2.224	10	2.6077	0.38367	exon;exon	transcript:ENST00000514336;transcript:ENST00000308982	ACAD9;ACAD9	67;67
3	129121553	129121610	0.024625	1	3.088667	10	7.7427	4.654	utr5;utr5;utr5;utr5;utr5;utr5;utr5;utr5	transcript:ENST00000615093;transcript:ENST00000476465;transcript:ENST00000393305;transcript:ENST00000393307;transcript:ENST00000393308;transcript:ENST00000393304;transcript:ENST00000315150;transcript:ENST00000457077	RAB43;RAB43;RAB43;RAB43;RAB43;RAB43;RAB43;RAB43	57;57;57;57;57;57;57;57
3	129315432	129315481	0.047579	1	0.767	10	3.657	2.89	exon	transcript:ENST00000333762	H1FX	49
3	134360190	134360357	0.033258	1	-1.188667	10	1.6093	2.798	exon;exon;exon;exon	transcript:ENST00000513145;transcript:ENST00000514516;transcript:ENST00000422605;transcript:ENST00000249883	AMOTL2;AMOTL2;AMOTL2;AMOTL2	167;167;167;167
3	136250431	136250510	0.019152	1	0.549722	12	1.9108	1.3611	exon;exon;exon;exon;exon;exon;exon;exon;exon;exon;exon	transcript:ENST00000478469;transcript:ENST00000465423;transcript:ENST00000469217;transcript:ENST00000471595;transcript:ENST00000482086;transcript:ENST00000466072;transcript:ENST00000462637;transcript:ENST00000468777;transcript:ENST00000483687;transcript:ENST00000490504;transcript:ENST00000251654	PCCB;PCCB;PCCB;PCCB;PCCB;PCCB;PCCB;PCCB;PCCB;PCCB;PCCB	79;79;79;79;37;79;79;79;79;79;79
3	150409430	150409514	0.0062052	1	-1.498889	12	0.83139	2.3303	exon	transcript:ENST00000361875	TSC22D2	84
3	150603336	150603437	0.0084977	1	1.515333	10	3.505	1.9897	exon;exon;utr5;utr5;utr5;utr5;utr5	transcript:ENST00000471696;transcript:ENST00000615547;transcript:ENST00000485923;transcript:ENST00000477889;transcript:ENST00000471696;transcript:ENST00000615547;transcript:ENST00000480740	SELT;SELT;SELT;SELT;SELT;SELT;SELT	75;75;26;26;26;26;26
3	153162996	153163077	0.045945	1	-2.589667	10	1.9177	4.5073	exon	transcript:ENST00000323534	RAP2B	81
3	179562954	179563110	5.4018e-05	1	2.423333	16	6.8608	4.4375	exon;utr5;utr5;utr5;utr5	transcript:ENST00000429709;transcript:ENST00000490364;transcript:ENST00000392662;transcript:ENST00000450518;transcript:ENST00000429709	ACTL6A;ACTL6A;ACTL6A;ACTL6A;ACTL6A	18;134;138;138;138
3	183884729	183884800	0.035783	1	-2.795667	10	2.3063	5.102	exon;exon;exon	transcript:ENST00000435888;transcript:ENST00000311101;transcript:ENST00000317096	PARL;PARL;PARL	71;71;71
3	184170571	184170689	0.025585	1	4.450333	10	9.911	5.4607	exon;exon	transcript:ENST00000431765;transcript:ENST00000313143	DVL3;DVL3	118;118
3	184327239	184327319	0.0056977	1	2.521	10	5.976	3.455	exon;exon;exon;exon;exon;exon;exon;exon;exon;exon;exon;exon;exon;exon	transcript:ENST00000448284;transcript:ENST00000435046;transcript:ENST00000434061;transcript:ENST00000441154;transcript:ENST00000411531;transcript:ENST00000424196;transcript:ENST00000342981;transcript:ENST00000427845;transcript:ENST00000350481;transcript:ENST00000382330;transcript:ENST00000392537;transcript:ENST00000414031;transcript:ENST00000352767;transcript:ENST00000346169	EIF4G1;EIF4G1;EIF4G1;EIF4G1;EIF4G1;EIF4G1;EIF4G1;EIF4G1;EIF4G1;EIF4G1;EIF4G1;EIF4G1;EIF4G1;EIF4G1	64;80;80;80;80;80;80;80;80;80;80;80;80;80
3	184363419	184363542	0.045945	1	1.209667	10	2.8033	1.5937	exon;exon;exon;exon;exon;utr5;utr5;utr5;utr5;utr5;utr5;utr5;utr5	transcript:ENST00000429568;transcript:ENST00000430783;transcript:ENST00000455712;transcript:ENST00000412877;transcript:ENST00000456318;transcript:ENST00000429568;transcript:ENST00000452961;transcript:ENST00000443489;transcript:ENST00000430783;transcript:ENST00000455712;transcript:ENST00000438240;transcript:ENST00000412877;transcript:ENST00000456318	POLR2H;POLR2H;POLR2H;POLR2H;POLR2H;POLR2H;POLR2H;POLR2H;POLR2H;POLR2H;POLR2H;POLR2H;POLR2H	50;50;50;35;50;59;73;73;73;73;73;73;73
3	185925519	185925604	0.00034646	1	-1.761	10	1.391	3.152	exon	transcript:ENST00000453386	TRA2B	85
3	187236166	187236405	0.020278	1	1.033667	10	1.7167	0.683	exon;exon	transcript:ENST00000392472;transcript:ENST00000296280	MASP1;MASP1	239;239
3	194137883	194137933	0.018737	1	1.894333	10	2.2277	0.33333	exon	transcript:ENST00000232424	HES1	50
3	195442956	195443011	0.00010727	0.36224	3.211	10	4.6947	1.4837	utr5	transcript:ENST00000326793	ACAP2	55
4	769626	769838	0.012812	1	1.140833	12	1.8778	0.73694	utr3;utr3	transcript:ENST00000620529;transcript:ENST00000362003	PCGF3;PCGF3	212;212
4	786311	786379	0.0081351	1	4.037333	10	6.633	2.5957	utr3;utr3	transcript:ENST00000505203;transcript:ENST00000304062	CPLX1;CPLX1	68;68
4	957750	957984	0.010993	1	-3.255333	10	0.74667	4.002	exon;exon;exon;exon;exon;exon;intron;intron;intron;intron;intron;intron	transcript:ENST00000622959;transcript:ENST00000510493;transcript:ENST00000508204;transcript:ENST00000515740;transcript:ENST00000515492;transcript:ENST00000264771;transcript:ENST00000622959;transcript:ENST00000510493;transcript:ENST00000508204;transcript:ENST00000515740;transcript:ENST00000515492;transcript:ENST00000264771	TMEM175;TMEM175;TMEM175;TMEM175;TMEM175;TMEM175;TMEM175;TMEM175;TMEM175;TMEM175;TMEM175;TMEM175	161;161;161;161;40;161;73;73;73;73;73;73
4	1024382	1024456	0.0018115	1	2.010333	10	4.3757	2.3653	exon;exon;exon;exon	transcript:ENST00000264748;transcript:ENST00000504138;transcript:ENST00000510644;transcript:ENST00000398484	FGFRL1;FGFRL1;FGFRL1;FGFRL1	74;74;74;74
4	1171070	1171149	0.04282	1	-2.485333	10	1.906	4.3913	exon;exon;exon	transcript:ENST00000617421;transcript:ENST00000431380;transcript:ENST00000290902	SPON2;SPON2;SPON2	79;79;79
4	1215999	1216123	0.0020019	1	1.122667	10	2.0583	0.93567	exon;exon;exon	transcript:ENST00000504092;transcript:ENST00000290921;transcript:ENST00000382952	CTBP1;CTBP1;CTBP1	124;124;124
4	1241356	1241505	0.028774	1	0.934848	11	2.2227	1.2879	utr5;utr5;utr5;utr5;utr5	transcript:ENST00000510568;transcript:ENST00000513420;transcript:ENST00000515399;transcript:ENST00000514210;transcript:ENST00000382952	CTBP1;CTBP1;CTBP1;CTBP1;CTBP1	149;149;149;149;149
4	1717347	1717635	0.022798	1	2.045	10	3.547	1.502	exon;exon;exon;exon;exon;intron;intron;intron	transcript:ENST00000536901;transcript:ENST00000536901;transcript:ENST00000382936;transcript:ENST00000382936;transcript:ENST00000303277;transcript:ENST00000536901;transcript:ENST00000382936;transcript:ENST00000303277	TMEM129;TMEM129;TMEM129;TMEM129;TMEM129;TMEM129;TMEM129;TMEM129	81;120;81;120;19;87;87;87
4	2756130	2756176	0.0096739	1	-0.848333	10	0.99767	1.846	exon;exon	transcript:ENST00000503235;transcript:ENST00000315423	TNIP2;TNIP2	46;46
4	3074773	3074830	0.045945	1	3.738667	10	6.163	2.4243	exon;utr5	transcript:ENST00000355072;transcript:ENST00000355072	HTT;HTT	5;52
4	3767424	3767473	0.00014493	1	4.373667	10	7.5973	3.2237	exon;exon	transcript:ENST00000330055;transcript:ENST00000509482	ADRA2C;ADRA2C	49;49
4	6302200	6302375	0.035783	1	1.483667	10	4.3	2.8163	exon;exon	transcript:ENST00000226760;transcript:ENST00000503569	WFS1;WFS1	175;175
4	6716364	6716401	0.01471	1	-2.521	10	2.1183	4.6393	exon	transcript:ENST00000320776	BLOC1S4	37
4	7030869	7031160	0.0043255	1	-1.160667	10	1.8213	2.982	utr3;utr3;utr3;utr3;utr3	transcript:ENST00000446947;transcript:ENST00000451522;transcript:ENST00000410031;transcript:ENST00000409757;transcript:ENST00000448507	TBC1D14;TBC1D14;TBC1D14;TBC1D14;TBC1D14	291;291;291;291;291
4	11372158	11372367	0.018737	1	1.184333	10	2.2127	1.0283	.	.	.	0
4	13599582	13600204	0.020611	1	-1.494386	19	2.3395	3.8339	exon	transcript:ENST00000040738	BOD1L1	622
4	17511976	17512041	0.0047454	1	3.367667	10	7.1257	3.758	exon;exon;exon;exon;exon	transcript:ENST00000505710;transcript:ENST00000508623;transcript:ENST00000428702;transcript:ENST00000281243;transcript:ENST00000513615	QDPR;QDPR;QDPR;QDPR;QDPR	5;65;65;65;65
4	39698177	39698264	0.00087945	1	6.039	10	9.644	3.605	utr5;utr5;utr5;utr5	transcript:ENST00000445950;transcript:ENST00000503368;transcript:ENST00000510934;transcript:ENST00000261427	UBE2K;UBE2K;UBE2K;UBE2K	87;87;87;87
4	40438044	40438129	0.017299	1	0.975667	10	2.274	1.2983	exon;exon;exon;exon	transcript:ENST00000514014;transcript:ENST00000295971;transcript:ENST00000381795;transcript:ENST00000381793	RBM47;RBM47;RBM47;RBM47	85;85;85;85
4	46724470	46724540	0.017243	1	-2.475625	16	3.5175	5.9931	.	.	.	0
4	48341986	48342084	0.0050438	1	4.650889	15	11.013	6.362	exon	transcript:ENST00000264313	SLAIN2	98
4	49648722	49649022	0.042641	1	2.012778	12	4.8025	2.7897	.	.	.	0
4	53377727	53377829	0.033258	1	-2.845333	10	1.6867	4.532	utr5;utr5;utr5;utr5	transcript:ENST00000306932;transcript:ENST00000507922;transcript:ENST00000358575;transcript:ENST00000337488	FIP1L1;FIP1L1;FIP1L1;FIP1L1	102;102;102;102
4	77075600	77075673	0.0037987	1	-3.551667	12	0.84861	4.4003	utr5;utr5	transcript:ENST00000507788;transcript:ENST00000237654	CCNI;CCNI	73;73
4	80079424	80079568	0.0062358	1	0.498667	10	1.3123	0.81367	.	.	.	0
4	82373562	82373629	0.0022106	1	-6.975	10	12.026	19.001	exon;exon;exon;exon;exon;exon	transcript:ENST00000509107;transcript:ENST00000503822;transcript:ENST00000507010;transcript:ENST00000352301;transcript:ENST00000353341;transcript:ENST00000313899	HNRNPD;HNRNPD;HNRNPD;HNRNPD;HNRNPD;HNRNPD	5;67;67;67;67;67
4	82373657	82373734	0.016959	1	1.738333	12	9.5489	7.8106	exon;exon;exon;exon;exon;exon;utr5;utr5;utr5;utr5;utr5;utr5;utr5	transcript:ENST00000509107;transcript:ENST00000503822;transcript:ENST00000507010;transcript:ENST00000352301;transcript:ENST00000353341;transcript:ENST00000313899;transcript:ENST00000509107;transcript:ENST00000503822;transcript:ENST00000515432;transcript:ENST00000507010;transcript:ENST00000352301;transcript:ENST00000353341;transcript:ENST00000313899	HNRNPD;HNRNPD;HNRNPD;HNRNPD;HNRNPD;HNRNPD;HNRNPD;HNRNPD;HNRNPD;HNRNPD;HNRNPD;HNRNPD;HNRNPD	21;21;21;21;21;21;56;56;56;56;56;56;56
4	107989940	107990024	0.0011436	1	1.911333	10	2.511	0.59967	exon;exon;exon	transcript:ENST00000309522;transcript:ENST00000403312;transcript:ENST00000603302	HADH;HADH;HADH	84;84;84
4	118278989	118279217	0.049004	1	1.519394	11	3.1245	1.6052	down	transcript:ENST00000296498	PRSS12	228
4	121696903	121696940	0.011959	1	-1.009667	10	1.78	2.7897	utr5;utr5;utr5	transcript:ENST00000515017;transcript:ENST00000501272;transcript:ENST00000296511	ANXA5;ANXA5;ANXA5	37;37;37
4	138560693	138560966	0.029048	1	0.948095	14	2.6045	1.6564	.	.	.	0
4	140642973	140643130	0.045945	1	0.899	10	2.7147	1.8157	intron	transcript:ENST00000442267	TBC1D9	157
4	141220938	141221099	0.0077393	1	1.126154	13	2.6551	1.529	utr5;utr5;utr5;utr5	transcript:ENST00000512738;transcript:ENST00000503649;transcript:ENST00000512809;transcript:ENST00000262990	ZNF330;ZNF330;ZNF330;ZNF330	161;161;161;161
4	151760890	151760978	0.0020019	1	-2.810667	10	0.815	3.6257	exon;exon;exon;exon	transcript:ENST00000508611;transcript:ENST00000512306;transcript:ENST00000515812;transcript:ENST00000263985	GATB;GATB;GATB;GATB	88;88;88;88
4	155953779	155953842	0.039876	1	-5.249	10	4.1927	9.4417	exon	transcript:ENST00000433477	CTSO	63
4	163166491	163166572	0.0023222	1	3.022667	10	4.0247	1.002	exon;exon	transcript:ENST00000274054;transcript:ENST00000422287	NAF1;NAF1	81;81
4	173371110	173371196	0.034501	1	-3.103667	10	2.6987	5.8023	exon;utr5	transcript:ENST00000296504;transcript:ENST00000296504	SAP30;SAP30	14;72
4	176320018	176320084	0.0026888	1	-1.225	10	1.6113	2.8363	exon;utr5	transcript:ENST00000503362;transcript:ENST00000503362	SPCS3;SPCS3	8;58
4	177442244	177442387	0.026578	1	-1.835	10	0.92133	2.7563	exon;utr5;intron	transcript:ENST00000264595;transcript:ENST00000264595;transcript:ENST00000264595	AGA;AGA;AGA	127;12;4
4	189940885	189941003	1.0541e-05	1	-7.939333	10	6.7517	14.691	utr5;utr5;utr5	transcript:ENST00000531991;transcript:ENST00000524583;transcript:ENST00000226798	FRG1;FRG1;FRG1	103;118;118
5	218338	218405	0.019494	1	-3.738667	10	4.227	7.9657	exon;exon;exon;exon;utr5;utr5;utr5;utr5	transcript:ENST00000510361;transcript:ENST00000504309;transcript:ENST00000264932;transcript:ENST00000617470;transcript:ENST00000510361;transcript:ENST00000504309;transcript:ENST00000264932;transcript:ENST00000617470	SDHA;SDHA;SDHA;SDHA;SDHA;SDHA;SDHA;SDHA	50;50;50;50;17;17;17;17
5	271650	271810	0.0042213	1	1.438039	17	3.8627	2.4247	exon;exon;exon;exon;exon;exon;utr5;utr5;utr5;utr5;utr5;utr5;utr5	transcript:ENST00000507528;transcript:ENST00000509581;transcript:ENST00000505221;transcript:ENST00000628729;transcript:ENST00000618970;transcript:ENST00000264933;transcript:ENST00000507528;transcript:ENST00000509581;transcript:ENST00000505221;transcript:ENST00000628729;transcript:ENST00000618970;transcript:ENST00000614778;transcript:ENST00000264933	PDCD6;PDCD6;PDCD6;PDCD6;PDCD6;PDCD6;PDCD6;PDCD6;PDCD6;PDCD6;PDCD6;PDCD6;PDCD6	90;90;90;90;90;90;64;64;70;70;70;70;70
5	892620	892708	0.00067283	1	2.755	10	5.4157	2.6607	exon;utr5;utr5	transcript:ENST00000467963;transcript:ENST00000166345;transcript:ENST00000467963	BRD9;TRIP13;BRD9	37;51;51
5	892962	893082	7.356e-07	1	5.71359	13	11.071	5.3577	exon;utr5	transcript:ENST00000166345;transcript:ENST00000166345	TRIP13;TRIP13	84;36
5	1051456	1051666	0.022798	1	2.145667	10	2.9667	0.821	utr3	transcript:ENST00000264930	SLC12A7	210
5	1466787	1466885	0.035783	1	-3.092667	10	1.0937	4.1863	exon	transcript:ENST00000283415	LPCAT1	98
5	11904148	11904228	0.0014364	1	-18.185278	12	24.403	42.588	promoter;promoter;promoter	transcript:ENST00000508761;transcript:ENST00000502551;transcript:ENST00000304623	CTNND2;CTNND2;CTNND2	80;80;80
5	16465511	16465624	0.0031703	1	-2.865278	12	2.7508	5.6161	exon	transcript:ENST00000308683	ZNF622	113
5	33440985	33441142	1.0874e-07	0.09668	2.961026	13	6.0908	3.1297	exon;exon;exon;exon;exon;exon;utr5;utr5;utr5;utr5	transcript:ENST00000627006;transcript:ENST00000626210;transcript:ENST00000455217;transcript:ENST00000265112;transcript:ENST00000514259;transcript:ENST00000502553;transcript:ENST00000455217;transcript:ENST00000265112;transcript:ENST00000514259;transcript:ENST00000502553	TARS;TARS;TARS;TARS;TARS;TARS;TARS;TARS;TARS;TARS	56;56;56;56;56;56;101;101;101;101
5	38845689	38845757	0.0068727	1	4.426667	12	5.9294	1.5028	promoter;promoter	transcript:ENST00000274276;transcript:ENST00000502536	OSMR;OSMR	68;68
5	40680008	40680181	0.0020878	1	-2.808333	14	1.6143	4.4226	utr5	transcript:ENST00000302472	PTGER4	173
5	52800417	52800700	0.02228	1	-1.810588	17	1.9904	3.801	exon	transcript:ENST00000274311	PELO	283
5	53480725	53480764	0.035783	1	4.652667	10	8.599	3.9463	utr5;utr5	transcript:ENST00000396947;transcript:ENST00000256759	FST;FST	39;39
5	55307966	55308072	0.028663	1	-2.761333	10	2.3073	5.0687	exon;utr5	transcript:ENST00000230640;transcript:ENST00000230640	SKIV2L2;SKIV2L2	59;47
5	58459855	58459964	0.00092727	1	3.150667	10	4.293	1.1423	exon;exon;utr5;utr5	transcript:ENST00000617412;transcript:ENST00000274289;transcript:ENST00000617412;transcript:ENST00000274289	PLK2;PLK2;PLK2;PLK2	104;104;5;5
5	60945251	60945410	0.001677	1	2.004167	12	4.0772	2.0731	exon;exon;exon;utr5;utr5	transcript:ENST00000502658;transcript:ENST00000511107;transcript:ENST00000296597;transcript:ENST00000511107;transcript:ENST00000296597	NDUFAF2;NDUFAF2;NDUFAF2;NDUFAF2;NDUFAF2	48;155;127;4;4
5	65722228	65722410	0.038858	1	1.032222	24	3.0782	2.046	exon;utr5;utr5;utr5	transcript:ENST00000380985;transcript:ENST00000502464;transcript:ENST00000380985;transcript:ENST00000506816	NLN;NLN;NLN;SGTB	37;131;145;145
5	71587345	71587529	5.95e-07	1	-4.824348	23	4.9059	9.7303	exon;exon;exon;utr5;utr5;utr5	transcript:ENST00000509358;transcript:ENST00000340941;transcript:ENST00000629193;transcript:ENST00000509358;transcript:ENST00000340941;transcript:ENST00000629193	MCCC2;MCCC2;MCCC2;MCCC2;MCCC2;MCCC2	104;104;104;80;80;80
5	73498673	73498775	0.013646	1	-3.821111	12	4.6944	8.5156	exon	transcript:ENST00000380591	BTF3	102
5	73565424	73565612	0.010919	1	1.755278	12	2.4353	0.68	utr5;utr5	transcript:ENST00000513824;transcript:ENST00000296785	UTP15;ANKRA2	170;188
5	93588174	93588274	0.032054	1	-2.090667	10	0.99933	3.09	exon;exon	transcript:ENST00000615873;transcript:ENST00000327111	NR2F1;NR2F1	100;100
5	93593701	93593916	0.04039	1	-3.158889	12	1.4953	4.6542	exon;exon;utr3;utr3	transcript:ENST00000615873;transcript:ENST00000327111;transcript:ENST00000615873;transcript:ENST00000327111	NR2F1;NR2F1;NR2F1;NR2F1	141;141;74;74
5	93683517	93683771	2.1222e-06	1	-1.4725	12	3.4333	4.9058	intron;intron;intron;intron	transcript:ENST00000509163;transcript:ENST00000509739;transcript:ENST00000505869;transcript:ENST00000395965	FAM172A;FAM172A;FAM172A;FAM172A	254;254;254;254
5	126600943	126601028	0.014529	1	-1.163056	12	1.8389	3.0019	exon;utr5	transcript:ENST00000297540;transcript:ENST00000297540	PHAX;PHAX	66;19
5	126777592	126777684	0.035783	1	0.484667	10	2.2223	1.7377	exon;exon;exon	transcript:ENST00000395354;transcript:ENST00000492190;transcript:ENST00000261366	LMNB1;LMNB1;LMNB1	92;92;92
5	127966621	127966822	0.034501	1	2.494	10	3.8777	1.3837	.	.	.	0
5	132866942	132867033	0.02224	1	-0.547222	12	1.4011	1.9483	exon;exon;exon	transcript:ENST00000378665;transcript:ENST00000378667;transcript:ENST00000378670	UQCRQ;UQCRQ;UQCRQ	91;91;91
5	132987910	132988050	0.023696	1	-0.606333	10	2.1277	2.734	.	.	.	0
5	134758792	134758954	0.0002125	1	2.53119	14	4.674	2.1429	exon;exon;exon;utr5;utr5;utr5	transcript:ENST00000354283;transcript:ENST00000452510;transcript:ENST00000628477;transcript:ENST00000354283;transcript:ENST00000452510;transcript:ENST00000628477	DDX46;DDX46;DDX46;DDX46;DDX46;DDX46	16;16;16;135;146;146
5	138465753	138465962	0.012999	1	-4.362	10	2.169	6.531	exon;utr5	transcript:ENST00000239938;transcript:ENST00000239938	EGR1;EGR1	201;8
5	140114353	140114476	0.03059	1	-2.828889	12	1.3933	4.2222	exon	transcript:ENST00000331327	PURA	123
5	140401220	140401367	0.010572	1	-2.905278	12	1.2394	4.1447	promoter;promoter;promoter;promoter;promoter;promoter;promoter;promoter	transcript:ENST00000532219;transcript:ENST00000394722;transcript:ENST00000511151;transcript:ENST00000394723;transcript:ENST00000421134;transcript:ENST00000360839;transcript:ENST00000297183;transcript:ENST00000616482	ANKHD1-EIF4EBP3;ANKHD1;ANKHD1;ANKHD1;ANKHD1;ANKHD1;ANKHD1;ANKHD1	147;147;147;147;147;147;147;147
5	140557171	140557261	0.0013815	1	2.242778	12	3.5833	1.3406	exon	transcript:ENST00000336283	SRA1	90
5	141618815	141618960	0.0039676	1	-4.316087	23	9.7971	14.113	exon;exon;exon;exon;utr5;utr5;utr5;utr5	transcript:ENST00000518047;transcript:ENST00000398557;transcript:ENST00000389057;transcript:ENST00000389054;transcript:ENST00000398557;transcript:ENST00000389057;transcript:ENST00000253811;transcript:ENST00000389054	DIAPH1;DIAPH1;DIAPH1;DIAPH1;DIAPH1;DIAPH1;DIAPH1;DIAPH1	99;99;99;99;46;46;46;46
5	142108970	142109019	0.0010302	1	-1.482333	10	1.5913	3.0737	exon;utr5	transcript:ENST00000253814;transcript:ENST00000253814	NDFIP1;NDFIP1	45;4
5	146229720	146229889	0.0045026	1	1.171212	11	3.3645	2.1933	exon;exon	transcript:ENST00000265271;transcript:ENST00000506502	RBM27;RP11-449H3.3	169;169
5	150094515	150094830	0.0088747	1	1.670667	10	2.723	1.0523	utr5;utr5	transcript:ENST00000511344;transcript:ENST00000286301	CSF1R;CSF1R	315;315
5	151771933	151772030	0.028663	1	1.703333	10	4.0067	2.3033	utr5;utr5;utr5;utr5;utr5;utr5	transcript:ENST00000524142;transcript:ENST00000507878;transcript:ENST00000356245;transcript:ENST00000394123;transcript:ENST00000520578;transcript:ENST00000523519	ATOX1;G3BP1;G3BP1;G3BP1;G3BP1;G3BP1	97;77;88;97;97;97
5	163460000	163460085	0.0059441	1	3.300909	11	6.2812	2.9803	exon;exon;utr5;utr5	transcript:ENST00000517501;transcript:ENST00000302764;transcript:ENST00000517501;transcript:ENST00000302764	NUDCD2;NUDCD2;NUDCD2;NUDCD2	50;50;5;35
5	173317596	173317704	0.037105	1	3.956333	10	14.165	10.208	utr3	transcript:ENST00000265087	STC2	108
5	173328271	173328419	6.3106e-05	1	-7.655208	16	7.4596	15.115	utr5	transcript:ENST00000265087	STC2	148
5	177022760	177022896	3.0067e-08	0.37143	-9.817778	12	3.6744	13.492	exon;exon;exon;exon;exon;exon	transcript:ENST00000503039;transcript:ENST00000511834;transcript:ENST00000503425;transcript:ENST00000512315;transcript:ENST00000358149;transcript:ENST00000506693	ZNF346;ZNF346;ZNF346;ZNF346;ZNF346;ZNF346	136;136;136;136;136;136
5	177455706	177455787	0.047579	1	2.558667	10	7.812	5.2533	exon;exon;exon;exon;intron;intron;intron;intron	transcript:ENST00000510492;transcript:ENST00000502922;transcript:ENST00000323249;transcript:ENST00000507881;transcript:ENST00000510492;transcript:ENST00000502922;transcript:ENST00000323249;transcript:ENST00000507881	PRR7;PRR7;PRR7;PRR7;PRR7;PRR7;PRR7;PRR7	64;64;64;64;17;17;17;17
5	177516333	177516526	0.02523	1	0.731212	11	2.6455	1.9142	exon;exon;exon;exon;intron;intron;intron;intron;intron;intron;intron	transcript:ENST00000625286;transcript:ENST00000629036;transcript:ENST00000507955;transcript:ENST00000330503;transcript:ENST00000625286;transcript:ENST00000629036;transcript:ENST00000629036;transcript:ENST00000507955;transcript:ENST00000507955;transcript:ENST00000330503;transcript:ENST00000330503	DDX41;DDX41;DDX41;DDX41;DDX41;DDX41;DDX41;DDX41;DDX41;DDX41;DDX41	12;114;114;114;10;57;10;57;10;57;10
5	180792484	180792558	0.0020019	1	2.318333	10	4.273	1.9547	exon;exon;exon;exon;exon;exon;exon	transcript:ENST00000506889;transcript:ENST00000504671;transcript:ENST00000427865;transcript:ENST00000393340;transcript:ENST00000446023;transcript:ENST00000307826;transcript:ENST00000333055	MGAT1;MGAT1;MGAT1;MGAT1;MGAT1;MGAT1;MGAT1	48;74;74;74;74;74;74
6	3850123	3850207	0.025585	1	1.530667	10	2.81	1.2793	exon;exon	transcript:ENST00000380272;transcript:ENST00000380274	FAM50B;FAM50B	84;84
6	3850492	3850615	0.0015033	1	-2.067879	11	0.68303	2.7509	exon;exon	transcript:ENST00000380272;transcript:ENST00000380274	FAM50B;FAM50B	123;123
6	7313104	7313186	0.016617	1	0.871333	10	2.8877	2.0163	exon;exon;exon;exon;exon;exon;utr5;utr5;utr5;utr5;utr5;utr5	transcript:ENST00000462112;transcript:ENST00000479365;transcript:ENST00000489567;transcript:ENST00000397511;transcript:ENST00000244763;transcript:ENST00000474597;transcript:ENST00000462112;transcript:ENST00000479365;transcript:ENST00000489567;transcript:ENST00000397511;transcript:ENST00000244763;transcript:ENST00000474597	SSR1;SSR1;SSR1;SSR1;SSR1;SSR1;SSR1;SSR1;SSR1;SSR1;SSR1;SSR1	16;16;16;16;16;16;66;62;54;66;66;66
6	7389933	7390058	0.02002	1	-3.444762	14	2.8364	6.2812	exon;utr5	transcript:ENST00000379834;transcript:ENST00000379834	RIOK1;RIOK1	56;69
6	7582773	7583299	0.015804	1	0.521538	13	2.48	1.9585	exon;exon	transcript:ENST00000418664;transcript:ENST00000379802	DSP;DSP	526;526
6	7910729	7910793	0.0073529	1	-2.546111	12	2.6069	5.1531	exon;utr5	transcript:ENST00000379757;transcript:ENST00000379757	TXNDC5;TXNDC5	47;17
6	13711116	13711206	0.038241	1	-3.068333	12	2.9586	6.0269	exon	transcript:ENST00000011619	RANBP9	90
6	17600562	17600637	0.013015	1	3.303333	13	6.5697	3.2664	exon	transcript:ENST00000259963	FAM8A1	75
6	19838116	19838163	0.0077863	1	5.605333	10	11.704	6.0983	exon	transcript:ENST00000378700	ID4	47
6	29636154	29636446	0.00044082	1	2.580222	15	5.0016	2.4213	.	.	.	0
6	29942857	29942904	0.037105	1	-1.905	10	3.3823	5.2873	exon;exon;exon;exon	transcript:ENST00000376802;transcript:ENST00000376809;transcript:ENST00000376806;transcript:ENST00000396634	HLA-A;HLA-A;HLA-A;HLA-A	47;47;47;47
6	30103511	30103651	0.0092666	1	-0.840333	10	1.45	2.2903	exon;utr3	transcript:ENST00000376734;transcript:ENST00000376734	TRIM31;TRIM31	116;24
6	30489826	30489922	0.033258	1	2.443667	10	5.3457	2.902	exon	transcript:ENST00000376630	HLA-E	96
6	30555555	30555703	0.027557	1	-1.96359	13	2.6046	4.5682	exon;exon	transcript:ENST00000433809;transcript:ENST00000376621	GNL1;GNL1	148;148
6	30672827	30672889	0.014119	1	4.120667	10	7.4263	3.3057	exon;utr5	transcript:ENST00000376442;transcript:ENST00000376442	DHX16;DHX16	14;48
6	30743622	30743785	0.00012913	1	-2.081212	11	2.337	4.4182	utr3;utr3	transcript:ENST00000259874;transcript:ENST00000376377	IER3;IER3	163;163
6	31271217	31271317	0.0013815	1	-2.824167	12	1.6256	4.4497	exon;exon;exon	transcript:ENST00000415537;transcript:ENST00000383329;transcript:ENST00000376228	HLA-C;HLA-C;HLA-C	100;100;100
6	31271605	31271830	6.8574e-05	1	-4.654762	28	6.7856	11.44	exon;exon;exon	transcript:ENST00000415537;transcript:ENST00000383329;transcript:ENST00000376228	HLA-C;HLA-C;HLA-C	225;225;225
6	31356809	31356851	0.00012858	1	27.689	10	65.554	37.865	exon;exon	transcript:ENST00000434333;transcript:ENST00000412585	HLA-B;HLA-B	42;42
6	31817165	31817336	4.8426e-05	1	-6.079333	15	19.118	25.198	exon;exon	transcript:ENST00000608703;transcript:ENST00000375651	HSPA1A;HSPA1A	171;171
6	35292594	35292743	0.015959	1	-1.306667	10	1.1437	2.4503	exon;exon;exon	transcript:ENST00000339411;transcript:ENST00000373953;transcript:ENST00000469195	ZNF76;ZNF76;ZNF76	149;149;48
6	35468728	35468814	0.0032599	1	-3.153667	10	0.39733	3.551	exon;intron	transcript:ENST00000322203;transcript:ENST00000322203	RPL10A;RPL10A	16;70
6	35486499	35486617	0.01471	1	2.038333	10	9.9	7.8617	exon;exon	transcript:ENST00000338863;transcript:ENST00000402886	TEAD3;TEAD3	118;111
6	43021628	43021738	0.020956	1	-5.596389	12	6.2436	11.84	exon;utr5;promoter	transcript:ENST00000244496;transcript:ENST00000244496;transcript:ENST00000244496	RRP36;RRP36;RRP36	84;10;16
6	43171953	43172077	0.0049689	1	4.709333	10	8.8143	4.105	exon	transcript:ENST00000265354	SRF	124
6	43770463	43770652	0.0092666	1	-4.107667	10	4.5833	8.691	utr5;utr5;utr5;utr5;utr5	transcript:ENST00000372067;transcript:ENST00000617771;transcript:ENST00000615393;transcript:ENST00000621747;transcript:ENST00000611736	VEGFA;VEGFA;VEGFA;VEGFA;VEGFA	189;189;189;189;189
6	43770729	43770841	0.042085	1	2.504545	11	9.1703	6.6658	exon;exon;exon;exon;exon;exon;exon;exon;exon;exon;exon;exon;exon	transcript:ENST00000519767;transcript:ENST00000372064;transcript:ENST00000425836;transcript:ENST00000482630;transcript:ENST00000372055;transcript:ENST00000413642;transcript:ENST00000417285;transcript:ENST00000324450;transcript:ENST00000372067;transcript:ENST00000617771;transcript:ENST00000615393;transcript:ENST00000621747;transcript:ENST00000611736	VEGFA;VEGFA;VEGFA;VEGFA;VEGFA;VEGFA;VEGFA;VEGFA;VEGFA;VEGFA;VEGFA;VEGFA;VEGFA	49;112;112;112;112;112;112;112;112;112;112;112;112
6	43784551	43784858	0.014241	1	1.174333	20	3.8633	2.689	exon;exon;exon;exon;exon;exon;exon;exon;exon;exon;exon;exon;exon;exon;exon;exon;exon;exon;exon;exon;exon;utr3;utr3;utr3;utr3;utr3;utr3;utr3;utr3;utr3;utr3;utr3;utr3;utr3;utr3;utr3;utr3;utr3;utr3;utr3;utr3;utr3;utr3;utr3;utr3;utr3;utr3;utr3	transcript:ENST00000520265;transcript:ENST00000230480;transcript:ENST00000518824;transcript:ENST00000518689;transcript:ENST00000457104;transcript:ENST00000523950;transcript:ENST00000523873;transcript:ENST00000520948;transcript:ENST00000519767;transcript:ENST00000372077;transcript:ENST00000372064;transcript:ENST00000425836;transcript:ENST00000482630;transcript:ENST00000372055;transcript:ENST000004…	VEGFA;VEGFA;VEGFA;VEGFA;VEGFA;VEGFA;VEGFA;VEGFA;VEGFA;VEGFA;VEGFA;VEGFA;VEGFA;VEGFA;VEGFA;VEGFA;VEGFA;VEGFA;VEGFA;VEGFA;VEGFA;VEGFA;VEGFA;VEGFA;VEGFA;VEGFA;VEGFA;VEGFA;VEGFA;VEGFA;VEGFA;VEGFA;VEGFA;VEGFA;VEGFA;VEGFA;VEGFA;VEGFA;VEGFA;VEGFA;VEGFA;VEGFA;VEGFA;VEGFA;VEGFA;VEGFA;VEGFA;VEGFA	11;11;22;11;11;11;11;11;11;11;11;11;22;11;11;11;11;11;11;11;11;44;230;30;44;230;44;44;230;44;230;44;230;44;230;30;44;27;44;230;44;230;44;230;44;230;44;230
6	85678451	85678717	7.0281e-06	1	-2.4045	20	1.497	3.9015	.	.	.	0
6	96897680	96897839	0.047579	1	0.704667	10	2.2467	1.542	exon;utr5	transcript:ENST00000316149;transcript:ENST00000316149	NDUFAF4;NDUFAF4	121;38
6	113971044	113971138	0.0056977	1	-3.276667	10	1.504	4.7807	utr5;utr5;utr5;utr5;utr5;utr5	transcript:ENST00000524334;transcript:ENST00000520895;transcript:ENST00000521163;transcript:ENST00000368632;transcript:ENST00000519065;transcript:ENST00000522371	HDAC2;HDAC2;HDAC2;HDAC2;HDAC2;HDAC2	94;82;93;94;94;94
6	116279046	116279351	0.030498	1	2.021795	13	5.4513	3.4295	exon	transcript:ENST00000368608	TSPYL1	305
6	116279408	116279581	0.01321	1	1.406429	14	4.4455	3.039	exon	transcript:ENST00000368608	TSPYL1	173
6	116279623	116279757	0.037105	1	-3.709667	10	2.046	5.7557	exon	transcript:ENST00000368608	TSPYL1	134
6	127343381	127343556	0.0018442	1	-5.082292	16	6.4306	11.513	utr5;utr5;utr5;utr5;utr5	transcript:ENST00000430841;transcript:ENST00000368291;transcript:ENST00000454591;transcript:ENST00000528402;transcript:ENST00000454859	ECHDC1;ECHDC1;ECHDC1;ECHDC1;ECHDC1	17;175;175;168;175
6	138334267	138334493	0.0023594	1	3.026944	12	4.6844	1.6575	exon	transcript:ENST00000251691	ARFGEF3	226
6	151349158	151349584	0.018026	1	-6.6425	12	4.7411	11.384	exon;exon;exon;exon	transcript:ENST00000359755;transcript:ENST00000354675;transcript:ENST00000253332;transcript:ENST00000402676	AKAP12;AKAP12;AKAP12;AKAP12	426;426;426;426
6	151350109	151350329	0.00019479	1	-5.296	10	4.5473	9.8433	exon;exon;exon;exon	transcript:ENST00000359755;transcript:ENST00000354675;transcript:ENST00000253332;transcript:ENST00000402676	AKAP12;AKAP12;AKAP12;AKAP12	220;220;220;220
6	157823289	157823347	0.003419	1	6.539	10	11.17	4.6313	utr5;utr5;utr5	transcript:ENST00000392185;transcript:ENST00000614800;transcript:ENST00000614703	SNX9;SNX9;SNX9	58;58;58
6	157981942	157982074	0.046187	1	-2.025641	13	9.1936	11.219	exon;exon;utr5	transcript:ENST00000367113;transcript:ENST00000355585;transcript:ENST00000355585	SYNJ2;SYNJ2;SYNJ2	37;113;19
6	159693197	159693262	0.010993	1	1.177667	10	3.2507	2.073	utr5;utr5;utr5;utr5;utr5;utr5;utr5;utr5;utr5	transcript:ENST00000452684;transcript:ENST00000337404;transcript:ENST00000444946;transcript:ENST00000367054;transcript:ENST00000367055;transcript:ENST00000538183;transcript:ENST00000401980;transcript:ENST00000537657;transcript:ENST00000546087	SOD2;SOD2;SOD2;SOD2;SOD2;SOD2;SOD2;SOD2;SOD2	47;65;44;31;37;65;65;65;65
6	159727635	159727686	0.00027587	1	-3.474	10	2.8143	6.2883	utr5;utr5;utr5;utr5;utr5;utr5;utr5	transcript:ENST00000337387;transcript:ENST00000631126;transcript:ENST00000621533;transcript:ENST00000614346;transcript:ENST00000358372;transcript:ENST00000537657;transcript:ENST00000546087	WTAP;WTAP;WTAP;WTAP;WTAP;SOD2;SOD2	51;51;51;51;51;51;51
6	163414722	163414781	0.04282	1	-3.926	10	5.0003	8.9263	utr5;utr5;utr5;utr5	transcript:ENST00000361752;transcript:ENST00000392127;transcript:ENST00000275262;transcript:ENST00000453779	QKI;QKI;QKI;QKI	59;59;59;59
6	166382821	166382922	0.0097625	1	-1.815455	11	1.36	3.1755	exon;exon;utr5;utr5;utr5;utr5	transcript:ENST00000621630;transcript:ENST00000360961;transcript:ENST00000621630;transcript:ENST00000621685;transcript:ENST00000341756;transcript:ENST00000360961	MPC1;MPC1;MPC1;MPC1;MPC1;MPC1	55;55;46;46;46;46
7	192702	192761	0.0088747	1	-3.218	10	2.1577	5.3757	promoter	transcript:ENST00000313766	FAM20C	59
7	876689	876747	0.031469	1	-0.710556	12	3.1131	3.8236	exon	transcript:ENST00000265857	GET4	58
7	1092583	1092828	0.048735	1	2.0275	12	3.1681	1.1406	exon;exon;exon;exon;exon	transcript:ENST00000617001;transcript:ENST00000397088;transcript:ENST00000297469;transcript:ENST00000397092;transcript:ENST00000401670	GPER1;GPER1;GPER1;GPER1;GPER1	59;245;245;245;245
7	1092867	1093333	0.002237	1	-2.345397	21	1.2667	3.6121	exon;exon;utr3;utr3;utr3;utr3;utr3;utr3;utr3;utr3	transcript:ENST00000619052;transcript:ENST00000617001;transcript:ENST00000617001;transcript:ENST00000397088;transcript:ENST00000397088;transcript:ENST00000297469;transcript:ENST00000297469;transcript:ENST00000397092;transcript:ENST00000397092;transcript:ENST00000401670	GPER1;GPER1;GPER1;GPER1;GPER1;GPER1;GPER1;GPER1;GPER1;GPER1	252;313;96;57;96;57;96;57;96;14
7	1540066	1540125	0.0023222	1	1.650333	10	3.3897	1.7393	exon;exon	transcript:ENST00000406174;transcript:ENST00000343242	MAFK;MAFK	59;59
7	2014510	2014607	0.047579	1	-0.817667	10	2.5747	3.3923	exon;exon;exon;exon;exon;exon;exon	transcript:ENST00000421113;transcript:ENST00000444373;transcript:ENST00000438959;transcript:ENST00000406869;transcript:ENST00000399654;transcript:ENST00000402746;transcript:ENST00000265854	MAD1L1;MAD1L1;MAD1L1;MAD1L1;MAD1L1;MAD1L1;MAD1L1	97;97;97;97;97;97;97
7	2314352	2314412	0.0031076	1	5.658	10	6.7477	1.0897	exon	transcript:ENST00000222990	SNX8	60
7	2375394	2375497	0.0043248	1	1.09697	11	2.2942	1.1973	exon;exon	transcript:ENST00000397011;transcript:ENST00000360876	EIF3B;EIF3B	103;103
7	2647427	2647561	0.019106	1	1.33641	13	2.9767	1.6403	exon;exon	transcript:ENST00000407643;transcript:ENST00000258796	TTYH3;TTYH3	134;134
7	2663078	2663305	0.049261	1	-2.562	10	2.1537	4.7157	utr3;utr3;utr3	transcript:ENST00000403167;transcript:ENST00000407643;transcript:ENST00000258796	TTYH3;TTYH3;TTYH3	227;227;227
7	5190331	5190381	0.02193	1	5.119333	10	14.624	9.505	utr5;utr5;utr5;utr5	transcript:ENST00000382384;transcript:ENST00000404704;transcript:ENST00000401525;transcript:ENST00000288828	WIPI2;WIPI2;WIPI2;WIPI2	50;50;50;50
7	5387698	5387844	0.039876	1	2.073333	10	5.0567	2.9833	exon;exon;exon	transcript:ENST00000413081;transcript:ENST00000430969;transcript:ENST00000399537	TNRC18;TNRC18;TNRC18	146;146;146
7	5388099	5388219	0.025752	1	1.048333	12	2.8039	1.7556	exon;exon	transcript:ENST00000430969;transcript:ENST00000399537	TNRC18;TNRC18	120;120
7	5528413	5528536	0.03329	1	-0.1725	12	1.4667	1.6392	exon	transcript:ENST00000331789	ACTB	123
7	6017818	6018003	0.0018115	1	2.765667	10	4.3767	1.611	exon;exon;exon	transcript:ENST00000395236;transcript:ENST00000400479;transcript:ENST00000223029	AIMP2;AIMP2;AIMP2	185;185;185
7	6653605	6653665	0.010993	1	-2.939333	10	4.092	7.0313	exon	transcript:ENST00000382252	ZNF316	60
7	17298964	17299039	0.03619	1	1.255	12	3.0175	1.7625	utr5	transcript:ENST00000242057	AHR	75
7	26200600	26200725	0.016241	1	-0.285833	16	1.4225	1.7083	utr5;utr5;utr5	transcript:ENST00000356674;transcript:ENST00000618183;transcript:ENST00000354667	HNRNPA2B1;HNRNPA2B1;HNRNPA2B1	125;125;125
7	26291970	26292007	0.034501	1	-2.479333	10	4.7303	7.2097	utr5;utr5;utr5	transcript:ENST00000338523;transcript:ENST00000416246;transcript:ENST00000446848	SNX10;SNX10;SNX10	37;37;37
7	27108650	27108704	0.00067283	1	-1.943333	10	0.66767	2.611	exon;exon;exon	transcript:ENST00000317201;transcript:ENST00000612286;transcript:ENST00000396352	HOXA3;HOXA3;HOXA3	54;54;54
7	27154950	27155189	0.047627	1	-2.530702	19	1.9995	4.5302	exon	transcript:ENST00000242159	HOXA7	239
7	29566343	29566466	0.010993	1	2.406	10	3.8453	1.4393	exon;exon	transcript:ENST00000450427;transcript:ENST00000319694	PRR15;PRR15	40;123
7	30135216	30135289	0.035783	1	-3.703667	10	1.402	5.1057	exon;exon	transcript:ENST00000409688;transcript:ENST00000324453	MTURN;MTURN	73;73
7	30594885	30595000	0.035783	1	-1.689667	10	2.1187	3.8083	exon;exon;utr5;utr5	transcript:ENST00000627489;transcript:ENST00000389266;transcript:ENST00000627489;transcript:ENST00000389266	GARS;GARS;GARS;GARS	79;79;36;36
7	39950274	39950380	0.0027623	1	1.181538	13	1.6205	0.43897	utr5;utr5	transcript:ENST00000613626;transcript:ENST00000181839	CDK13;CDK13	21;106
7	39950524	39950626	0.0021514	1	6.24	14	10.42	4.18	utr5;utr5;utr5	transcript:ENST00000340829;transcript:ENST00000613626;transcript:ENST00000181839	CDK13;CDK13;CDK13	102;102;102
7	47277554	47277669	0.015959	1	4.068333	10	6.6053	2.537	utr3;utr3	transcript:ENST00000311160;transcript:ENST00000428457	TNS3;TNS3	115;115
7	48090224	48090350	0.00061767	1	4.0175	12	4.4689	0.45139	utr5;utr5;utr5;utr5;utr5	transcript:ENST00000436673;transcript:ENST00000395564;transcript:ENST00000432131;transcript:ENST00000331803;transcript:ENST00000416681	UPP1;UPP1;UPP1;UPP1;UPP1	126;126;126;126;126
7	55019280	55019344	0.010097	1	2.530333	10	5.056	2.5257	exon;exon;exon;exon;exon;exon	transcript:ENST00000275493;transcript:ENST00000420316;transcript:ENST00000344576;transcript:ENST00000454757;transcript:ENST00000342916;transcript:ENST00000455089	EGFR;EGFR;EGFR;EGFR;EGFR;EGFR	64;64;64;64;64;64
7	56064288	56064364	0.030701	1	-2.066061	11	1.3588	3.4248	exon;exon;exon;exon;exon;exon;exon;exon	transcript:ENST00000451338;transcript:ENST00000413756;transcript:ENST00000437307;transcript:ENST00000342190;transcript:ENST00000413952;transcript:ENST00000395435;transcript:ENST00000434526;transcript:ENST00000395436	SUMF2;SUMF2;SUMF2;SUMF2;SUMF2;SUMF2;SUMF2;SUMF2	44;53;53;76;76;76;76;76
7	66506084	66506166	0.011467	1	0.766	10	2.293	1.527	.	.	.	0
7	72829558	72829610	0.014119	1	-0.902333	10	1.397	2.2993	promoter;promoter;promoter	transcript:ENST00000610600;transcript:ENST00000620995;transcript:ENST00000612372	TYW1B;TYW1B;TYW1B	52;52;52
7	72829628	72829731	0.018737	1	0.477667	10	1.5893	1.1117	promoter;promoter;promoter	transcript:ENST00000610600;transcript:ENST00000620995;transcript:ENST00000612372	TYW1B;TYW1B;TYW1B	103;103;103
7	73005751	73005836	2.956e-06	0.09668	-10.467222	12	0.79389	11.261	.	.	.	0
7	73303336	73303584	0.018005	1	2.116667	10	3.196	1.0793	exon;exon;utr3;utr3;utr3;utr3;utr3;utr3	transcript:ENST00000310326;transcript:ENST00000438747;transcript:ENST00000310326;transcript:ENST00000438747;transcript:ENST00000252594;transcript:ENST00000252594;transcript:ENST00000428206;transcript:ENST00000428206	NSUN5;NSUN5;NSUN5;NSUN5;NSUN5;NSUN5;NSUN5;NSUN5	127;115;61;61;61;55;61;55
7	73477646	73477982	0.029757	1	-0.665667	10	2.3157	2.9813	exon;exon	transcript:ENST00000404251;transcript:ENST00000339594	BAZ1B;BAZ1B	336;336
7	75985671	75985766	0.022798	1	-4.353	10	3.848	8.201	exon;exon;exon;exon	transcript:ENST00000439269;transcript:ENST00000447222;transcript:ENST00000394893;transcript:ENST00000461988	POR;POR;POR;POR	95;95;95;95
7	76302657	76302746	0.00087945	1	-0.758	10	1.611	2.369	exon;utr5	transcript:ENST00000248553;transcript:ENST00000248553	HSPB1;HSPB1	34;55
7	94664232	94664394	0.022798	1	-0.535333	10	1.5363	2.0717	exon;exon;exon;exon;exon;exon	transcript:ENST00000612941;transcript:ENST00000615790;transcript:ENST00000617526;transcript:ENST00000612748;transcript:ENST00000488574;transcript:ENST00000482108	PEG10;PEG10;PEG10;PEG10;PEG10;PEG10	162;162;162;162;162;162
7	94664805	94665027	0.0084977	1	1.677667	10	3.1987	1.521	exon;exon;exon	transcript:ENST00000612941;transcript:ENST00000617526;transcript:ENST00000612748	PEG10;PEG10;PEG10	222;222;222
7	99499955	99500026	0.039876	1	0.906	10	2.5877	1.6817	exon;exon	transcript:ENST00000426306;transcript:ENST00000337673	ZNF394;ZNF394	71;71
7	100336134	100336202	0.0077863	1	-3.39	10	1.071	4.461	.	.	.	0
7	100435944	100436102	0.010403	1	0.859556	15	2.9798	2.1202	exon;intron	transcript:ENST00000292330;transcript:ENST00000292330	PPP1R35;PPP1R35	120;38
7	100681494	100681758	0.0021039	1	1.743	10	3.544	1.801	exon;utr3	transcript:ENST00000275732;transcript:ENST00000275732	GIGYF1;GIGYF1	40;224
7	100694167	100694226	0.027286	1	-5.121111	12	7.2581	12.379	.	.	.	0
7	100812800	100812984	0.0066434	1	1.878333	12	4.2972	2.4189	exon;exon	transcript:ENST00000358173;transcript:ENST00000360620	EPHB4;EPHB4	184;184
7	100817225	100817337	0.004869	1	2.295278	12	4.6089	2.3136	exon;exon;exon	transcript:ENST00000616502;transcript:ENST00000358173;transcript:ENST00000360620	EPHB4;EPHB4;EPHB4	93;112;112
7	100875155	100875254	0.0077863	1	-1.516333	10	0.81567	2.332	utr5;utr5;utr5;utr5	transcript:ENST00000611405;transcript:ENST00000618411;transcript:ENST00000614484;transcript:ENST00000618262	SRRT;SRRT;SRRT;SRRT	67;70;99;99
7	101088189	101088343	0.022907	1	3.463611	12	8.2136	4.75	exon	transcript:ENST00000306085	TRIM56	154
7	102195510	102195602	0.028663	1	1.352	10	2.1573	0.80533	exon;exon;exon;exon;exon;exon;exon;exon;exon;exon;exon;exon	transcript:ENST00000556210;transcript:ENST00000546411;transcript:ENST00000550008;transcript:ENST00000549414;transcript:ENST00000292535;transcript:ENST00000425244;transcript:ENST00000360264;transcript:ENST00000547394;transcript:ENST00000393824;transcript:ENST00000292538;transcript:ENST00000622516;transcript:ENST00000437600	CUX1;CUX1;CUX1;CUX1;CUX1;CUX1;CUX1;CUX1;CUX1;CUX1;CUX1;CUX1	92;92;92;92;92;92;92;92;92;92;92;92
7	102425211	102425539	0.037105	1	1.088333	10	2.2937	1.2053	utr3;utr3;utr3	transcript:ENST00000397912;transcript:ENST00000462601;transcript:ENST00000496391	PRKRIP1;PRKRIP1;PRKRIP1	328;328;328
7	102478821	102478906	0.038241	1	1.892778	12	5.6506	3.7578	exon;exon;utr5;utr5	transcript:ENST00000393794;transcript:ENST00000292614;transcript:ENST00000393794;transcript:ENST00000292614	POLR2J;POLR2J;POLR2J;POLR2J	39;39;46;46
7	122886109	122886327	0.0098657	1	2.250303	22	8.0418	5.7915	exon;exon;exon;exon	transcript:ENST00000449022;transcript:ENST00000412584;transcript:ENST00000615869;transcript:ENST00000334010	CADPS2;CADPS2;CADPS2;CADPS2	218;218;218;218
7	135170534	135170697	0.0021514	1	1.787619	14	3.8624	2.0748	utr5;utr5;utr5;utr5	transcript:ENST00000483029;transcript:ENST00000430372;transcript:ENST00000393114;transcript:ENST00000424142	C7orf49;C7orf49;C7orf49;C7orf49	141;163;161;127
7	138001687	138001769	0.033258	1	1.214	10	2.53	1.316	exon;exon;exon;exon;exon;utr5;utr5;utr5;utr5;utr5	transcript:ENST00000452463;transcript:ENST00000456390;transcript:ENST00000620715;transcript:ENST00000616381;transcript:ENST00000330387;transcript:ENST00000452463;transcript:ENST00000456390;transcript:ENST00000620715;transcript:ENST00000616381;transcript:ENST00000330387	CREB3L2;CREB3L2;CREB3L2;CREB3L2;CREB3L2;CREB3L2;CREB3L2;CREB3L2;CREB3L2;CREB3L2	18;18;18;18;18;64;64;64;64;64
7	139035905	139036028	0.02224	1	-1.4675	12	1.7594	3.2269	exon;utr5	transcript:ENST00000275766;transcript:ENST00000275766	ZC3HAV1L;ZC3HAV1L	112;11
7	139109371	139109458	0.034549	1	0.609744	13	2.7892	2.1795	utr5;utr5	transcript:ENST00000471652;transcript:ENST00000242351	ZC3HAV1;ZC3HAV1	87;87
7	139360078	139360152	0.0068727	1	4.475	12	8.8883	4.4133	utr5;utr5;utr5	transcript:ENST00000354926;transcript:ENST00000619796;transcript:ENST00000541170	LUC7L2;LUC7L2;LUC7L2	74;74;74
7	140062742	140062830	0.039303	1	1.158333	12	3.5489	2.3906	exon	transcript:ENST00000263549	PARP12	88
7	141738379	141738488	0.022798	1	1.789667	10	4.022	2.2323	utr5;utr5;utr5;utr5;utr5;utr5	transcript:ENST00000463093;transcript:ENST00000465582;transcript:ENST00000467681;transcript:ENST00000498107;transcript:ENST00000612337;transcript:ENST00000265304	SSBP1;SSBP1;SSBP1;SSBP1;SSBP1;SSBP1	88;89;93;109;109;109
7	149104076	149104274	0.0087622	1	4.461667	14	5.0069	0.54524	exon	transcript:ENST00000378061	ZNF425	198
7	149436614	149436826	0.021336	1	0.974545	11	2.4618	1.4873	exon	transcript:ENST00000247930	ZNF777	212
7	150372242	150372394	0.008617	1	-0.696863	17	1.6808	2.3776	exon;exon;exon;exon	transcript:ENST00000425389;transcript:ENST00000489432;transcript:ENST00000444957;transcript:ENST00000397281	REPIN1;REPIN1;REPIN1;REPIN1	152;152;152;152
7	150372672	150372760	0.044359	1	0.905667	10	2.554	1.6483	exon;exon;exon;exon	transcript:ENST00000425389;transcript:ENST00000489432;transcript:ENST00000444957;transcript:ENST00000397281	REPIN1;REPIN1;REPIN1;REPIN1	88;88;88;88
7	151059685	151059760	0.0050607	1	2.969744	13	7.591	4.6213	utr5;utr5;utr5	transcript:ENST00000413384;transcript:ENST00000485713;transcript:ENST00000483786	SLC4A2;SLC4A2;SLC4A2	75;75;75
7	155644669	155644860	0.024293	1	-5.705	12	4.6036	10.309	utr5;utr5;utr5	transcript:ENST00000392759;transcript:ENST00000401878;transcript:ENST00000287912	RBM33;RBM33;RBM33	159;182;191
7	156950354	156950508	0.0056977	1	1.870667	10	3.9387	2.068	exon	transcript:ENST00000275820	NOM1	154
7	156950534	156950699	0.038469	1	-1.922667	10	5.1013	7.024	exon	transcript:ENST00000275820	NOM1	165
8	9003092	9003141	0.0056977	1	2.581667	10	5.5827	3.001	exon;exon;exon	transcript:ENST00000519292;transcript:ENST00000250263;transcript:ENST00000523898	ERI1;ERI1;ERI1	49;49;49
8	18083987	18084049	0.01247	1	0.691333	10	1.9053	1.214	exon;exon;exon;exon;exon;exon;exon;exon;exon;exon;exon;exon;exon;exon;exon;exon	transcript:ENST00000637536;transcript:ENST00000637561;transcript:ENST00000637638;transcript:ENST00000635769;transcript:ENST00000637603;transcript:ENST00000519468;transcript:ENST00000636815;transcript:ENST00000636997;transcript:ENST00000636128;transcript:ENST00000637636;transcript:ENST00000636577;transcript:ENST00000636171;transcript:ENST00000637528;transcript:ENST00000520781;transcript:ENST000002…	ASAH1;ASAH1;ASAH1;ASAH1;ASAH1;ASAH1;ASAH1;ASAH1;ASAH1;ASAH1;ASAH1;ASAH1;ASAH1;ASAH1;ASAH1;ASAH1	62;62;62;62;62;62;39;62;62;62;62;62;62;62;62;62
8	20197388	20197501	0.0041284	1	-8.381333	10	4.4977	12.879	exon;exon;utr5	transcript:ENST00000519667;transcript:ENST00000276390;transcript:ENST00000276390	ATP6V1B2;ATP6V1B2;ATP6V1B2	63;95;18
8	22141818	22141929	0.0060847	1	0.718974	13	1.5118	0.79282	utr5;utr5;utr5	transcript:ENST00000521744;transcript:ENST00000306306;transcript:ENST00000334530	REEP4;REEP4;REEP4	111;111;35
8	22165341	22165551	1.5123e-05	1	-5.982281	19	2.3802	8.3625	exon;exon;exon;exon;utr5;utr5;utr5;utr5	transcript:ENST00000306349;transcript:ENST00000354870;transcript:ENST00000397814;transcript:ENST00000306385;transcript:ENST00000306349;transcript:ENST00000354870;transcript:ENST00000397814;transcript:ENST00000306385	BMP1;BMP1;BMP1;BMP1;BMP1;BMP1;BMP1;BMP1	146;146;146;146;64;64;64;64
8	27604996	27605189	0.026578	1	1.608	10	3.147	1.539	exon;exon;exon;exon;exon;exon;exon;exon	transcript:ENST00000520796;transcript:ENST00000560566;transcript:ENST00000523589;transcript:ENST00000523589;transcript:ENST00000522098;transcript:ENST00000523500;transcript:ENST00000405140;transcript:ENST00000316403	CLU;CLU;CLU;CLU;CLU;CLU;CLU;CLU	49;193;73;18;193;193;193;193
8	27634086	27634159	0.012812	1	-4.8975	12	4.6797	9.5772	utr5	transcript:ENST00000337221	SCARA3	73
8	37697214	37697306	0.0060847	1	2.656667	13	7.2423	4.5856	exon	transcript:ENST00000331569	ZNF703	92
8	37747835	37747986	0.0059613	1	-4.51	10	2.5817	7.0917	intron;intron;intron;intron	transcript:ENST00000519638;transcript:ENST00000521644;transcript:ENST00000276461;transcript:ENST00000518526	ERLIN2;ERLIN2;ERLIN2;ERLIN2	151;151;151;151
8	38030551	38030680	4.0809e-06	1	-2.061429	14	2.3017	4.3631	exon;utr5	transcript:ENST00000338825;transcript:ENST00000338825	EIF4EBP1;EIF4EBP1	107;22
8	38787353	38787421	0.026951	1	3.396667	11	7.7585	4.3618	utr5;utr5;utr5;utr5;utr5	transcript:ENST00000276520;transcript:ENST00000317827;transcript:ENST00000524354;transcript:ENST00000520615;transcript:ENST00000519416	TACC1;TACC1;TACC1;TACC1;TACC1	68;68;68;68;68
8	56993653	56993699	0.035783	1	6.157	10	15.284	9.1273	utr5	transcript:ENST00000262644	IMPAD1	46
8	60517071	60517146	0.039052	1	-4.064359	13	8.3938	12.458	utr5;utr5	transcript:ENST00000531289;transcript:ENST00000262646	RAB2A;RAB2A	75;75
8	62144175	62144433	0.04282	1	-1.108667	10	1.28	2.3887	.	.	.	0
8	63038775	63038840	0.032054	1	-4.330333	10	4.362	8.6923	utr5	transcript:ENST00000260118	GGH	65
8	69129659	69129978	0.00066399	1	-0.737593	18	2.9369	3.6744	.	.	.	0
8	73295420	73295508	0.032368	1	0.917222	12	3.5178	2.6006	exon	transcript:ENST00000240285	RDH10	88
8	79767606	79767730	0.011276	1	-1.063889	12	2.1642	3.2281	exon;exon;utr5;utr5	transcript:ENST00000337919;transcript:ENST00000354724;transcript:ENST00000337919;transcript:ENST00000354724	HEY1;HEY1;HEY1;HEY1	57;57;67;67
8	96333493	96333827	0.001415	1	-2.899778	15	2.7909	5.6907	exon;exon;utr3	transcript:ENST00000522072;transcript:ENST00000517309;transcript:ENST00000517309	PTDSS1;PTDSS1;PTDSS1	150;73;111
8	96494202	96494321	0.025585	1	0.941	10	3.0627	2.1217	exon;exon;utr5;utr5;utr5	transcript:ENST00000518385;transcript:ENST00000302190;transcript:ENST00000522911;transcript:ENST00000518385;transcript:ENST00000302190	SDC2;SDC2;SDC2;SDC2;SDC2	50;50;69;69;69
8	98045324	98045538	0.00041478	1	-4.497333	15	1.6282	6.1256	exon;exon;exon;exon;utr5;utr5;utr5;utr5;utr5;utr5	transcript:ENST00000521726;transcript:ENST00000287038;transcript:ENST00000396070;transcript:ENST00000521291;transcript:ENST00000521726;transcript:ENST00000523172;transcript:ENST00000523172;transcript:ENST00000287038;transcript:ENST00000396070;transcript:ENST00000521291	RPL30;RPL30;RPL30;RPL30;RPL30;RPL30;RPL30;RPL30;RPL30;RPL30	21;21;21;21;171;22;171;171;171;147
8	100721625	100721738	0.00074937	1	-3.227	10	2.5603	5.7873	utr5;utr5;utr5;utr5;utr5;utr5;utr5;utr5;utr5;utr5	transcript:ENST00000519363;transcript:ENST00000520804;transcript:ENST00000521067;transcript:ENST00000522720;transcript:ENST00000520142;transcript:ENST00000521865;transcript:ENST00000518196;transcript:ENST00000522387;transcript:ENST00000519004;transcript:ENST00000318607	PABPC1;PABPC1;PABPC1;PABPC1;PABPC1;PABPC1;PABPC1;PABPC1;PABPC1;PABPC1	113;113;113;113;113;113;113;113;113;113
8	103414802	103414903	0.016362	1	2.978222	15	4.9716	1.9933	exon	transcript:ENST00000297578	SLC25A32	101
8	116766590	116766721	0.038469	1	-2.099333	10	2.1613	4.2607	exon;exon;exon;utr5;utr5;utr5;utr5	transcript:ENST00000517820;transcript:ENST00000517814;transcript:ENST00000309822;transcript:ENST00000517820;transcript:ENST00000517814;transcript:ENST00000309822;transcript:ENST00000520813	UTP23;UTP23;UTP23;UTP23;UTP23;UTP23;EIF3H	118;118;118;13;13;13;13
8	119855643	119855740	0.0092666	1	1.068333	10	2.4773	1.409	exon	transcript:ENST00000313655	DSCC1	97
8	120811600	120811718	0.0020019	1	-7.108667	10	4.944	12.053	exon;exon	transcript:ENST00000517992;transcript:ENST00000395601	SNTB1;SNTB1	118;118
8	122952910	122953051	0.025585	1	1.626333	10	2.5583	0.932	exon	transcript:ENST00000314393	ZHX2	141
8	123241260	123241317	0.00074937	1	-2.569	10	1.208	3.777	exon	transcript:ENST00000276704	C8orf76	57
8	123396205	123396246	0.0047454	1	-3.184667	10	1.474	4.6587	exon	transcript:ENST00000287394	ATAD2	41
8	129939684	129939771	0.00021893	1	4.476333	10	6.832	2.3557	utr5;utr5;utr5;utr5;utr5;utr5;utr5;utr5;utr5;utr5;utr5;utr5;utr5;utr5;utr5;utr5;utr5;utr5;utr5	transcript:ENST00000522361;transcript:ENST00000519070;transcript:ENST00000517672;transcript:ENST00000518167;transcript:ENST00000519020;transcript:ENST00000520254;transcript:ENST00000523993;transcript:ENST00000518283;transcript:ENST00000520204;transcript:ENST00000519142;transcript:ENST00000522941;transcript:ENST00000519540;transcript:ENST00000517654;transcript:ENST00000522250;transcript:ENST000005…	FAM49B;FAM49B;FAM49B;FAM49B;FAM49B;FAM49B;FAM49B;FAM49B;FAM49B;FAM49B;FAM49B;FAM49B;FAM49B;FAM49B;FAM49B;FAM49B;FAM49B;FAM49B;FAM49B	87;87;87;87;87;87;87;87;79;87;62;87;87;10;87;87;87;70;87
8	130358503	130358562	0.014119	1	2.022333	10	3.5723	1.55	intron;intron;intron	transcript:ENST00000521426;transcript:ENST00000518721;transcript:ENST00000357668	ASAP1;ASAP1;ASAP1	59;59;59
8	133407930	133408090	0.038469	1	2.283333	10	7.561	5.2777	.	.	.	0
8	143693850	143693913	0.025585	1	1.233	10	2.509	1.276	exon;exon;exon;exon;exon	transcript:ENST00000418203;transcript:ENST00000532205;transcript:ENST00000526315;transcript:ENST00000532158;transcript:ENST00000358656	ZNF707;ZNF707;ZNF707;ZNF707;ZNF707	63;63;63;63;63
8	143920616	143920808	0.023696	1	1.568667	10	3.226	1.6573	exon;exon;exon;exon;exon;exon;exon;exon;exon	transcript:ENST00000527096;transcript:ENST00000436759;transcript:ENST00000356346;transcript:ENST00000354958;transcript:ENST00000322810;transcript:ENST00000398774;transcript:ENST00000354589;transcript:ENST00000357649;transcript:ENST00000345136	PLEC;PLEC;PLEC;PLEC;PLEC;PLEC;PLEC;PLEC;PLEC	192;192;192;192;192;192;192;192;192
8	143921385	143921568	0.047291	1	1.008462	13	3.2536	2.2451	exon;exon;exon;exon;exon;exon;exon;exon;exon	transcript:ENST00000527096;transcript:ENST00000436759;transcript:ENST00000356346;transcript:ENST00000354958;transcript:ENST00000322810;transcript:ENST00000398774;transcript:ENST00000354589;transcript:ENST00000357649;transcript:ENST00000345136	PLEC;PLEC;PLEC;PLEC;PLEC;PLEC;PLEC;PLEC;PLEC	183;183;183;183;183;183;183;183;183
8	143923473	143923667	0.00013431	1	-2.672879	22	5.7203	8.3932	exon;exon;exon;exon;exon;exon;exon;exon;exon	transcript:ENST00000527096;transcript:ENST00000436759;transcript:ENST00000356346;transcript:ENST00000354958;transcript:ENST00000322810;transcript:ENST00000398774;transcript:ENST00000354589;transcript:ENST00000357649;transcript:ENST00000345136	PLEC;PLEC;PLEC;PLEC;PLEC;PLEC;PLEC;PLEC;PLEC	194;194;194;194;194;194;194;194;194
8	143924892	143924949	0.030887	1	-3.371	10	6.928	10.299	exon;exon;exon;exon;exon;exon;exon;exon;exon	transcript:ENST00000527096;transcript:ENST00000436759;transcript:ENST00000356346;transcript:ENST00000354958;transcript:ENST00000322810;transcript:ENST00000398774;transcript:ENST00000354589;transcript:ENST00000357649;transcript:ENST00000345136	PLEC;PLEC;PLEC;PLEC;PLEC;PLEC;PLEC;PLEC;PLEC	57;57;57;57;57;57;57;57;57
8	143929465	143929554	0.01247	1	0.633667	10	1.5667	0.933	exon;exon;exon;exon;exon;exon;exon;exon;exon	transcript:ENST00000527096;transcript:ENST00000436759;transcript:ENST00000356346;transcript:ENST00000354958;transcript:ENST00000322810;transcript:ENST00000398774;transcript:ENST00000354589;transcript:ENST00000357649;transcript:ENST00000345136	PLEC;PLEC;PLEC;PLEC;PLEC;PLEC;PLEC;PLEC;PLEC	89;89;89;89;89;89;89;89;89
8	144079954	144080123	0.020623	1	0.898788	11	2.1803	1.2815	exon;exon;exon	transcript:ENST00000527954;transcript:ENST00000525936;transcript:ENST00000316052	EXOSC4;EXOSC4;EXOSC4	169;67;169
8	144082675	144082744	0.0062358	1	2.087667	10	6.2623	4.1747	exon;exon;exon;exon;utr5;utr5;utr5;utr5	transcript:ENST00000524418;transcript:ENST00000361036;transcript:ENST00000525087;transcript:ENST00000355091;transcript:ENST00000524418;transcript:ENST00000361036;transcript:ENST00000525087;transcript:ENST00000355091	GPAA1;GPAA1;GPAA1;GPAA1;GPAA1;GPAA1;GPAA1;GPAA1	14;14;14;14;45;55;55;55
8	144326653	144326701	0.0029619	1	5.245667	10	6.8203	1.5747	utr5;utr5	transcript:ENST00000332324;transcript:ENST00000528718	DGAT1;DGAT1	48;48
8	144400992	144401073	0.011467	1	-1.616	10	1.3623	2.9783	exon;exon	transcript:ENST00000620219;transcript:ENST00000616140	CPSF1;CPSF1	81;81
8	144517081	144517178	0.015323	1	-0.968667	10	1.0763	2.045	exon;exon	transcript:ENST00000524998;transcript:ENST00000617875	RECQL4;RECQL4	97;97
8	144526699	144526814	0.011959	1	1.479667	10	2.631	1.1513	utr5;utr5	transcript:ENST00000533758;transcript:ENST00000529415	LRRC24;LRRC24	115;115
8	144792168	144792292	0.0017227	1	-4.716667	10	6.752	11.469	utr5;utr5;utr5;utr5;utr5	transcript:ENST00000532702;transcript:ENST00000528957;transcript:ENST00000262584;transcript:ENST00000527914;transcript:ENST00000394920	RPL8;RPL8;RPL8;RPL8;RPL8	124;124;124;124;124
8	145052643	145052749	0.0065216	1	1.185	10	2.7043	1.5193	exon	transcript:ENST00000331434	C8orf33	106
9	19049607	19049743	0.028897	1	1.9775	12	5.1967	3.2192	exon;utr5	transcript:ENST00000380527;transcript:ENST00000380527	RRAGA;RRAGA	84;52
9	22005569	22005900	0.0020878	1	-3.080714	14	1.5845	4.6652	utr3	transcript:ENST00000276925	CDKN2B	331
9	33264281	33264426	0.0019818	1	1.557949	13	4.6441	3.0862	exon;exon;exon;exon;exon;exon	transcript:ENST00000488499;transcript:ENST00000635077;transcript:ENST00000473781;transcript:ENST00000379704;transcript:ENST00000472232;transcript:ENST00000634734	BAG1;BAG1;BAG1;BAG1;BAG1;BAG1	48;48;48;48;145;145
9	33264592	33264665	0.0018505	1	3.397619	14	8.6174	5.2198	exon;exon	transcript:ENST00000472232;transcript:ENST00000634734	BAG1;BAG1	73;73
9	34179070	34179231	4.1409e-05	0.78288	4.717222	12	6.9375	2.2203	exon;exon	transcript:ENST00000626262;transcript:ENST00000625521	UBAP1;UBAP1	161;161
9	34458311	34458398	0.016446	1	1.703333	12	4.1844	2.4811	utr5;utr5;utr5;utr5;utr5;utr5;utr5;utr5;utr5	transcript:ENST00000379078;transcript:ENST00000422409;transcript:ENST00000297620;transcript:ENST00000445726;transcript:ENST00000379080;transcript:ENST00000379081;transcript:ENST00000379084;transcript:ENST00000379087;transcript:ENST00000379089	FAM219A;FAM219A;FAM219A;FAM219A;FAM219A;FAM219A;FAM219A;FAM219A;FAM219A	87;87;87;87;87;87;87;87;87
9	34458423	34458530	0.0039372	1	2.708611	12	4.2875	1.5789	utr5;utr5;utr5;utr5;utr5;utr5;utr5;utr5;utr5	transcript:ENST00000379078;transcript:ENST00000422409;transcript:ENST00000297620;transcript:ENST00000445726;transcript:ENST00000379080;transcript:ENST00000379081;transcript:ENST00000379084;transcript:ENST00000379087;transcript:ENST00000379089	FAM219A;FAM219A;FAM219A;FAM219A;FAM219A;FAM219A;FAM219A;FAM219A;FAM219A	107;107;107;107;107;107;107;107;107
9	38068689	38068740	0.039876	1	7.141667	10	49.174	42.032	utr5	transcript:ENST00000377707	SHB	51
9	69121519	69121643	0.016569	1	-0.650833	16	1.5512	2.2021	utr5;utr5	transcript:ENST00000606364;transcript:ENST00000453658	TJP2;TJP2	124;124
9	72007936	72008084	0.016617	1	3.649333	10	5.244	1.5947	.	.	.	0
9	91361630	91361829	0.034749	1	3.712857	14	10.203	6.49	exon;exon	transcript:ENST00000303617;transcript:ENST00000375731	AUH;AUH	199;199
9	93451233	93451340	0.028774	1	-2.490606	11	1.5439	4.0345	utr5	transcript:ENST00000423591	FAM120AOS	107
9	96407241	96407386	0.0012046	1	-1.550333	10	2.437	3.9873	intron	transcript:ENST00000375256	ZNF367	145
9	97633786	97633905	0.008962	1	1.267255	17	3.0067	1.7394	exon;exon;utr5	transcript:ENST00000629069;transcript:ENST00000375147;transcript:ENST00000375147	NCBP1;NCBP1;NCBP1	24;24;95
9	97983395	97983488	1.4234e-05	1	0.995882	17	2.7145	1.7186	utr5	transcript:ENST00000339399	ANP32B	93
9	98056748	98056850	0.031469	1	6.1175	12	18.882	12.765	exon;utr5	transcript:ENST00000210444;transcript:ENST00000210444	NANS;NANS	42;60
9	99221789	99221890	0.02207	1	1.332727	11	3.0448	1.7121	exon	transcript:ENST00000476832	ALG2	101
9	107489445	107489576	0.00060031	1	2.820175	19	5.4354	2.6153	utr5;utr5;utr5	transcript:ENST00000420475;transcript:ENST00000610832;transcript:ENST00000374672	KLF4;KLF4;KLF4	131;131;131
9	110137149	110137494	0.044359	1	1.457333	10	2.8897	1.4323	exon;exon;exon;exon;exon;exon	transcript:ENST00000259318;transcript:ENST00000480388;transcript:ENST00000374525;transcript:ENST00000434623;transcript:ENST00000302798;transcript:ENST00000374530	AKAP2;AKAP2;AKAP2;AKAP2;PALM2-AKAP2;PALM2-AKAP2	345;345;345;345;345;345
9	111896887	111897018	0.028491	1	2.075256	26	11.095	9.02	utr5	transcript:ENST00000374279	UGCG	131
9	121318668	121318859	0.0036647	1	-2.645556	12	3.3006	5.9461	exon;exon;exon;exon;exon;exon	transcript:ENST00000373808;transcript:ENST00000449733;transcript:ENST00000373818;transcript:ENST00000545652;transcript:ENST00000394353;transcript:ENST00000373823	AL513122.2;AL513122.1;GSN;GSN;GSN;GSN	191;191;191;191;191;191
9	125189680	125189774	0.048735	1	-2.088333	12	5.5575	7.6458	exon;exon;exon;utr5;utr5;utr5;utr5	transcript:ENST00000415905;transcript:ENST00000451402;transcript:ENST00000373547;transcript:ENST00000456642;transcript:ENST00000415905;transcript:ENST00000451402;transcript:ENST00000373547	PPP6C;PPP6C;PPP6C;PPP6C;PPP6C;PPP6C;PPP6C	38;38;38;56;56;56;56
9	127568841	127568908	0.0032599	1	2.808667	10	4.957	2.1483	exon;utr5	transcript:ENST00000373312;transcript:ENST00000373312	FAM129B;FAM129B	33;34
9	127789299	127789454	0.0068673	1	-1.697949	13	1.0864	2.7844	exon	transcript:ENST00000373264	CDK9	155
9	127802950	127803004	0.016617	1	2.308333	10	4.7617	2.4533	exon;exon;exon;exon	transcript:ENST00000373228;transcript:ENST00000373247;transcript:ENST00000630236;transcript:ENST00000393706	FPGS;FPGS;FPGS;FPGS	54;54;54;54
9	128257061	128257274	0.0068191	1	1.637667	10	2.264	0.62633	exon;exon;exon;exon;utr3;utr3;utr3	transcript:ENST00000609374;transcript:ENST00000610329;transcript:ENST00000611957;transcript:ENST00000421699;transcript:ENST00000610329;transcript:ENST00000611957;transcript:ENST00000421699	GOLGA2;GOLGA2;GOLGA2;GOLGA2;GOLGA2;GOLGA2;GOLGA2	208;208;208;208;5;5;5
9	128355416	128355552	0.00026371	1	-1.808485	11	1.1539	2.9624	exon;exon	transcript:ENST00000300456;transcript:ENST00000372870	SLC27A4;SLC27A4	136;136
9	128916214	128916379	0.013549	1	1.189	10	3.1113	1.9223	exon;exon;exon;utr3;utr3;utr3	transcript:ENST00000259324;transcript:ENST00000372599;transcript:ENST00000372600;transcript:ENST00000259324;transcript:ENST00000372599;transcript:ENST00000372600	LRRC8A;LRRC8A;LRRC8A;LRRC8A;LRRC8A;LRRC8A	157;157;157;8;8;8
9	128947096	128947193	0.023696	1	0.873667	10	1.3697	0.496	exon	transcript:ENST00000372586	DOLK	97
9	129178198	129178244	0.00054107	1	4.397333	10	7.73	3.3327	utr5	transcript:ENST00000372491	IER5L	46
9	129626164	129626210	0.0017227	1	-2.930333	10	1.3307	4.261	utr5;utr5;utr5;utr5;utr5;utr5;utr5;utr5	transcript:ENST00000372481;transcript:ENST00000482347;transcript:ENST00000459968;transcript:ENST00000372483;transcript:ENST00000611055;transcript:ENST00000617943;transcript:ENST00000613644;transcript:ENST00000372486	NTMT1;NTMT1;NTMT1;NTMT1;NTMT1;NTMT1;NTMT1;NTMT1	6;11;11;38;46;46;46;46
9	131503001	131503061	0.0018115	1	-6.538	10	1.62	8.158	utr5;utr5;utr5;utr5;utr5;utr5;utr5;utr5;utr5;utr5	transcript:ENST00000430619;transcript:ENST00000448212;transcript:ENST00000415075;transcript:ENST00000418774;transcript:ENST00000402686;transcript:ENST00000372228;transcript:ENST00000341012;transcript:ENST00000441334;transcript:ENST00000423007;transcript:ENST00000404875	POMT1;POMT1;POMT1;POMT1;POMT1;POMT1;POMT1;POMT1;POMT1;POMT1	53;60;60;60;60;60;60;60;60;60
9	131739927	131739964	0.025585	1	11.477667	10	30.618	19.14	utr5;utr5	transcript:ENST00000438647;transcript:ENST00000372195	RAPGEF1;RAPGEF1	17;37
9	133356584	133356639	0.022798	1	-1.065	10	1.6533	2.7183	exon;utr5	transcript:ENST00000371964;transcript:ENST00000371964	SURF2;SURF2	47;8
9	136410433	136410481	0.0084977	1	3.470333	10	10.519	7.0483	utr5;utr5;utr5;utr5	transcript:ENST00000371723;transcript:ENST00000371725;transcript:ENST00000298537;transcript:ENST00000357365	SDCCAG3;SDCCAG3;SDCCAG3;SDCCAG3	48;48;48;48
9	136439223	136439315	0.00028059	1	4.631538	13	7.1251	2.4936	exon	transcript:ENST00000371712	INPP5E	92
9	136439324	136439387	0.032054	1	2.129333	10	4.1647	2.0353	exon	transcript:ENST00000371712	INPP5E	63
9	136496013	136496098	0.0019542	1	3.627576	11	4.1161	0.48848	exon;utr3	transcript:ENST00000277541;transcript:ENST00000277541	NOTCH1;NOTCH1	28;57
9	136839704	136839840	0.0021039	1	3.859667	10	9.636	5.7763	exon;exon;exon	transcript:ENST00000425121;transcript:ENST00000371663;transcript:ENST00000311502	RABL6;RABL6;RABL6	136;136;136
9	136908084	136908193	0.032054	1	0.641667	10	2.0603	1.4187	exon;exon;exon	transcript:ENST00000247668;transcript:ENST00000429509;transcript:ENST00000419057	TRAF2;TRAF2;TRAF2	109;109;109
9	136941045	136941274	0.028663	1	-1.519333	10	2.2307	3.75	exon;exon;intron	transcript:ENST00000325285;transcript:ENST00000325285;transcript:ENST00000325285	FBXW5;FBXW5;FBXW5	126;24;79
9	137301941	137301980	0.0011436	1	4.371667	10	9.666	5.2943	utr5	transcript:ENST00000356628	NRARP	39
9	137578798	137578855	0.01471	1	1.286333	10	1.9623	0.676	utr5	transcript:ENST00000277540	DPH7	57
9	137590302	137590342	0.0088747	1	-1.756667	10	3.348	5.1047	utr5	transcript:ENST00000298585	ZMYND19	40
9	137590395	137590450	0.013646	1	-5.55	12	11.571	17.121	utr5	transcript:ENST00000298585	ZMYND19	55
9	137618740	137618845	0.0097001	1	1.737111	15	3.8651	2.128	promoter;promoter;promoter;promoter;promoter;promoter;promoter	transcript:ENST00000623970;transcript:ENST00000371417;transcript:ENST00000629335;transcript:ENST00000626216;transcript:ENST00000630754;transcript:ENST00000462484;transcript:ENST00000460843	ARRDC1-AS1;ARRDC1-AS1;EHMT1;EHMT1;EHMT1;EHMT1;EHMT1	14;32;105;105;105;105;105
9	137834375	137834475	0.016617	1	-0.928667	10	1.058	1.9867	exon;exon	transcript:ENST00000637161;transcript:ENST00000460843	EHMT1;EHMT1	100;100
9	137834955	137835000	0.00014493	1	1.734333	10	3.195	1.4607	utr3;utr3	transcript:ENST00000637161;transcript:ENST00000460843	EHMT1;EHMT1	45;45
9	137835060	137835182	0.01471	1	-1.636333	10	1.2293	2.8657	utr3;utr3	transcript:ENST00000637161;transcript:ENST00000460843	EHMT1;EHMT1	122;122
10	3781648	3781924	0.00024586	1	-3.718667	10	1.651	5.3697	exon;exon;exon	transcript:ENST00000469435;transcript:ENST00000542957;transcript:ENST00000497571	KLF6;KLF6;KLF6	276;276;276
10	6203035	6203130	0.013549	1	1.279667	10	2.166	0.88633	utr5;utr5;utr5;utr5;utr5;utr5	transcript:ENST00000379775;transcript:ENST00000360521;transcript:ENST00000626882;transcript:ENST00000625260;transcript:ENST00000379785;transcript:ENST00000317350	PFKFB3;PFKFB3;PFKFB3;PFKFB3;PFKFB3;PFKFB3	95;95;95;95;95;95
10	12196083	12196305	0.034891	1	-2.255455	11	2.3073	4.5627	exon;exon;exon;exon;utr5;utr5;utr5;utr5;utr5;utr5	transcript:ENST00000442050;transcript:ENST00000378900;transcript:ENST00000281141;transcript:ENST00000429258;transcript:ENST00000442050;transcript:ENST00000378900;transcript:ENST00000281141;transcript:ENST00000429258;transcript:ENST00000537776;transcript:ENST00000491614	CDC123;CDC123;CDC123;CDC123;CDC123;CDC123;CDC123;CDC123;NUDT5;NUDT5	60;60;60;60;14;23;162;162;61;41
10	13100141	13100250	0.0028404	1	2.209167	12	5.0442	2.835	utr5;utr5;utr5;utr5;utr5;utr5	transcript:ENST00000378747;transcript:ENST00000378748;transcript:ENST00000378752;transcript:ENST00000378757;transcript:ENST00000378764;transcript:ENST00000263036	OPTN;OPTN;OPTN;OPTN;OPTN;OPTN	26;78;78;82;109;109
10	15371061	15371116	0.043196	1	3.533571	14	10.921	7.3879	utr5;promoter;promoter	transcript:ENST00000455654;transcript:ENST00000455654;transcript:ENST00000378116	FAM171A1;FAM171A1;FAM171A1	1;54;54
10	15425327	15425503	0.012999	1	-4.587667	10	1.044	5.6317	.	.	.	0
10	34815196	34815256	0.038469	1	-6.583	10	5.0063	11.589	utr5;utr5;utr5;utr5;utr5;utr5;utr5;utr5;utr5;utr5;utr5	transcript:ENST00000374773;transcript:ENST00000340077;transcript:ENST00000374776;transcript:ENST00000374790;transcript:ENST00000350537;transcript:ENST00000374794;transcript:ENST00000346874;transcript:ENST00000374788;transcript:ENST00000374789;transcript:ENST00000545693;transcript:ENST00000545260	PARD3;PARD3;PARD3;PARD3;PARD3;PARD3;PARD3;PARD3;PARD3;PARD3;PARD3	60;60;60;60;60;60;60;60;60;60;60
10	35337045	35337163	0.039303	1	-1.882778	12	2.1506	4.0333	exon;exon;utr5;utr5;utr5;utr5;utr5;utr5	transcript:ENST00000339497;transcript:ENST00000374704;transcript:ENST00000339497;transcript:ENST00000265375;transcript:ENST00000374704;transcript:ENST00000493157;transcript:ENST00000374706;transcript:ENST00000490012	CCNY;CCNY;CCNY;CCNY;CCNY;CCNY;CCNY;CCNY	110;110;8;8;8;8;8;8
10	42796519	42796797	0.010907	1	0.786364	11	3.4936	2.7073	exon	transcript:ENST00000374518	BMS1	278
10	45972617	45972728	0.032368	1	-4.183611	12	9.0428	13.226	exon;utr5	transcript:ENST00000580018;transcript:ENST00000580018	TIMM23;TIMM23	104;7
10	51699402	51699545	0.0047454	1	-1.713	10	2.0053	3.7183	exon	transcript:ENST00000331173	CSTF2T	143
10	58269157	58269264	0.002578	1	-2.947778	15	1.85	4.7978	utr5	transcript:ENST00000333926	CISD1	107
10	63133344	63133463	0.015461	1	1.235556	12	2.5217	1.2861	exon;utr5;utr5	transcript:ENST00000435510;transcript:ENST00000277746;transcript:ENST00000435510	NRBF2;NRBF2;NRBF2	48;71;71
10	63521431	63521498	0.018188	1	-1.764286	14	2.0874	3.8517	utr5	transcript:ENST00000373758	REEP3	67
10	67885054	67885148	0.0088976	1	5.755417	16	15.959	10.203	exon	transcript:ENST00000212015	SIRT1	94
10	87504997	87505107	0.016959	1	1.483056	12	2.4092	0.92611	exon;exon	transcript:ENST00000371994;transcript:ENST00000371996	MINPP1;MINPP1	110;110
10	87863690	87863763	0.01247	1	4.070667	10	9.576	5.5053	utr5;utr5	transcript:ENST00000610634;transcript:ENST00000371953	PTEN;PTEN	73;73
10	92216354	92216464	0.00092727	1	-1.035333	10	1.4273	2.4627	intron;intron;intron	transcript:ENST00000265997;transcript:ENST00000614585;transcript:ENST00000412050	CPEB3;CPEB3;CPEB3	110;110;110
10	92593113	92593200	0.048735	1	1.743056	12	4.03	2.2869	promoter	transcript:ENST00000260731	KIF11	87
10	92593260	92593372	0.020697	1	-1.509744	13	4.1664	5.6762	utr5;promoter	transcript:ENST00000260731;transcript:ENST00000260731	KIF11;KIF11	87;25
10	94403161	94403233	0.0025611	1	4.778667	10	6.0237	1.245	exon	transcript:ENST00000225235	TBC1D12	72
10	100912979	100913220	7.4222e-05	1	-2.958551	23	1.4383	4.3968	exon;exon;exon;exon;utr5;utr5;utr5;utr5	transcript:ENST00000609386;transcript:ENST00000370269;transcript:ENST00000370271;transcript:ENST00000238961;transcript:ENST00000609386;transcript:ENST00000370269;transcript:ENST00000370271;transcript:ENST00000238961	SLF2;SLF2;SLF2;SLF2;SLF2;SLF2;SLF2;SLF2	110;110;110;110;115;131;131;131
10	100986783	100986918	0.0099068	1	-0.401111	12	0.91361	1.3147	exon;exon;exon;exon;exon;exon;exon;exon;exon;exon	transcript:ENST00000370234;transcript:ENST00000318364;transcript:ENST00000370236;transcript:ENST00000342071;transcript:ENST00000299179;transcript:ENST00000448244;transcript:ENST00000370242;transcript:ENST00000370241;transcript:ENST00000318325;transcript:ENST00000523148	MRPL43;MRPL43;MRPL43;MRPL43;MRPL43;MRPL43;MRPL43;MRPL43;MRPL43;MRPL43	135;135;135;135;135;135;135;135;135;135
10	101006886	101007034	0.011959	1	2.743	10	6.6827	3.9397	exon;exon	transcript:ENST00000370220;transcript:ENST00000370223	LZTS2;LZTS2	148;148
10	101817985	101818091	0.0096739	1	2.138	10	8.458	6.32	exon;exon;exon;exon;utr5;utr5;utr5;utr5	transcript:ENST00000370094;transcript:ENST00000357797;transcript:ENST00000439817;transcript:ENST00000361464;transcript:ENST00000370094;transcript:ENST00000357797;transcript:ENST00000439817;transcript:ENST00000361464	MGEA5;MGEA5;MGEA5;MGEA5;MGEA5;MGEA5;MGEA5;MGEA5	37;37;37;37;69;69;69;69
10	102065462	102065528	0.016617	1	3.047333	10	3.3503	0.303	exon;utr5	transcript:ENST00000299238;transcript:ENST00000299238	HPS6;HPS6	54;12
10	111105026	111105140	0.0074511	1	-1.197667	10	1.1237	2.3213	.	.	.	0
10	119042260	119042377	0.022798	1	2.245333	10	8.2827	6.0373	exon;exon	transcript:ENST00000541549;transcript:ENST00000369144	EIF3A;EIF3A	117;117
10	121975104	121975169	0.037105	1	7.397667	10	17.095	9.6977	exon;exon;utr5;utr5	transcript:ENST00000369017;transcript:ENST00000369023;transcript:ENST00000369017;transcript:ENST00000369023	NSMCE4A;NSMCE4A;NSMCE4A;NSMCE4A	61;61;4;4
10	123137276	123137426	0.034839	1	1.035111	15	2.2269	1.1918	exon	transcript:ENST00000357878	HMX3	150
10	125788722	125788976	0.0071288	1	1.657333	10	2.5243	0.867	exon;exon;utr3;utr3	transcript:ENST00000368786;transcript:ENST00000368797;transcript:ENST00000368786;transcript:ENST00000368797	UROS;UROS;UROS;UROS	109;109;145;145
10	132351639	132351752	0.0035851	1	1.874333	10	3.1793	1.305	exon;exon;exon;exon;exon	transcript:ENST00000368612;transcript:ENST00000368613;transcript:ENST00000368614;transcript:ENST00000625755;transcript:ENST00000344079	LRRC27;LRRC27;LRRC27;LRRC27;LRRC27	113;113;113;113;98
10	132405117	132405243	0.0034094	1	-2.637222	12	2.5225	5.1597	exon;exon	transcript:ENST00000305233;transcript:ENST00000631148	PWWP2B;PWWP2B	126;126
10	132538054	132538101	0.034501	1	6.148333	10	16.764	10.616	exon;exon;utr5;utr5	transcript:ENST00000368593;transcript:ENST00000368594;transcript:ENST00000368593;transcript:ENST00000368594	INPP5A;INPP5A;INPP5A;INPP5A	5;5;42;42
10	133293572	133293742	0.002439	1	2.601	10	3.9417	1.3407	exon;exon;exon;exon	transcript:ENST00000543663;transcript:ENST00000368563;transcript:ENST00000417178;transcript:ENST00000252936	TUBGCP2;TUBGCP2;TUBGCP2;TUBGCP2	170;170;170;170
10	133309025	133309093	0.00040568	1	3.656667	12	5.2572	1.6006	exon;exon	transcript:ENST00000359035;transcript:ENST00000361518	ZNF511;ZNF511	68;68
11	592580	592671	0.024625	1	-2.362	10	1.0753	3.4373	exon;exon;exon;exon	transcript:ENST00000416188;transcript:ENST00000413872;transcript:ENST00000533464;transcript:ENST00000264555	PHRF1;PHRF1;PHRF1;PHRF1	91;91;91;91
11	608591	608734	0.0092338	1	1.774615	13	4.3728	2.5982	exon;exon;exon;exon	transcript:ENST00000416188;transcript:ENST00000413872;transcript:ENST00000533464;transcript:ENST00000264555	PHRF1;PHRF1;PHRF1;PHRF1	143;143;143;143
11	800563	800661	0.0026381	1	3.723889	12	4.6303	0.90639	exon;exon	transcript:ENST00000347755;transcript:ENST00000411829	PIDD1;PIDD1	98;98
11	819815	819892	0.008979	1	-5.815278	12	3.3522	9.1675	exon	transcript:ENST00000336615	PNPLA2	77
11	1572205	1572249	0.0088747	1	2.046667	10	2.799	0.75233	promoter;promoter;promoter;promoter	transcript:ENST00000424148;transcript:ENST00000534077;transcript:ENST00000532922;transcript:ENST00000397374	KRTAP5-AS1;KRTAP5-AS1;KRTAP5-AS1;DUSP8	44;44;44;44
11	2928995	2929052	0.0012046	1	-1.787667	10	0.90633	2.694	exon	transcript:ENST00000314222	PHLDA2	57
11	2929117	2929229	0.0010856	1	-2.470667	10	1.8737	4.3443	exon	transcript:ENST00000314222	PHLDA2	112
11	10306718	10306967	0.037195	1	3.183333	13	11.233	8.0497	utr3;utr3;utr3;utr3;utr3	transcript:ENST00000525063;transcript:ENST00000528655;transcript:ENST00000530439;transcript:ENST00000534464;transcript:ENST00000278175	ADM;ADM;ADM;ADM;ADM	190;249;249;249;249
11	14520080	14520204	0.035783	1	-2.019	10	2.63	4.649	utr5;utr5;utr5	transcript:ENST00000532256;transcript:ENST00000533068;transcript:ENST00000530457	PSMA1;PSMA1;PSMA1	124;124;124
11	34052427	34052509	0.048417	1	-2.447949	13	8.2444	10.692	exon;exon;exon;exon;exon	transcript:ENST00000530820;transcript:ENST00000532820;transcript:ENST00000534825;transcript:ENST00000389645;transcript:ENST00000341394	CAPRIN1;CAPRIN1;CAPRIN1;CAPRIN1;CAPRIN1	82;82;82;82;82
11	35662984	35663054	0.032054	1	6.480667	10	23.661	17.18	utr5	transcript:ENST00000299413	TRIM44	70
11	44726976	44727025	0.0062358	1	5.455667	10	8.1537	2.698	utr5;utr5	transcript:ENST00000533202;transcript:ENST00000533786	TSPAN18;TSPAN18	49;49
11	46381696	46381756	0.023605	1	-2.568718	13	4.6544	7.2231	utr5;utr5;utr5;utr5;utr5;utr5;utr5;utr5;utr5	transcript:ENST00000407067;transcript:ENST00000395565;transcript:ENST00000395566;transcript:ENST00000395569;transcript:ENST00000617138;transcript:ENST00000533952;transcript:ENST00000359803;transcript:ENST00000441869;transcript:ENST00000405308	MDK;MDK;MDK;MDK;MDK;MDK;MDK;MDK;MDK	4;46;60;60;60;60;60;60;60
11	46617674	46617790	0.044996	1	-1.341944	12	0.44111	1.7831	utr5;utr5;utr5;utr5;utr5;utr5;utr5;utr5;utr5;utr5;utr5;utr5;utr5;utr5;utr5	transcript:ENST00000532281;transcript:ENST00000528494;transcript:ENST00000359513;transcript:ENST00000582547;transcript:ENST00000524625;transcript:ENST00000577256;transcript:ENST00000578626;transcript:ENST00000526508;transcript:ENST00000530500;transcript:ENST00000583249;transcript:ENST00000581438;transcript:ENST00000533325;transcript:ENST00000529655;transcript:ENST00000581416;transcript:ENST000005…	HARBI1;ATG13;ATG13;ATG13;ATG13;ATG13;ATG13;ATG13;ATG13;ATG13;ATG13;ATG13;ATG13;ATG13;ATG13	116;116;116;116;116;116;116;116;116;116;116;116;116;116;116
11	47426207	47426448	0.0026265	1	-1.938431	17	2.8478	4.7863	exon;exon;exon;exon;exon;exon;exon;exon;utr5;utr5;utr5	transcript:ENST00000526993;transcript:ENST00000531051;transcript:ENST00000530651;transcript:ENST00000524447;transcript:ENST00000530912;transcript:ENST00000619920;transcript:ENST00000298852;transcript:ENST00000602866;transcript:ENST00000530912;transcript:ENST00000619920;transcript:ENST00000298852	PSMC3;PSMC3;PSMC3;PSMC3;PSMC3;PSMC3;PSMC3;PSMC3;PSMC3;PSMC3;PSMC3	24;24;9;18;72;72;72;24;163;169;158
11	47565857	47565961	0.017299	1	-1.074	10	2.0387	3.1127	exon;exon;exon;exon	transcript:ENST00000326674;transcript:ENST00000326656;transcript:ENST00000534775;transcript:ENST00000426530	PTPMT1;PTPMT1;PTPMT1;PTPMT1	56;56;104;104
11	47848293	47848339	0.0020019	1	3.183	10	5.786	2.603	exon;exon;exon;exon	transcript:ENST00000526870;transcript:ENST00000528071;transcript:ENST00000530326;transcript:ENST00000378460	NUP160;NUP160;NUP160;NUP160	46;41;20;46
11	57309092	57309461	0.018608	1	-3.149091	11	3.7309	6.88	exon;exon	transcript:ENST00000532437;transcript:ENST00000358252	TNKS1BP1;TNKS1BP1	369;369
11	57515510	57515619	0.0020878	1	1.053571	14	2.719	1.6655	utr5;utr5	transcript:ENST00000533263;transcript:ENST00000278426	SLC43A1;SLC43A1	109;109
11	57660916	57661083	0.02109	1	2.821667	10	4.0117	1.19	exon;exon;exon;exon	transcript:ENST00000302731;transcript:ENST00000525602;transcript:ENST00000533682;transcript:ENST00000529430	CLP1;CLP1;CLP1;CLP1	167;167;167;167
11	57742079	57742344	0.030887	1	1.777667	10	3.4683	1.6907	exon;exon;exon;exon;utr3;utr3;utr3;utr3;intron;intron;intron;intron	transcript:ENST00000528798;transcript:ENST00000388857;transcript:ENST00000534355;transcript:ENST00000622257;transcript:ENST00000528798;transcript:ENST00000388857;transcript:ENST00000534355;transcript:ENST00000622257;transcript:ENST00000528798;transcript:ENST00000388857;transcript:ENST00000534355;transcript:ENST00000622257	C11orf31;C11orf31;C11orf31;C11orf31;C11orf31;C11orf31;C11orf31;C11orf31;C11orf31;C11orf31;C11orf31;C11orf31	101;101;101;101;127;127;127;127;37;37;37;37
11	58579518	58579615	0.01247	1	-2.272	10	3.0607	5.3327	exon	transcript:ENST00000316059	ZFP91	97
11	61752651	61752731	0.0019699	1	6.082667	15	10.787	4.7044	utr5	transcript:ENST00000278836	MYRF	80
11	61816871	61816922	0.037105	1	-4.453667	10	2.1117	6.5653	exon	transcript:ENST00000350997	FADS1	51
11	62146819	62146897	1.7938e-06	1	-3.858	10	3.4843	7.3423	exon;exon	transcript:ENST00000278849;transcript:ENST00000394818	INCENP;INCENP	78;78
11	62575258	62575523	0.031469	1	2.302222	12	5.8828	3.5806	exon;exon	transcript:ENST00000476907;transcript:ENST00000308436	TUT1;TUT1	265;265
11	62601431	62601537	0.017098	1	3.774444	15	8.8487	5.0742	exon;utr5	transcript:ENST00000278823;transcript:ENST00000278823	MTA2;MTA2	19;87
11	62677943	62678090	0.00022073	1	1.179167	12	5.4094	4.2303	exon;exon;exon;exon;exon;exon	transcript:ENST00000534176;transcript:ENST00000529640;transcript:ENST00000616865;transcript:ENST00000533000;transcript:ENST00000301935;transcript:ENST00000294119	UBXN1;UBXN1;UBXN1;UBXN1;UBXN1;UBXN1	147;147;147;39;147;147
11	62678976	62679029	0.0096739	1	3.042333	10	7.2577	4.2153	utr5;utr5;utr5;utr5;utr5	transcript:ENST00000534176;transcript:ENST00000529640;transcript:ENST00000616865;transcript:ENST00000301935;transcript:ENST00000294119	UBXN1;UBXN1;UBXN1;UBXN1;UBXN1	53;53;53;53;53
11	62726644	62726740	0.00075874	1	2.388611	12	7.9419	5.5533	exon	transcript:ENST00000301785	HNRNPUL2	96
11	62727049	62727161	0.014237	1	1.145952	14	5.1781	4.0321	exon;utr5	transcript:ENST00000301785;transcript:ENST00000301785	HNRNPUL2;HNRNPUL2	107;5
11	62727303	62727388	0.015959	1	3.687	10	7.1543	3.4673	utr5;promoter;promoter;promoter;promoter	transcript:ENST00000301785;transcript:ENST00000532583;transcript:ENST00000316461;transcript:ENST00000530625;transcript:ENST00000301785	HNRNPUL2;TTC9C;TTC9C;TTC9C;HNRNPUL2	46;39;39;39;39
11	62839354	62839414	7.8991e-05	1	-3.256333	10	2.794	6.0503	exon;exon;exon;exon;exon	transcript:ENST00000538098;transcript:ENST00000525239;transcript:ENST00000529106;transcript:ENST00000278856;transcript:ENST00000311713	WDR74;WDR74;WDR74;WDR74;WDR74	60;60;60;60;60
11	62881363	62881445	0.0052019	1	3.389	10	4.6313	1.2423	exon;exon;exon;exon;exon;exon;exon	transcript:ENST00000338663;transcript:ENST00000544377;transcript:ENST00000538084;transcript:ENST00000535296;transcript:ENST00000377889;transcript:ENST00000377891;transcript:ENST00000377890	SLC3A2;SLC3A2;SLC3A2;SLC3A2;SLC3A2;SLC3A2;SLC3A2	82;65;82;82;82;82;82
11	63614265	63614396	0.019494	1	4.462333	10	6.975	2.5127	utr5;utr5	transcript:ENST00000415826;transcript:ENST00000323646	PLA2G16;PLA2G16	131;104
11	63766016	63766161	0.0054447	1	1.880667	10	2.8283	0.94767	exon	transcript:ENST00000433688	C11orf95	145
11	63908897	63909029	0.0040803	1	-0.931111	12	1.6908	2.6219	exon;exon;exon;exon;exon;exon;exon;exon;exon;exon	transcript:ENST00000425897;transcript:ENST00000408948;transcript:ENST00000513765;transcript:ENST00000509502;transcript:ENST00000502399;transcript:ENST00000350490;transcript:ENST00000361128;transcript:ENST00000508192;transcript:ENST00000377810;transcript:ENST00000402010	MARK2;MARK2;MARK2;MARK2;MARK2;MARK2;MARK2;MARK2;MARK2;MARK2	132;132;132;132;132;132;132;132;132;132
11	64241068	64241219	0.00093282	1	-3.759286	14	3.3064	7.0657	utr5;utr5	transcript:ENST00000449942;transcript:ENST00000309366	FKBP2;FKBP2	64;151
11	64305662	64305726	0.024625	1	-2.956333	10	3.9387	6.895	utr5;utr5;utr5	transcript:ENST00000539594;transcript:ENST00000000442;transcript:ENST00000406310	ESRRA;ESRRA;ESRRA	64;64;64
11	64317269	64317375	0.010537	1	-1.905667	10	2.2997	4.2053	exon;exon;exon;exon;exon	transcript:ENST00000539854;transcript:ENST00000308774;transcript:ENST00000544844;transcript:ENST00000535126;transcript:ENST00000535750	TRMT112;TRMT112;TRMT112;TRMT112;TRMT112	96;96;96;75;42
11	64318137	64318362	0.0053894	1	-1.307391	23	4.418	5.7254	exon;exon;exon;utr5;utr5;utr5	transcript:ENST00000347941;transcript:ENST00000352435;transcript:ENST00000265462;transcript:ENST00000347941;transcript:ENST00000352435;transcript:ENST00000265462	PRDX5;PRDX5;PRDX5;PRDX5;PRDX5;PRDX5	147;147;147;34;34;78
11	64778587	64778652	0.0041284	1	-5.151333	10	1.48	6.6313	utr5;utr5;utr5;utr5;utr5	transcript:ENST00000626028;transcript:ENST00000334944;transcript:ENST00000377394;transcript:ENST00000227503;transcript:ENST00000377390	SF1;SF1;SF1;SF1;SF1	65;65;65;65;65
11	65041351	65041432	0.00050132	1	1.594167	12	2.6456	1.0514	exon;exon;exon	transcript:ENST00000529996;transcript:ENST00000398846;transcript:ENST00000531072	SAC3D1;SAC3D1;SAC3D1	81;81;81
11	65079381	65079601	4.2666e-06	0.36224	-5.815667	10	1.6573	7.473	exon;exon;exon;exon	transcript:ENST00000404147;transcript:ENST00000275517;transcript:ENST00000525464;transcript:ENST00000529290	CDCA5;CDCA5;CDCA5;CDCA5	220;220;34;8
11	65084008	65084060	0.0088747	1	-2.503333	10	2.1373	4.6407	utr5;utr5	transcript:ENST00000404147;transcript:ENST00000275517	CDCA5;CDCA5	39;52
11	65107850	65107921	0.011959	1	-0.876	10	1.4527	2.3287	exon;exon;exon;exon;exon	transcript:ENST00000534557;transcript:ENST00000526578;transcript:ENST00000529180;transcript:ENST00000279281;transcript:ENST00000530773	VPS51;VPS51;VPS51;VPS51;VPS51	71;35;71;71;71
11	65108616	65108714	0.046215	1	2.021944	12	5.0933	3.0714	exon	transcript:ENST00000279281	VPS51	98
11	65116650	65116784	0.028663	1	1.721333	10	3.5663	1.845	exon;exon	transcript:ENST00000528598;transcript:ENST00000310597	ZNHIT2;ZNHIT2	134;134
11	65117430	65117515	0.0028223	1	1.359667	10	2.747	1.3873	exon;exon	transcript:ENST00000528598;transcript:ENST00000310597	ZNHIT2;ZNHIT2	9;85
11	65538373	65538509	0.047461	1	1.719167	12	4.4672	2.7481	exon;exon;exon;exon;exon;exon;utr3;utr3	transcript:ENST00000528545;transcript:ENST00000527009;transcript:ENST00000533862;transcript:ENST00000420247;transcript:ENST00000525364;transcript:ENST00000270176;transcript:ENST00000279270;transcript:ENST00000524944	SCYL1;SCYL1;SCYL1;SCYL1;SCYL1;SCYL1;SCYL1;SCYL1	68;68;68;68;68;68;68;68
11	65570484	65570672	0.001103	1	1.517949	13	3.6292	2.1113	exon;exon;exon;exon;exon;utr5;utr5;utr5;utr5;utr5;utr5	transcript:ENST00000533115;transcript:ENST00000526877;transcript:ENST00000526877;transcript:ENST00000309328;transcript:ENST00000309328;transcript:ENST00000526877;transcript:ENST00000527920;transcript:ENST00000527920;transcript:ENST00000531405;transcript:ENST00000531405;transcript:ENST00000309328	SSSCA1;SSSCA1;SSSCA1;SSSCA1;SSSCA1;SSSCA1;SSSCA1;SSSCA1;SSSCA1;SSSCA1;SSSCA1	70;19;69;19;69;5;7;92;7;92;7
11	65599394	65599536	0.038241	1	-1.571111	12	1.1214	2.6925	exon;exon;exon	transcript:ENST00000530153;transcript:ENST00000532507;transcript:ENST00000309100	MAP3K11;MAP3K11;MAP3K11	142;142;142
11	65860864	65861009	0.0021039	1	-1.458333	10	0.836	2.2943	exon;exon;exon;exon;utr5;utr5	transcript:ENST00000308110;transcript:ENST00000308110;transcript:ENST00000529857;transcript:ENST00000529857;transcript:ENST00000525768;transcript:ENST00000533035	MUS81;MUS81;MUS81;MUS81;MUS81;MUS81	24;37;24;37;84;84
11	65891145	65891254	0.00022073	1	-5.226944	12	3.1144	8.3414	exon	transcript:ENST00000312579	CCDC85B	109
11	65919477	65919539	0.018005	1	0.952333	10	3.8193	2.867	exon;exon;exon;exon;utr5;utr5;utr5	transcript:ENST00000527119;transcript:ENST00000376991;transcript:ENST00000525501;transcript:ENST00000312515;transcript:ENST00000376991;transcript:ENST00000525501;transcript:ENST00000312515	DRAP1;DRAP1;DRAP1;DRAP1;DRAP1;DRAP1;DRAP1	38;38;38;38;24;24;24
11	65961917	65962017	0.0021039	1	3.477	10	8.031	4.554	exon	transcript:ENST00000312397	SART1	100
11	66001927	66002044	0.0052019	1	-2.827	10	1.0703	3.8973	utr5;utr5;utr5;utr5;utr5;utr5;utr5;utr5	transcript:ENST00000532707;transcript:ENST00000530462;transcript:ENST00000527249;transcript:ENST00000533544;transcript:ENST00000529964;transcript:ENST00000525767;transcript:ENST00000312234;transcript:ENST00000526451	EIF1AD;EIF1AD;EIF1AD;EIF1AD;EIF1AD;EIF1AD;EIF1AD;EIF1AD	117;117;117;117;117;117;117;117
11	66002250	66002378	0.049261	1	1.469333	10	3.414	1.9447	utr5;utr5;utr5	transcript:ENST00000530204;transcript:ENST00000445560;transcript:ENST00000312175	BANF1;BANF1;BANF1	123;128;128
11	66052362	66052437	0.012999	1	-0.793333	10	1.8337	2.627	exon;exon;exon;exon;exon;utr5;utr5;utr5;utr5	transcript:ENST00000530322;transcript:ENST00000533595;transcript:ENST00000524627;transcript:ENST00000322535;transcript:ENST00000528302;transcript:ENST00000533595;transcript:ENST00000524627;transcript:ENST00000322535;transcript:ENST00000528302	SF3B2;SF3B2;SF3B2;SF3B2;SF3B2;SF3B2;SF3B2;SF3B2;SF3B2	38;53;53;53;53;20;20;22;22
11	66070358	66070473	0.016141	1	2.509298	19	6.274	3.7647	utr5;promoter;promoter	transcript:ENST00000320580;transcript:ENST00000529036;transcript:ENST00000320580	PACS1;RP11-1167A19.2;PACS1	20;95;95
11	66685800	66685964	0.013549	1	-1.787667	10	1.4457	3.2333	exon;exon;exon;exon;utr3;utr3;utr3;utr3;utr3	transcript:ENST00000611817;transcript:ENST00000617502;transcript:ENST00000309996;transcript:ENST00000533211;transcript:ENST00000611817;transcript:ENST00000529997;transcript:ENST00000617502;transcript:ENST00000309996;transcript:ENST00000533211	SPTBN2;SPTBN2;SPTBN2;SPTBN2;SPTBN2;SPTBN2;SPTBN2;SPTBN2;SPTBN2	94;94;94;94;42;70;70;70;70
11	66705114	66705270	0.033258	1	2.451333	10	4.9003	2.449	exon;exon;exon	transcript:ENST00000529997;transcript:ENST00000309996;transcript:ENST00000533211	SPTBN2;SPTBN2;SPTBN2	156;156;156
11	67119043	67119098	0.0037163	1	-2.095294	17	3.8273	5.9225	promoter;promoter	transcript:ENST00000529006;transcript:ENST00000398645	KDM2A;KDM2A	55;55
11	67245203	67245444	0.0097625	1	0.467576	11	1.7245	1.257	exon;exon;exon;exon	transcript:ENST00000530342;transcript:ENST00000308783;transcript:ENST00000529006;transcript:ENST00000398645	KDM2A;KDM2A;KDM2A;KDM2A	241;241;241;241
11	70435025	70435154	0.0077863	1	4.51	10	6.2747	1.7647	exon;exon;exon;exon	transcript:ENST00000529736;transcript:ENST00000376561;transcript:ENST00000301843;transcript:ENST00000346329	CTTN;CTTN;CTTN;CTTN	94;94;129;129
11	70486392	70486505	0.019494	1	0.987333	10	2.619	1.6317	exon;exon;exon;exon;exon	transcript:ENST00000601538;transcript:ENST00000338508;transcript:ENST00000424924;transcript:ENST00000409161;transcript:ENST00000449833	SHANK2;SHANK2;SHANK2;SHANK2;SHANK2	113;113;113;113;113
11	70486777	70487034	0.041325	1	3.840333	10	5.8137	1.9733	exon;exon;exon;exon;exon	transcript:ENST00000601538;transcript:ENST00000338508;transcript:ENST00000424924;transcript:ENST00000409161;transcript:ENST00000449833	SHANK2;SHANK2;SHANK2;SHANK2;SHANK2	257;257;257;257;257
11	72007229	72007411	0.01471	1	-1.976	10	3.0283	5.0043	exon;exon;exon;exon;exon;exon;exon	transcript:ENST00000616538;transcript:ENST00000613205;transcript:ENST00000620566;transcript:ENST00000393695;transcript:ENST00000358965;transcript:ENST00000351960;transcript:ENST00000541584	NUMA1;NUMA1;NUMA1;NUMA1;NUMA1;NUMA1;NUMA1	182;182;182;182;182;182;182
11	90222932	90223055	0.0007906	1	-5.077667	10	1.6977	6.7753	exon;exon;exon;utr5;utr5;utr5	transcript:ENST00000530765;transcript:ENST00000457199;transcript:ENST00000320585;transcript:ENST00000530765;transcript:ENST00000457199;transcript:ENST00000320585	CHORDC1;CHORDC1;CHORDC1;CHORDC1;CHORDC1;CHORDC1	22;22;22;101;101;101
11	103091815	103092005	0.02159	1	-4.106389	12	11.516	15.622	exon;exon;utr5;utr5	transcript:ENST00000531543;transcript:ENST00000260247;transcript:ENST00000531543;transcript:ENST00000260247	DCUN1D5;DCUN1D5;DCUN1D5;DCUN1D5	57;57;133;133
11	107908409	107908578	6.0119e-05	1	0.882308	13	2.9213	2.039	utr5	transcript:ENST00000525071	SLC35F2	169
11	108498205	108498283	0.039559	1	3.471212	11	7.0345	3.5633	exon	transcript:ENST00000323468	KDELC2	78
11	111602454	111602541	0.00012411	0.19982	4.139286	14	6.5236	2.3843	utr5	transcript:ENST00000304987	SIK2	87
11	116772852	116772911	0.025585	1	2.537667	10	5.8947	3.357	exon;exon	transcript:ENST00000260210;transcript:ENST00000375445	BUD13;BUD13	59;59
11	118401610	118401716	0.037162	1	-1.235455	11	1.3933	2.6288	exon;exon;utr5;utr5	transcript:ENST00000524422;transcript:ENST00000300688;transcript:ENST00000524422;transcript:ENST00000300688	ATP5L;ATP5L;ATP5L;ATP5L	51;51;34;55
11	119335947	119336119	0.0019045	1	2.166333	10	3.7893	1.623	exon	transcript:ENST00000311413	RNF26	172
11	123059661	123059854	0.020278	1	-1.57	10	7.063	8.633	exon;exon;exon;exon;exon;exon;exon;exon	transcript:ENST00000528292;transcript:ENST00000526110;transcript:ENST00000534319;transcript:ENST00000227378;transcript:ENST00000453788;transcript:ENST00000534624;transcript:ENST00000533540;transcript:ENST00000532636	HSPA8;HSPA8;HSPA8;HSPA8;HSPA8;HSPA8;HSPA8;HSPA8	193;193;193;193;193;193;187;193
11	126269126	126269270	0.0021514	1	3.605714	14	6.5824	2.9767	exon;utr5;promoter;promoter;promoter;promoter	transcript:ENST00000263578;transcript:ENST00000263578;transcript:ENST00000532125;transcript:ENST00000263578;transcript:ENST00000532259;transcript:ENST00000332118	FOXRED1;FOXRED1;FOXRED1;FOXRED1;SRPRA;SRPRA	64;74;6;6;6;6
11	127941122	127941376	0.0022106	1	4.872333	10	8.2923	3.42	.	.	.	0
11	127941585	127941729	1.4376e-06	0.76096	-1.827667	10	4.4123	6.24	.	.	.	0
11	130069981	130070079	0.00021115	1	-4.665556	12	10.649	15.315	exon;exon;exon;exon;exon;exon	transcript:ENST00000338167;transcript:ENST00000345598;transcript:ENST00000263574;transcript:ENST00000528499;transcript:ENST00000533713;transcript:ENST00000533195	APLP2;APLP2;APLP2;APLP2;APLP2;APLP2	98;98;98;98;56;98
12	6568214	6568311	0.031469	1	1.429722	12	3.1989	1.7692	utr5;utr5;utr5;utr5;utr5;utr5;utr5;utr5;utr5;utr5;utr5;utr5	transcript:ENST00000540228;transcript:ENST00000545915;transcript:ENST00000545492;transcript:ENST00000536124;transcript:ENST00000542867;transcript:ENST00000617555;transcript:ENST00000541778;transcript:ENST00000322166;transcript:ENST00000399466;transcript:ENST00000545200;transcript:ENST00000382421;transcript:ENST00000620535	NOP2;NOP2;NOP2;NOP2;NOP2;NOP2;NOP2;NOP2;NOP2;NOP2;NOP2;NOP2	83;97;97;79;85;97;97;97;72;68;64;97
12	6606335	6606446	0.045945	1	-1.895667	10	4.8387	6.7343	exon;exon;exon;exon;exon;utr5;utr5;utr5;utr5;utr5	transcript:ENST00000545584;transcript:ENST00000545942;transcript:ENST00000544040;transcript:ENST00000357008;transcript:ENST00000544484;transcript:ENST00000545584;transcript:ENST00000545942;transcript:ENST00000544040;transcript:ENST00000357008;transcript:ENST00000544484	CHD4;CHD4;CHD4;CHD4;CHD4;CHD4;CHD4;CHD4;CHD4;CHD4	38;38;38;38;38;73;73;73;73;73
12	12111022	12111258	1.2539e-09	0.065157	-10.192083	24	25.669	35.861	.	.	.	0
12	14803376	14803498	8.3308e-06	0.76096	-3.18697	11	1.9609	5.1479	utr5;utr5	transcript:ENST00000535328;transcript:ENST00000261167	WBP11;WBP11	110;122
12	19440064	19440131	0.026578	1	3.533333	10	8.0493	4.516	exon;exon	transcript:ENST00000266508;transcript:ENST00000398864	AEBP2;AEBP2	67;67
12	20552237	20552370	0.045945	1	2.825	10	7.627	4.802	intron	transcript:ENST00000359062	PDE3A	133
12	25195270	25195332	0.022798	1	-2.288667	10	2.9997	5.2883	utr5;utr5;utr5;utr5;utr5;utr5;utr5;utr5;utr5	transcript:ENST00000553788;transcript:ENST00000556402;transcript:ENST00000556927;transcript:ENST00000556351;transcript:ENST00000554266;transcript:ENST00000556885;transcript:ENST00000555711;transcript:ENST00000557540;transcript:ENST00000381356	LYRM5;LYRM5;LYRM5;LYRM5;LYRM5;LYRM5;LYRM5;LYRM5;LYRM5	56;56;61;61;62;62;62;62;62
12	26938529	26938616	3.7006e-06	0.22845	3.163667	10	4.1537	0.99	utr5;utr5;utr5;utr5	transcript:ENST00000327214;transcript:ENST00000546072;transcript:ENST00000544111;transcript:ENST00000229395	FGFR1OP2;FGFR1OP2;FGFR1OP2;FGFR1OP2	87;87;87;87
12	27710830	27710941	0.020339	1	-1.689722	12	0.93917	2.6289	exon;exon;exon;utr5;utr5	transcript:ENST00000542791;transcript:ENST00000538315;transcript:ENST00000081029;transcript:ENST00000538315;transcript:ENST00000081029	MRPS35;MRPS35;MRPS35;MRPS35;MRPS35	95;98;98;9;13
12	32755665	32755773	0.033258	1	1.84	10	3.7337	1.8937	exon	transcript:ENST00000324868	YARS2	108
12	40105898	40105968	0.014529	1	-4.631667	12	4.5528	9.1844	utr5	transcript:ENST00000380858	SLC2A13	70
12	45216179	45216272	0.037204	1	0.678056	12	1.7956	1.1175	utr5;utr5;utr5	transcript:ENST00000320560;transcript:ENST00000423947;transcript:ENST00000425752	ANO6;ANO6;ANO6	93;93;93
12	50764105	50764291	0.029757	1	-2.121333	10	1.7197	3.841	utr5	transcript:ENST00000552510	ATF1	186
12	52076794	52077158	0.044668	1	1.016458	16	3.1252	2.1088	exon;exon;exon	transcript:ENST00000548915;transcript:ENST00000553049;transcript:ENST00000336854	ATG101;ATG101;ATG101	162;310;364
12	53027807	53027895	0.0022106	1	-3.192	10	3.4633	6.6553	exon;exon;exon;exon	transcript:ENST00000549481;transcript:ENST00000416762;transcript:ENST00000420463;transcript:ENST00000262056	EIF4B;EIF4B;EIF4B;EIF4B	88;88;88;88
12	53097950	53098043	0.002026	1	2.213333	14	4.6945	2.4812	exon;exon	transcript:ENST00000301464;transcript:ENST00000548547	IGFBP6;IGFBP6	93;93
12	53524631	53524725	0.0031703	1	-3.986944	12	1.37	5.3569	exon;exon;exon;exon	transcript:ENST00000456903;transcript:ENST00000420353;transcript:ENST00000548446;transcript:ENST00000591834	ATF7;ATF7;ATF7;RP11-793H13.10	94;94;94;94
12	54002501	54002757	0.011959	1	2.197333	10	5.1877	2.9903	exon;exon;utr5;utr5	transcript:ENST00000303450;transcript:ENST00000508190;transcript:ENST00000509328;transcript:ENST00000504315	HOXC9;HOXC9;HOXC6;HOXC6	173;173;83;83
12	56599130	56599304	0.01051	1	-0.910476	14	1.5417	2.4521	exon;exon;exon;exon	transcript:ENST00000549884;transcript:ENST00000549787;transcript:ENST00000551812;transcript:ENST00000379441	BAZ2A;BAZ2A;BAZ2A;BAZ2A	174;174;174;174
12	57626737	57626932	0.02159	1	-1.803056	12	1.6217	3.4247	exon;exon;utr3;utr3	transcript:ENST00000418555;transcript:ENST00000341156;transcript:ENST00000418555;transcript:ENST00000341156	B4GALNT1;B4GALNT1;B4GALNT1;B4GALNT1	189;189;6;6
12	57632016	57632077	0.00026046	1	3.031667	10	3.507	0.47533	exon;exon;exon;exon;exon;exon;exon	transcript:ENST00000551220;transcript:ENST00000548888;transcript:ENST00000552350;transcript:ENST00000550764;transcript:ENST00000449184;transcript:ENST00000418555;transcript:ENST00000341156	B4GALNT1;B4GALNT1;B4GALNT1;B4GALNT1;B4GALNT1;B4GALNT1;B4GALNT1	61;61;61;61;61;61;61
12	68808260	68808345	0.0037585	1	-1.493	10	1.5833	3.0763	utr5;utr5;utr5	transcript:ENST00000393412;transcript:ENST00000428863;transcript:ENST00000258149	MDM2;MDM2;MDM2	85;85;85
12	69359825	69359896	0.020278	1	4.405	10	9.738	5.333	utr5;utr5;utr5;utr5	transcript:ENST00000552955;transcript:ENST00000549685;transcript:ENST00000548020;transcript:ENST00000247843	YEATS4;YEATS4;YEATS4;YEATS4	71;71;71;71
12	76030558	76030687	0.0027375	1	-1.722222	12	1.0464	2.7686	exon;exon;exon	transcript:ENST00000266671;transcript:ENST00000619060;transcript:ENST00000602540	PHLDA1;PHLDA1;PHLDA1	129;129;129
12	93400639	93400858	0.0084977	1	2.414667	10	4.42	2.0053	utr3;utr3;utr3	transcript:ENST00000549992;transcript:ENST00000415493;transcript:ENST00000337179	NUDT4;NUDT4;NUDT4	219;219;219
12	94149452	94149504	0.0010302	1	4.858667	10	6.512	1.6533	exon	transcript:ENST00000258526	PLXNC1	52
12	95858959	95859072	0.0064209	1	1.004722	12	2.9547	1.95	utr5;utr5;utr5	transcript:ENST00000552085;transcript:ENST00000553192;transcript:ENST00000266735	SNRPF;SNRPF;SNRPF	104;108;113
12	101697772	101697844	0.018005	1	-3.784333	10	5.965	9.7493	utr5;utr5	transcript:ENST00000549872;transcript:ENST00000229266	CHPT1;CHPT1	72;72
12	103930422	103930548	0.0088747	1	-2.099333	10	4.487	6.5863	exon;exon;utr5;utr5;utr5	transcript:ENST00000614327;transcript:ENST00000299767;transcript:ENST00000614327;transcript:ENST00000299767;transcript:ENST00000549334	HSP90B1;HSP90B1;HSP90B1;HSP90B1;HSP90B1	33;33;78;93;93
12	104265703	104265789	0.0059613	1	-1.445	10	2.3643	3.8093	intron;intron	transcript:ENST00000429002;transcript:ENST00000525566	TXNRD1;TXNRD1	86;86
12	104286987	104287202	0.030887	1	2.129	10	5.052	2.923	utr5;utr5;utr5;utr5;utr5;utr5;utr5;utr5;utr5;utr5;utr5;utr5;utr5	transcript:ENST00000526580;transcript:ENST00000528079;transcript:ENST00000529751;transcript:ENST00000529546;transcript:ENST00000531689;transcript:ENST00000526390;transcript:ENST00000531691;transcript:ENST00000526691;transcript:ENST00000388854;transcript:ENST00000397736;transcript:ENST00000354940;transcript:ENST00000503506;transcript:ENST00000526266	TXNRD1;TXNRD1;TXNRD1;TXNRD1;TXNRD1;TXNRD1;TXNRD1;TXNRD1;TXNRD1;TXNRD1;TXNRD1;TXNRD1;TXNRD1	146;154;179;181;208;213;215;215;215;215;215;215;215
12	105236120	105236165	0.04282	1	-3.015667	10	8.0453	11.061	utr5	transcript:ENST00000258530	APPL2	45
12	108561017	108561160	0.0021888	1	-2.364722	12	3.3019	5.6667	exon;exon;exon;exon;utr5;utr5;utr5;utr5	transcript:ENST00000546611;transcript:ENST00000546815;transcript:ENST00000431469;transcript:ENST00000228284;transcript:ENST00000546611;transcript:ENST00000546815;transcript:ENST00000431469;transcript:ENST00000228284	SART3;SART3;SART3;SART3;SART3;SART3;SART3;SART3	137;137;137;137;6;5;5;6
12	108788476	108788671	0.023696	1	1.253	10	2.937	1.684	exon	transcript:ENST00000326495	SSH1	195
12	109581402	109581542	0.039303	1	-1.905278	12	2.1586	4.0639	exon;exon;exon;exon;exon	transcript:ENST00000636996;transcript:ENST00000539575;transcript:ENST00000228510;transcript:ENST00000546277;transcript:ENST00000539335	MVK;MVK;MVK;MVK;MVK	140;140;140;140;133
12	110281310	110281376	0.0099816	1	-3.29119	14	2.9712	6.2624	utr5;utr5	transcript:ENST00000308664;transcript:ENST00000552636	ATP2A2;ATP2A2	66;66
12	110430110	110430272	0.011467	1	1.466333	10	5.0943	3.628	.	.	.	0
12	111368960	111369017	0.035783	1	-2.776667	10	4.8447	7.6213	utr5;utr5;utr5	transcript:ENST00000549321;transcript:ENST00000547710;transcript:ENST00000361483	FAM109A;FAM109A;FAM109A	57;57;57
12	111418185	111418260	0.0027375	1	4.159722	12	6.4375	2.2778	exon	transcript:ENST00000341259	SH2B3	75
12	111418455	111418535	0.010097	1	3.004333	10	5.714	2.7097	exon;exon	transcript:ENST00000550925;transcript:ENST00000341259	SH2B3;SH2B3	80;80
12	118246148	118246207	3.7097e-05	1	-8.665667	10	11.339	20.004	intron;intron;intron;intron;intron;intron	transcript:ENST00000542902;transcript:ENST00000541878;transcript:ENST00000541186;transcript:ENST00000535570;transcript:ENST00000392533;transcript:ENST00000419821	TAOK3;TAOK3;TAOK3;TAOK3;TAOK3;TAOK3	59;59;59;59;59;59
12	120142507	120142695	0.041325	1	1.418333	10	2.9723	1.554	exon	transcript:ENST00000300648	GCN1	188
12	120369044	120369102	0.018737	1	1.649	10	2.793	1.144	exon;utr5	transcript:ENST00000257552;transcript:ENST00000257552	MSI1;MSI1	47;11
12	120469634	120469684	0.02193	1	-6.872667	10	18.709	25.581	utr5	transcript:ENST00000229390	SRSF9	50
12	121016351	121016486	0.0012648	1	2.47	15	3.7113	1.2413	exon;exon;exon;exon;utr5;utr5;utr5	transcript:ENST00000538296;transcript:ENST00000539736;transcript:ENST00000537817;transcript:ENST00000288757;transcript:ENST00000539736;transcript:ENST00000537817;transcript:ENST00000288757	C12orf43;C12orf43;C12orf43;C12orf43;C12orf43;C12orf43;C12orf43	78;123;123;123;12;12;12
12	122341150	122341517	0.038469	1	-1.791333	10	1.7553	3.5467	exon;exon;exon;exon;exon;exon;exon;exon	transcript:ENST00000540304;transcript:ENST00000540338;transcript:ENST00000537178;transcript:ENST00000620786;transcript:ENST00000358808;transcript:ENST00000302528;transcript:ENST00000545889;transcript:ENST00000361654	CLIP1;CLIP1;CLIP1;CLIP1;CLIP1;CLIP1;CLIP1;CLIP1	367;367;367;367;367;367;367;367
12	122526848	122526974	3.0537e-05	1	1.489167	16	2.874	1.3848	exon;utr5;utr5;utr5;utr5	transcript:ENST00000331738;transcript:ENST00000528279;transcript:ENST00000526560;transcript:ENST00000344591;transcript:ENST00000331738	RSRC2;RSRC2;RSRC2;RSRC2;RSRC2	5;87;109;107;121
12	122895976	122896093	0.0067343	1	1.802407	18	5.3407	3.5383	exon;exon;utr5;utr5	transcript:ENST00000535765;transcript:ENST00000267202;transcript:ENST00000535765;transcript:ENST00000267202	VPS37B;VPS37B;VPS37B;VPS37B	86;86;31;31
12	123466026	123466159	0.00038778	1	6.442	10	11.056	4.6137	exon;exon;exon	transcript:ENST00000350887;transcript:ENST00000412157;transcript:ENST00000526639	SNRNP35;SNRNP35;SNRNP35	133;133;133
12	123973887	123974006	0.02224	1	1.568056	12	4.1575	2.5894	exon;utr5;utr5;utr5;utr5;utr5	transcript:ENST00000618862;transcript:ENST00000389727;transcript:ENST00000337815;transcript:ENST00000538932;transcript:ENST00000392404;transcript:ENST00000539644	RP11-214K3.25;FAM101A;ZNF664;ZNF664;ZNF664;ZNF664	63;56;56;56;56;56
12	124863762	124863836	0.01247	1	0.841333	10	1.6487	0.80733	utr5;utr5;utr5;utr5;utr5	transcript:ENST00000545493;transcript:ENST00000546215;transcript:ENST00000261693;transcript:ENST00000415380;transcript:ENST00000339570	SCARB1;SCARB1;SCARB1;SCARB1;SCARB1	74;21;74;74;74
12	124914594	124914859	0.00069194	1	2.676667	13	5.7662	3.0895	utr5;utr5;utr5;utr5;utr5	transcript:ENST00000542416;transcript:ENST00000546120;transcript:ENST00000339647;transcript:ENST00000538617;transcript:ENST00000536769	UBC;UBC;UBC;UBC;UBC	265;7;265;265;265
12	125025391	125025576	0.010572	1	1.888889	12	2.5708	0.68194	exon;utr3	transcript:ENST00000341446;transcript:ENST00000341446	BRI3BP;BRI3BP	39;146
12	125065490	125065704	0.0094475	1	3.651449	23	8.379	4.7275	exon;utr5	transcript:ENST00000316519;transcript:ENST00000316519	AACS;AACS	120;94
12	130839073	130839128	0.018737	1	3.665333	10	8.023	4.3577	exon;exon;utr5;utr5	transcript:ENST00000392373;transcript:ENST00000261653;transcript:ENST00000392373;transcript:ENST00000261653	STX2;STX2;STX2;STX2	26;26;29;29
12	131778077	131778323	0.035783	1	-1.560333	10	2.0097	3.57	exon;exon;exon	transcript:ENST00000537164;transcript:ENST00000541286;transcript:ENST00000261674	SFSWAP;SFSWAP;SFSWAP	118;246;246
12	131921629	131922063	0.0055723	1	1.614889	15	2.9238	1.3089	utr3	transcript:ENST00000321867	ULK1	434
12	131982107	131982223	0.016617	1	1.856667	10	3.0247	1.168	exon;exon;exon;exon	transcript:ENST00000389562;transcript:ENST00000333577;transcript:ENST00000332482;transcript:ENST00000389561	EP400;EP400;EP400;EP400	116;116;116;116
12	132583124	132583202	0.0065216	1	2.167333	10	5.37	3.2027	exon	transcript:ENST00000434748	FBRSL1	78
12	132773158	132773255	0.032368	1	2.480556	12	5.0025	2.5219	exon;exon	transcript:ENST00000450791;transcript:ENST00000204726	GOLGA3;GOLGA3	97;97
13	20988291	20988368	0.033258	1	-2.288	10	2.2453	4.5333	exon	transcript:ENST00000382592	LATS2	77
13	21140557	21140627	0.018005	1	-0.560333	10	2.3537	2.914	exon;exon;exon;exon	transcript:ENST00000492245;transcript:ENST00000607003;transcript:ENST00000621421;transcript:ENST00000382533	SAP18;SAP18;SAP18;SAP18	13;18;70;70
13	27924256	27924559	0.01082	1	1.636667	26	3.2737	1.6371	exon	transcript:ENST00000381033	PDX1	303
13	27924564	27924618	0.010537	1	-5.377333	10	6.19	11.567	exon	transcript:ENST00000381033	PDX1	54
13	27969020	27969122	0.010993	1	0.764667	10	1.6157	0.851	utr5	transcript:ENST00000381020	CDX2	102
13	31161535	31161610	7.3855e-08	0.033466	-17.504333	10	4.9337	22.438	exon;exon;utr5;utr5	transcript:ENST00000380405;transcript:ENST00000320027;transcript:ENST00000380405;transcript:ENST00000320027	HSPH1;HSPH1;HSPH1;HSPH1	47;47;28;28
13	31161616	31161693	7.8991e-05	1	-4.727667	10	4.343	9.0707	utr5;utr5	transcript:ENST00000380405;transcript:ENST00000320027	HSPH1;HSPH1	77;77
13	43968876	43969171	1.0512e-09	0.033466	-3.180926	18	1.6606	4.8415	.	.	.	0
13	44436526	44436838	0.019494	1	1.997333	10	3.1953	1.198	exon;exon;utr5;utr5;utr5;utr5	transcript:ENST00000472477;transcript:ENST00000261489;transcript:ENST00000622051;transcript:ENST00000261489;transcript:ENST00000472477;transcript:ENST00000611198	TSC22D1;TSC22D1;TSC22D1;TSC22D1;TSC22D1;TSC22D1	102;102;210;210;210;210
13	45120563	45120667	0.025752	1	0.804722	12	1.7406	0.93583	exon;utr5	transcript:ENST00000340473;transcript:ENST00000340473	GTF2F2;GTF2F2	12;92
13	45341056	45341153	0.0080961	1	-1.047619	14	1.0812	2.1288	exon;exon;exon;utr5;utr5;utr5;utr5;utr5;utr5;utr5	transcript:ENST00000309246;transcript:ENST00000530705;transcript:ENST00000616577;transcript:ENST00000527226;transcript:ENST00000309246;transcript:ENST00000379055;transcript:ENST00000379060;transcript:ENST00000379056;transcript:ENST00000530705;transcript:ENST00000616577	TPT1;TPT1;TPT1;TPT1;TPT1;TPT1;TPT1;TPT1;TPT1;TPT1	13;13;13;84;17;84;53;84;84;84
13	45975420	45975524	0.0015569	1	1.831333	10	11.479	9.6473	exon;exon	transcript:ENST00000282007;transcript:ENST00000242848	ZC3H13;ZC3H13	104;104
13	46490860	46491026	0.0014059	1	3.204	10	4.414	1.21	.	.	.	0
13	73059039	73059119	0.0042281	1	1.855278	12	6.3814	4.5261	utr5;utr5	transcript:ENST00000377687;transcript:ENST00000539231	KLF5;KLF5	80;80
13	77026869	77026996	0.016617	1	5.982	10	11.361	5.3793	utr5;utr5	transcript:ENST00000417323;transcript:ENST00000355619	FBXL3;FBXL3	127;127
13	98143371	98143483	0.028081	1	2.820833	12	7.0831	4.2622	utr5;utr5;utr5;utr5;utr5	transcript:ENST00000376581;transcript:ENST00000596580;transcript:ENST00000319562;transcript:ENST00000627049;transcript:ENST00000595437	FARP1;FARP1;FARP1;FARP1;FARP1	4;68;112;112;112
13	106567831	106567913	0.013549	1	-0.795667	10	2.544	3.3397	exon	transcript:ENST00000400198	ARGLU1	82
13	106567989	106568111	0.0082217	1	-1.946	15	5.2244	7.1704	utr5	transcript:ENST00000400198	ARGLU1	122
13	108218504	108218649	1.6483e-06	0.14183	-8.108333	22	3.7742	11.883	utr5	transcript:ENST00000375898	ABHD13	145
13	112883422	112883502	0.011467	1	2.128333	10	3.8283	1.7	utr3;utr3;utr3;utr3	transcript:ENST00000419631;transcript:ENST00000375630;transcript:ENST00000375645;transcript:ENST00000487903	ATP11A;ATP11A;ATP11A;ATP11A	80;80;80;80
13	113209980	113210073	0.015323	1	2.834667	10	4.162	1.3273	exon;exon	transcript:ENST00000488558;transcript:ENST00000375440	CUL4A;CUL4A	93;93
13	114304824	114305058	0.043805	1	-1.339167	12	1.7889	3.1281	exon;exon;utr3;utr3	transcript:ENST00000351487;transcript:ENST00000375299;transcript:ENST00000351487;transcript:ENST00000375299	UPF3A;UPF3A;UPF3A;UPF3A	93;93;141;141
14	20455581	20455684	0.00013758	0.76096	-1.285897	13	4.2887	5.5746	exon;exon;exon;exon;exon;exon;exon;exon;exon;utr5;utr5;utr5;utr5;utr5;utr5;utr5;utr5;utr5;utr5;utr5;utr5	transcript:ENST00000557054;transcript:ENST00000556054;transcript:ENST00000555839;transcript:ENST00000557181;transcript:ENST00000398030;transcript:ENST00000557344;transcript:ENST00000553681;transcript:ENST00000216714;transcript:ENST00000555414;transcript:ENST00000557150;transcript:ENST00000557592;transcript:ENST00000557054;transcript:ENST00000556054;transcript:ENST00000553368;transcript:ENST000005…	APEX1;APEX1;APEX1;APEX1;APEX1;APEX1;APEX1;APEX1;APEX1;APEX1;APEX1;APEX1;APEX1;APEX1;APEX1;APEX1;APEX1;APEX1;APEX1;APEX1;APEX1	27;39;39;39;39;39;39;39;39;64;64;64;64;64;64;64;64;64;64;64;64
14	21427965	21428151	0.0012256	1	-1.082051	13	1.8285	2.9105	exon;exon;exon	transcript:ENST00000557364;transcript:ENST00000399982;transcript:ENST00000430710	CHD8;CHD8;CHD8	186;186;186
14	22871923	22872014	0.0059613	1	2.499333	10	5.425	2.9257	utr5	transcript:ENST00000359591	LRP10	91
14	23059191	23059333	0.034501	1	2.889667	10	10.636	7.7467	exon;exon;exon;exon;exon;exon;exon;exon	transcript:ENST00000555053;transcript:ENST00000397341;transcript:ENST00000457657;transcript:ENST00000262710;transcript:ENST00000605057;transcript:ENST00000357481;transcript:ENST00000338631;transcript:ENST00000557515	ACIN1;ACIN1;ACIN1;ACIN1;ACIN1;ACIN1;ACIN1;ACIN1	142;142;142;142;142;142;142;142
14	24213321	24213458	0.002439	1	3.159333	10	7.1253	3.966	exon;exon;exon;utr5	transcript:ENST00000609024;transcript:ENST00000347519;transcript:ENST00000530611;transcript:ENST00000530996	CHMP4A;CHMP4A;RP11-468E2.1;CHMP4A	31;50;31;87
14	35404595	35404698	0.019906	1	0.282889	15	1.6798	1.3969	exon;exon;exon;utr5;utr5;utr5	transcript:ENST00000553342;transcript:ENST00000557140;transcript:ENST00000216797;transcript:ENST00000553342;transcript:ENST00000557140;transcript:ENST00000216797	NFKBIA;NFKBIA;NFKBIA;NFKBIA;NFKBIA;NFKBIA	49;49;49;6;54;54
14	45253090	45253161	0.0015524	1	-2.569722	12	1.0636	3.6333	utr5;utr5;utr5	transcript:ENST00000451174;transcript:ENST00000627697;transcript:ENST00000310806	MIS18BP1;MIS18BP1;MIS18BP1	71;71;71
14	57268810	57268936	0.049261	1	2.066333	10	4.9473	2.881	utr5;utr5;utr5;utr5	transcript:ENST00000261558;transcript:ENST00000340918;transcript:ENST00000413566;transcript:ENST00000621441	AP5M1;EXOC5;EXOC5;EXOC5	28;89;89;126
14	58794687	58794925	0.018737	1	-1.377667	10	4.661	6.0387	.	.	.	0
14	64742098	64742323	0.00063223	1	3.173095	14	6.0248	2.8517	exon;exon;exon;exon	transcript:ENST00000484731;transcript:ENST00000471182;transcript:ENST00000247226;transcript:ENST00000394691	PLEKHG3;PLEKHG3;PLEKHG3;PLEKHG3	225;225;225;225
14	66012853	66012967	0.0029619	1	-5.178667	10	9.8603	15.039	.	.	.	0
14	73718790	73718897	0.026578	1	-3.502	10	3.4783	6.9803	exon;utr3;utr3	transcript:ENST00000423556;transcript:ENST00000286523;transcript:ENST00000394071	ELMSAN1;ELMSAN1;ELMSAN1	55;52;52
14	75176396	75176604	0.00024457	1	1.624048	14	3.0564	1.4324	exon;utr5	transcript:ENST00000303575;transcript:ENST00000303575	TMED10;TMED10	183;25
14	77458081	77458174	0.04282	1	-0.723333	10	3.5833	4.3067	utr5;utr5;utr5;utr5	transcript:ENST00000555517;transcript:ENST00000535854;transcript:ENST00000216479;transcript:ENST00000555133	AHSA1;AHSA1;AHSA1;AHSA1	93;93;93;93
14	89162560	89162734	0.027286	1	-0.967222	12	1.7508	2.7181	exon;exon;exon;exon;exon	transcript:ENST00000555353;transcript:ENST00000615335;transcript:ENST00000557258;transcript:ENST00000261302;transcript:ENST00000345097	FOXN3;FOXN3;FOXN3;FOXN3;FOXN3	174;174;174;174;174
14	92039796	92040038	0.0049061	1	2.754872	13	4.1908	1.4359	utr5;utr5	transcript:ENST00000555516;transcript:ENST00000267622	TRIP11;TRIP11	242;242
14	93184589	93184688	0.0082115	1	5.48359	13	8.7779	3.2944	utr5;utr5	transcript:ENST00000556883;transcript:ENST00000298894	MOAP1;MOAP1	99;99
14	93207325	93207420	0.026951	1	-1.658485	11	1.7052	3.3636	exon;exon;exon;exon	transcript:ENST00000555113;transcript:ENST00000556871;transcript:ENST00000554232;transcript:ENST00000013070	UBR7;UBR7;UBR7;UBR7	95;95;95;95
14	96039387	96039455	0.028663	1	1.573	10	2.1353	0.56233	utr5;utr5;utr5;utr5	transcript:ENST00000553782;transcript:ENST00000556728;transcript:ENST00000553764;transcript:ENST00000555004	C14orf132;C14orf132;C14orf132;C14orf132	68;68;68;68
14	100239624	100239673	0.00051211	1	5.442667	10	9.0503	3.6077	exon	transcript:ENST00000262238	YY1	49
14	102044292	102044456	0.019931	1	-0.900606	11	1.5255	2.4261	exon	transcript:ENST00000360184	DYNC1H1	164
14	102933547	102933809	0.0007906	1	1.961	10	2.8763	0.91533	exon;utr3	transcript:ENST00000361246;transcript:ENST00000361246	CDC42BPB;CDC42BPB	98;164
14	104792634	104792697	0.0056977	1	-2.83	10	3.1657	5.9957	exon;exon;exon;exon;exon;exon;exon;utr5;utr5;utr5;utr5;utr5;utr5;utr5	transcript:ENST00000555926;transcript:ENST00000554848;transcript:ENST00000555528;transcript:ENST00000402615;transcript:ENST00000349310;transcript:ENST00000407796;transcript:ENST00000554581;transcript:ENST00000555926;transcript:ENST00000554848;transcript:ENST00000555528;transcript:ENST00000402615;transcript:ENST00000349310;transcript:ENST00000407796;transcript:ENST00000554581	AKT1;AKT1;AKT1;AKT1;AKT1;AKT1;AKT1;AKT1;AKT1;AKT1;AKT1;AKT1;AKT1;AKT1	9;9;9;9;9;9;9;54;54;54;54;54;54;54
14	105250231	105250396	0.018737	1	-3.329333	10	2.4617	5.791	exon;exon;exon;exon;exon	transcript:ENST00000327471;transcript:ENST00000463376;transcript:ENST00000392554;transcript:ENST00000537513;transcript:ENST00000536364	BTBD6;BTBD6;BTBD6;BTBD6;BTBD6	165;165;165;165;165
15	22838863	22838910	0.039876	1	2.283333	10	6.9877	4.7043	utr5;utr5;utr5;utr5;utr5;utr5	transcript:ENST00000539711;transcript:ENST00000560039;transcript:ENST00000398013;transcript:ENST00000337451;transcript:ENST00000359727;transcript:ENST00000398014	NIPA2;NIPA2;NIPA2;NIPA2;NIPA2;NIPA2	47;47;47;47;47;47
15	29269357	29269505	0.0018106	1	5.686667	12	7.6111	1.9244	exon	transcript:ENST00000332303	NSMCE3	148
15	31453348	31453527	0.0062358	1	1.927667	10	3.599	1.6713	.	.	.	0
15	32616091	32616208	0.0012685	1	1.832	10	4.2527	2.4207	utr5;utr5;utr5;utr5;utr5	transcript:ENST00000543522;transcript:ENST00000563864;transcript:ENST00000567348;transcript:ENST00000361627;transcript:ENST00000565905	ARHGAP11A;ARHGAP11A;ARHGAP11A;ARHGAP11A;ARHGAP11A	117;117;117;117;117
15	34225037	34225180	0.037105	1	4.103333	10	9.5683	5.465	exon;exon;exon;exon;exon;exon;utr5;utr5;utr5;utr5;utr5;utr5	transcript:ENST00000559421;transcript:ENST00000557879;transcript:ENST00000559078;transcript:ENST00000561372;transcript:ENST00000249209;transcript:ENST00000267750;transcript:ENST00000559421;transcript:ENST00000557879;transcript:ENST00000559078;transcript:ENST00000561372;transcript:ENST00000249209;transcript:ENST00000267750	EMC4;EMC4;EMC4;EMC4;EMC4;EMC4;EMC4;EMC4;EMC4;EMC4;EMC4;EMC4	66;66;66;66;66;66;49;77;77;77;77;77
15	34490375	34490548	0.012411	1	3.843333	12	8.1831	4.3397	.	.	.	0
15	34969599	34969739	0.037162	1	-1.778485	11	1.26	3.0385	exon;utr5	transcript:ENST00000156471;transcript:ENST00000156471	AQR;AQR	14;126
15	39976571	39976633	0.0096739	1	3.799667	10	9.3047	5.505	exon;exon	transcript:ENST00000560855;transcript:ENST00000263791	EIF2AK4;EIF2AK4	62;62
15	40471737	40471904	0.0028542	1	-1.835897	13	2.0121	3.8479	exon;exon	transcript:ENST00000559991;transcript:ENST00000306243	CHST14;CHST14	167;167
15	40844075	40844128	0.033258	1	-2.609	10	2.0793	4.6883	exon	transcript:ENST00000568823	SPINT1	53
15	41501675	41501774	0.0029308	1	-1.08098	17	1.6663	2.7473	exon;exon	transcript:ENST00000260386;transcript:ENST00000425927	ITPKA;ITPKA	99;99
15	42548853	42548949	0.025752	1	2.378333	12	4.0769	1.6986	exon;exon;exon;exon;utr5;utr5;utr5;utr5	transcript:ENST00000562398;transcript:ENST00000568846;transcript:ENST00000568876;transcript:ENST00000260372;transcript:ENST00000562398;transcript:ENST00000568846;transcript:ENST00000568876;transcript:ENST00000260372	HAUS2;HAUS2;HAUS2;HAUS2;HAUS2;HAUS2;HAUS2;HAUS2	77;77;77;77;19;19;19;19
15	43792975	43793112	0.025752	1	0.371389	12	2.2347	1.8633	exon;exon;exon;exon;exon;exon;exon;exon;exon;exon;exon;intron;intron;intron;intron;intron;intron;intron;intron;intron;intron;intron	transcript:ENST00000409614;transcript:ENST00000430901;transcript:ENST00000403425;transcript:ENST00000402131;transcript:ENST00000409291;transcript:ENST00000339624;transcript:ENST00000409646;transcript:ENST00000409960;transcript:ENST00000630046;transcript:ENST00000249786;transcript:ENST00000381359;transcript:ENST00000409614;transcript:ENST00000430901;transcript:ENST00000403425;transcript:ENST000004…	SERF2;SERF2;SERF2;SERF2;SERF2;SERF2;SERF2;SERF2;SERF2;SERF2;SERF2;SERF2;SERF2;SERF2;SERF2;SERF2;SERF2;SERF2;SERF2;SERF2;SERF2;SERF2	74;74;74;74;74;108;108;108;108;108;108;29;29;29;29;29;29;29;29;29;29;29
15	43800601	43800717	0.02193	1	1.000333	10	4.352	3.3517	exon;exon;exon	transcript:ENST00000458412;transcript:ENST00000442995;transcript:ENST00000406925	HYPK;HYPK;HYPK	116;116;116
15	44289106	44289332	0.00062588	1	1.155263	19	3.1516	1.9963	exon;exon	transcript:ENST00000345795;transcript:ENST00000299957	CASC4;CASC4	226;226
15	44427624	44427761	0.0069433	1	3.469394	11	5.1115	1.6421	utr5;utr5	transcript:ENST00000558791;transcript:ENST00000260327	CTDSPL2;CTDSPL2	137;137
15	45187650	45187713	0.0088747	1	-10.567667	10	14.724	25.292	exon;exon;exon	transcript:ENST00000560471;transcript:ENST00000560734;transcript:ENST00000560540	SHF;SHF;SHF	63;63;63
15	45402950	45403066	0.027128	1	2.174048	14	3.3536	1.1795	exon	transcript:ENST00000305560	SPATA5L1	116
15	47730315	47730588	0.0025611	1	1.139	10	3.4047	2.2657	utr5;utr5;utr5;utr5;utr5;utr5;utr5;utr5;utr5;utr5;utr5;utr5	transcript:ENST00000389428;transcript:ENST00000358066;transcript:ENST00000354744;transcript:ENST00000316364;transcript:ENST00000355997;transcript:ENST00000389425;transcript:ENST00000558816;transcript:ENST00000536845;transcript:ENST00000561133;transcript:ENST00000560636;transcript:ENST00000559184;transcript:ENST00000558014	SEMA6D;SEMA6D;SEMA6D;SEMA6D;SEMA6D;SEMA6D;SEMA6D;SEMA6D;SEMA6D;SEMA6D;SEMA6D;SEMA6D	273;273;273;273;273;273;273;273;273;273;273;273
15	48878247	48878379	0.00083393	1	-4.101667	10	10.009	14.111	exon;exon;exon	transcript:ENST00000560490;transcript:ENST00000560490;transcript:ENST00000530028	EID1;EID1;EID1	25;41;132
15	52568959	52569021	0.00095895	1	4.024242	11	10.803	6.7791	utr5;utr5;utr5;utr5;utr5;utr5;utr5;utr5;utr5;utr5	transcript:ENST00000567830;transcript:ENST00000561971;transcript:ENST00000563566;transcript:ENST00000564163;transcript:ENST00000569281;transcript:ENST00000569723;transcript:ENST00000567669;transcript:ENST00000563277;transcript:ENST00000249822;transcript:ENST00000566423	ARPP19;ARPP19;ARPP19;ARPP19;ARPP19;ARPP19;ARPP19;ARPP19;ARPP19;ARPP19	62;62;62;56;62;62;62;62;62;62
15	58541789	58541914	0.011467	1	2.182	10	3.3027	1.1207	exon;exon;exon	transcript:ENST00000299022;transcript:ENST00000414170;transcript:ENST00000356113	LIPC;LIPC;LIPC	125;125;125
15	58933581	58933655	0.00063735	1	3.126333	10	3.8037	0.67733	utr5;utr5;utr5;utr5	transcript:ENST00000559880;transcript:ENST00000628684;transcript:ENST00000380516;transcript:ENST00000559757	SLTM;SLTM;SLTM;RNF111	13;17;72;74
15	58987786	58987949	0.0054061	1	1.605278	12	2.9853	1.38	utr5;utr5;utr5	transcript:ENST00000559160;transcript:ENST00000348370;transcript:ENST00000559757	RNF111;RNF111;RNF111	163;163;163
15	59105144	59105223	0.016617	1	2.266333	10	5.3837	3.1173	utr5;utr5	transcript:ENST00000559622;transcript:ENST00000288207	CCNB2;CCNB2	67;79
15	59372766	59372851	0.0097625	1	4.679091	11	6.8394	2.1603	utr5;utr5	transcript:ENST00000288235;transcript:ENST00000558348	MYO1E;FAM81A	85;85
15	63048568	63048672	0.00063195	1	0.802667	15	2.9331	2.1304	exon;exon;exon;exon;exon;utr5;utr5;utr5	transcript:ENST00000317516;transcript:ENST00000559281;transcript:ENST00000560959;transcript:ENST00000404484;transcript:ENST00000334895;transcript:ENST00000560959;transcript:ENST00000404484;transcript:ENST00000334895	TPM1;TPM1;TPM1;TPM1;TPM1;TPM1;TPM1;TPM1	97;97;97;97;97;7;7;7
15	63122110	63122207	0.0037987	1	1.834722	12	3.8981	2.0633	exon;exon	transcript:ENST00000413507;transcript:ENST00000261893	LACTB;LACTB	97;97
15	64703080	64703202	0.0070862	1	1.590952	14	2.9755	1.3845	utr5;utr5;utr5;utr5	transcript:ENST00000559912;transcript:ENST00000559753;transcript:ENST00000560258;transcript:ENST00000326005	OAZ2;OAZ2;OAZ2;OAZ2	122;121;122;122
15	65517542	65517620	0.0084977	1	4.325333	10	8.4033	4.078	utr5;utr5;utr5;utr5;utr5	transcript:ENST00000560665;transcript:ENST00000559526;transcript:ENST00000321147;transcript:ENST00000300141;transcript:ENST00000358939	DPP8;DPP8;DPP8;DPP8;DPP8	78;78;78;78;78
15	68229521	68229619	0.016692	1	-2.113077	13	2.4328	4.5459	exon;exon;exon;exon;exon;exon;exon;exon;utr5;utr5;utr5;utr5;utr5;utr5;utr5;utr5	transcript:ENST00000636314;transcript:ENST00000564752;transcript:ENST00000637667;transcript:ENST00000637494;transcript:ENST00000566347;transcript:ENST00000565471;transcript:ENST00000249806;transcript:ENST00000562767;transcript:ENST00000636314;transcript:ENST00000564752;transcript:ENST00000637667;transcript:ENST00000637494;transcript:ENST00000566347;transcript:ENST00000565471;transcript:ENST000002…	CLN6;CLN6;CLN6;CLN6;CLN6;CLN6;CLN6;RP11-315D16.2;CLN6;CLN6;CLN6;CLN6;CLN6;CLN6;CLN6;RP11-315D16.2	63;63;63;63;63;63;63;63;35;35;35;35;35;35;35;35
15	68784433	68784554	0.027603	1	-1.206667	10	1.849	3.0557	exon;exon	transcript:ENST00000560303;transcript:ENST00000465139	ANP32A;ANP32A	121;121
15	70853896	70854113	2.2426e-05	1	5.471528	24	9.9118	4.4403	exon;exon;exon;utr5;utr5;utr5;utr5	transcript:ENST00000559140;transcript:ENST00000344870;transcript:ENST00000299213;transcript:ENST00000344870;transcript:ENST00000299213;transcript:ENST00000558546;transcript:ENST00000544974	LARP6;LARP6;LARP6;LARP6;LARP6;LRRC49;LRRC49	112;192;192;25;25;25;25
15	72474475	72474539	0.0054447	1	-3.385	10	2.9117	6.2967	utr5	transcript:ENST00000379887	ARIH1	64
15	72783541	72783635	0.0015569	1	3.810667	10	5.078	1.2673	exon;exon	transcript:ENST00000563907;transcript:ENST00000311669	ADPGK;ADPGK	82;94
15	72783662	72783739	0.012411	1	1.87	12	3.6114	1.7414	exon;utr5;utr5	transcript:ENST00000311669;transcript:ENST00000565814;transcript:ENST00000311669	ADPGK;ADPGK;ADPGK	29;48;48
15	73702780	73703020	0.0029619	1	1.695	10	3.8047	2.1097	exon;exon;exon;exon;exon	transcript:ENST00000561260;transcript:ENST00000561213;transcript:ENST00000560786;transcript:ENST00000537340;transcript:ENST00000318443	CD276;CD276;CD276;CD276;CD276	69;240;41;229;240
15	74799324	74799452	0.015323	1	0.862333	10	2.806	1.9437	exon;exon;exon;exon;exon	transcript:ENST00000567571;transcript:ENST00000569462;transcript:ENST00000567123;transcript:ENST00000439220;transcript:ENST00000220003	CSK;CSK;CSK;CSK;CSK	128;37;128;128;128
15	74956734	74956796	0.014563	1	-2.416061	11	1.5348	3.9509	utr5	transcript:ENST00000322177	RPP25	62
15	75451466	75451572	0.0066636	1	-1.379231	13	1.1626	2.5418	utr5;utr5;utr5;utr5;utr5;utr5;utr5;utr5;utr5;utr5;utr5	transcript:ENST00000565264;transcript:ENST00000568190;transcript:ENST00000568309;transcript:ENST00000570115;transcript:ENST00000567289;transcript:ENST00000568431;transcript:ENST00000562776;transcript:ENST00000564778;transcript:ENST00000394949;transcript:ENST00000360439;transcript:ENST00000394947	SIN3A;SIN3A;SIN3A;SIN3A;SIN3A;SIN3A;SIN3A;SIN3A;SIN3A;SIN3A;SIN3A	106;106;106;106;106;106;106;106;106;106;106
15	75903970	75904077	0.0081296	1	-1.220278	12	2.2967	3.5169	exon;exon;exon	transcript:ENST00000565036;transcript:ENST00000453211;transcript:ENST00000308275	FBXO22;FBXO22;FBXO22	96;107;107
15	76311350	76311450	0.001815	1	3.198222	15	6.2262	3.028	exon;exon;exon;exon;exon;utr5;utr5;utr5;utr5;utr5;utr5	transcript:ENST00000559386;transcript:ENST00000560595;transcript:ENST00000559602;transcript:ENST00000433983;transcript:ENST00000557943;transcript:ENST00000559386;transcript:ENST00000560595;transcript:ENST00000559602;transcript:ENST00000560726;transcript:ENST00000433983;transcript:ENST00000557943	ETFA;ETFA;ETFA;ETFA;ETFA;ETFA;ETFA;ETFA;ETFA;ETFA;ETFA	38;38;38;38;38;25;8;26;62;16;62
15	78944964	78945040	0.014119	1	1.364333	10	2.064	0.69967	exon;exon;utr5;utr5	transcript:ENST00000615999;transcript:ENST00000220166;transcript:ENST00000528741;transcript:ENST00000220166	CTSH;CTSH;CTSH;CTSH	17;17;59;59
15	80989598	80989694	1.5273e-05	1	-1.106389	12	1.2222	2.3286	exon;exon	transcript:ENST00000261758;transcript:ENST00000561312	MESDC2;MESDC2	96;96
15	80989761	80989820	9.4973e-05	1	-3.328333	10	1.868	5.1963	exon;exon;utr5;utr5	transcript:ENST00000261758;transcript:ENST00000561312;transcript:ENST00000261758;transcript:ENST00000561312	MESDC2;MESDC2;MESDC2;MESDC2	30;30;29;29
15	82045504	82045695	0.041325	1	-2.867	10	0.92933	3.7963	exon;exon	transcript:ENST00000558133;transcript:ENST00000329713	MEX3B;MEX3B	191;191
15	82540111	82540197	0.02109	1	1.324	10	5.779	4.455	exon;exon;exon;exon;intron;intron;intron;intron	transcript:ENST00000562833;transcript:ENST00000558397;transcript:ENST00000561157;transcript:ENST00000330244;transcript:ENST00000562833;transcript:ENST00000558397;transcript:ENST00000561157;transcript:ENST00000330244	RP11-152F13.10;RPS17;RPS17;RPS17;RP11-152F13.10;RPS17;RPS17;RPS17	21;21;21;21;65;65;65;65
15	89333378	89333461	0.038345	1	-2.349091	11	1.5221	3.8712	exon;exon	transcript:ENST00000442287;transcript:ENST00000268124	POLG;POLG	83;83
15	90265917	90266013	0.0055966	1	-2.94	12	3.3983	6.3383	intron	transcript:ENST00000379095	NGRN	96
15	90388327	90388385	0.045945	1	-1.322	10	2.3563	3.6783	exon;exon;exon;utr5;utr5;utr5	transcript:ENST00000559809;transcript:ENST00000560738;transcript:ENST00000268182;transcript:ENST00000560418;transcript:ENST00000560738;transcript:ENST00000268182	IQGAP1;IQGAP1;IQGAP1;IQGAP1;IQGAP1;IQGAP1	31;44;44;14;14;14
15	90919695	90919990	0.0084977	1	2.718333	10	3.487	0.76867	exon;exon;exon;utr3;utr3;utr3	transcript:ENST00000557865;transcript:ENST00000360468;transcript:ENST00000559717;transcript:ENST00000557865;transcript:ENST00000360468;transcript:ENST00000559717	MAN2A2;MAN2A2;MAN2A2;MAN2A2;MAN2A2;MAN2A2	92;92;92;203;203;203
15	92883046	92883175	0.048709	1	2.574792	16	8.8121	6.2373	promoter	transcript:ENST00000629685	RP11-437B10.1	129
15	94856038	94856217	0.014119	1	0.912333	10	2.854	1.9417	.	.	.	0
15	99105888	99105976	2.3045e-05	1	2.199608	17	3.9553	1.7557	exon;exon;exon	transcript:ENST00000594047;transcript:ENST00000328642;transcript:ENST00000336292	SYNM;SYNM;SYNM	88;88;88
15	99129631	99129935	0.00097907	1	-1.233778	15	2.2693	3.5031	exon;exon;exon	transcript:ENST00000594047;transcript:ENST00000336292;transcript:ENST00000560674	SYNM;SYNM;SYNM	304;304;304
15	101489493	101489554	0.0041284	1	3.189667	10	7.1367	3.947	exon;exon;exon;exon;exon;exon;exon	transcript:ENST00000331826;transcript:ENST00000615296;transcript:ENST00000611967;transcript:ENST00000619160;transcript:ENST00000622483;transcript:ENST00000618548;transcript:ENST00000611716	PCSK6;PCSK6;PCSK6;PCSK6;PCSK6;PCSK6;PCSK6	61;61;61;61;61;61;61
16	370043	370182	0.016617	1	-2.443333	10	3.39	5.8333	exon;exon;exon;exon;exon	transcript:ENST00000450882;transcript:ENST00000447696;transcript:ENST00000441883;transcript:ENST00000389675;transcript:ENST00000199706	MRPL28;MRPL28;MRPL28;MRPL28;MRPL28	139;139;139;139;139
16	401897	401974	0.008979	1	2.353333	12	4.2111	1.8578	exon;exon;exon;exon;exon;utr5;utr5;utr5;utr5;utr5	transcript:ENST00000633348;transcript:ENST00000633923;transcript:ENST00000424398;transcript:ENST00000627716;transcript:ENST00000219481;transcript:ENST00000633348;transcript:ENST00000633923;transcript:ENST00000424398;transcript:ENST00000627716;transcript:ENST00000219481	DECR2;DECR2;DECR2;DECR2;DECR2;DECR2;DECR2;DECR2;DECR2;DECR2	11;11;11;11;11;47;66;66;66;66
16	547631	547813	0.049261	1	2.307333	10	3.9577	1.6503	exon;exon	transcript:ENST00000637507;transcript:ENST00000219611	CAPN15;CAPN15	182;182
16	590286	590402	0.022798	1	2.341667	10	4.2927	1.951	exon;exon;exon;exon;exon;exon;exon;exon;utr5;utr5;utr5;utr5;utr5;utr5;utr5	transcript:ENST00000563109;transcript:ENST00000248139;transcript:ENST00000538492;transcript:ENST00000568586;transcript:ENST00000539661;transcript:ENST00000566290;transcript:ENST00000535977;transcript:ENST00000569575;transcript:ENST00000248139;transcript:ENST00000538492;transcript:ENST00000568586;transcript:ENST00000539661;transcript:ENST00000566290;transcript:ENST00000535977;transcript:ENST000005…	RAB40C;RAB40C;RAB40C;RAB40C;RAB40C;RAB40C;RAB40C;RAB40C;RAB40C;RAB40C;RAB40C;RAB40C;RAB40C;RAB40C;RAB40C	71;111;111;111;111;111;111;111;5;5;5;5;5;5;5
16	680551	680602	0.029757	1	1.256	10	4.6713	3.4153	exon;exon	transcript:ENST00000567173;transcript:ENST00000219548	STUB1;STUB1	51;51
16	1500368	1500482	0.002439	1	3.932667	10	5.693	1.7603	exon	transcript:ENST00000262319	TELO2	114
16	1827438	1827691	0.013463	1	0.674394	22	2.54	1.8656	exon;exon;exon;exon	transcript:ENST00000615972;transcript:ENST00000382666;transcript:ENST00000382668;transcript:ENST00000427358	FAHD1;FAHD1;FAHD1;FAHD1	253;253;253;253
16	2001024	2001157	0.00075874	1	3.734722	12	6.4439	2.7092	exon;exon	transcript:ENST00000562103;transcript:ENST00000563630	ZNF598;ZNF598	133;133
16	2019836	2019886	0.044359	1	-1.998667	10	2.9807	4.9793	utr5;utr5	transcript:ENST00000566435;transcript:ENST00000329610	NPW;NPW	50;50
16	2027010	2027086	0.029738	1	1.629231	13	4.3703	2.741	exon;exon	transcript:ENST00000432365;transcript:ENST00000424542	SLC9A3R2;SLC9A3R2	76;76
16	2047729	2047818	0.020278	1	3.153667	10	7.0237	3.87	exon;exon	transcript:ENST00000566380;transcript:ENST00000219066	NTHL1;NTHL1	57;89
16	2177262	2177440	0.0023222	1	-2.123	10	1.26	3.383	utr3;utr3	transcript:ENST00000343516;transcript:ENST00000326181	CASKIN1;TRAF7	178;178
16	2223609	2223753	0.027878	1	1.411111	15	3.1142	1.7031	exon;exon;exon;utr5;utr5;utr5	transcript:ENST00000564139;transcript:ENST00000565090;transcript:ENST00000301727;transcript:ENST00000564139;transcript:ENST00000565090;transcript:ENST00000301727	E4F1;E4F1;E4F1;E4F1;E4F1;E4F1	140;140;140;4;4;4
16	2513997	2514045	0.02193	1	-2.421667	10	2.8563	5.278	utr5;utr5;utr5	transcript:ENST00000569317;transcript:ENST00000568562;transcript:ENST00000330398	RP11-20I23.3;ATP6V0C;ATP6V0C	48;48;48
16	2762490	2762605	0.049261	1	-0.399333	10	1.3037	1.703	exon;exon;exon	transcript:ENST00000571378;transcript:ENST00000576924;transcript:ENST00000301740	SRRM2;SRRM2;SRRM2	115;115;115
16	2765934	2766034	0.035783	1	1.883	10	4.1853	2.3023	exon	transcript:ENST00000301740	SRRM2	100
16	2766078	2766223	0.00035341	1	1.385385	13	2.119	0.73359	exon	transcript:ENST00000301740	SRRM2	145
16	3664359	3664438	0.019494	1	-2.322	10	3.5213	5.8433	exon;exon;exon	transcript:ENST00000538171;transcript:ENST00000575671;transcript:ENST00000246957	TRAP1;TRAP1;TRAP1	79;79;79
16	3966196	3966315	0.016617	1	1.018	10	2.0033	0.98533	exon	transcript:ENST00000294016	ADCY9	119
16	4416461	4416580	0.0035201	1	-2.974333	20	1.2313	4.2057	exon;exon;exon;exon;exon;exon;exon;exon;exon;utr5;utr5;utr5;utr5;utr5;utr5;utr5;utr5;utr5;utr5;utr5	transcript:ENST00000573165;transcript:ENST00000572898;transcript:ENST00000575038;transcript:ENST00000571059;transcript:ENST00000572044;transcript:ENST00000574025;transcript:ENST00000537233;transcript:ENST00000251166;transcript:ENST00000572467;transcript:ENST00000573165;transcript:ENST00000572898;transcript:ENST00000570645;transcript:ENST00000575038;transcript:ENST00000571052;transcript:ENST000005…	CORO7;CORO7;CORO7;CORO7;CORO7;CORO7;CORO7;CORO7;CORO7-PAM16;CORO7;CORO7;CORO7;CORO7;CORO7;CORO7;CORO7;CORO7;CORO7;CORO7;CORO7-PAM16	57;57;57;57;57;57;57;57;57;62;62;62;62;62;62;62;62;62;62;62
16	4860723	4861084	0.0024491	1	-2.838611	12	1.1392	3.9778	exon;exon;exon	transcript:ENST00000396658;transcript:ENST00000590769;transcript:ENST00000262376	UBN1;UBN1;UBN1	361;361;361
16	8848403	8848720	0.001562	1	1.042051	13	2.5259	1.4838	utr3	transcript:ENST00000268261	PMM2	317
16	14200306	14200503	0.02207	1	1.030606	11	2.0973	1.0667	utr5;intron;intron;intron;intron;intron	transcript:ENST00000573051;transcript:ENST00000572567;transcript:ENST00000318282;transcript:ENST00000574045;transcript:ENST00000571589;transcript:ENST00000574998	MKL2;MKL2;MKL2;MKL2;MKL2;MKL2	174;23;23;23;23;23
16	21520396	21520448	0.0043807	1	-5.795833	12	4.5639	10.36	.	.	.	0
16	24729740	24729808	0.0045311	1	-4.08	10	1.0893	5.1693	utr5;utr5	transcript:ENST00000395799;transcript:ENST00000315183	TNRC6A;TNRC6A	68;68
16	28125696	28125830	0.044747	1	1.465152	11	3.3161	1.8509	exon;exon	transcript:ENST00000304658;transcript:ENST00000565698	XPO6;XPO6	134;134
16	28845960	28846099	0.0026381	1	0.875278	12	2.7283	1.8531	exon	transcript:ENST00000313511	TUFM	139
16	29995444	29995618	0.00038778	1	3.375333	10	4.4953	1.12	exon;exon;exon;exon;utr5;utr5;utr5;utr5	transcript:ENST00000564026;transcript:ENST00000564026;transcript:ENST00000279392;transcript:ENST00000279392;transcript:ENST00000563197;transcript:ENST00000563197;transcript:ENST00000564026;transcript:ENST00000279392	HIRIP3;HIRIP3;HIRIP3;HIRIP3;INO80E;INO80E;HIRIP3;HIRIP3	19;65;19;65;77;13;13;13
16	30123050	30123106	0.0094054	1	3.435758	11	5.6097	2.1739	exon;exon;exon;exon;exon	transcript:ENST00000395199;transcript:ENST00000395202;transcript:ENST00000395200;transcript:ENST00000322266;transcript:ENST00000263025	MAPK3;MAPK3;MAPK3;MAPK3;MAPK3	56;56;56;56;56
16	30783133	30783232	0.034234	1	-1.433333	12	1.58	3.0133	exon	transcript:ENST00000262525	ZNF629	99
16	31062029	31062104	0.01471	1	-3.438667	10	0.93833	4.377	exon;exon;exon;exon;exon;exon	transcript:ENST00000539836;transcript:ENST00000300849;transcript:ENST00000394983;transcript:ENST00000538906;transcript:ENST00000426488;transcript:ENST00000535577	ZNF668;ZNF668;ZNF668;ZNF668;ZNF668;ZNF668	75;75;75;75;75;75
16	46884703	46884743	0.028663	1	2.821	10	7.2643	4.4433	exon;exon;utr5;utr5	transcript:ENST00000562132;transcript:ENST00000340124;transcript:ENST00000562132;transcript:ENST00000340124	GPT2;GPT2;GPT2;GPT2	9;28;12;12
16	46973575	46973647	0.037105	1	1.190333	10	2.6543	1.464	utr5	transcript:ENST00000317089	DNAJA2	72
16	50066184	50066242	0.015959	1	3.887667	10	6.6257	2.738	exon	transcript:ENST00000299192	HEATR3	58
16	50368913	50368957	0.0035851	1	-4.632667	10	2.1083	6.741	utr5;promoter;promoter	transcript:ENST00000394688;transcript:ENST00000394689;transcript:ENST00000394688	BRD7;BRD7;BRD7	21;23;23
16	58158133	58158301	0.041503	1	1.14	12	2.4192	1.2792	utr3;utr3	transcript:ENST00000567730;transcript:ENST00000262506	CSNK2A2;CSNK2A2	168;168
16	58197719	58197762	0.011467	1	-4.706667	10	4.4707	9.1773	exon;exon;utr5;utr5	transcript:ENST00000565188;transcript:ENST00000262506;transcript:ENST00000565188;transcript:ENST00000262506	CSNK2A2;CSNK2A2;CSNK2A2;CSNK2A2	17;17;26;26
16	58198011	58198063	0.037105	1	1.255333	10	3.4667	2.2113	promoter;promoter	transcript:ENST00000565188;transcript:ENST00000262506	CSNK2A2;CSNK2A2	52;52
16	66934300	66934380	0.0059613	1	4.481667	10	12.436	7.954	exon;exon;utr5	transcript:ENST00000567511;transcript:ENST00000422424;transcript:ENST00000422424	FAM96B;FAM96B;FAM96B	62;64;16
16	66934463	66934558	0.039052	1	1.301026	13	2.9213	1.6203	utr5;utr5;utr5;utr5	transcript:ENST00000566182;transcript:ENST00000317091;transcript:ENST00000561697;transcript:ENST00000417689	CES2;CES2;CES2;CES2	84;95;95;95
16	67628419	67628550	0.045945	1	-1.278333	10	0.96733	2.2457	exon;exon	transcript:ENST00000401394;transcript:ENST00000264010	CTCF;CTCF	131;131
16	67927541	67927709	0.0072916	1	2.216923	13	2.8944	0.67744	exon;utr3	transcript:ENST00000291041;transcript:ENST00000291041	PSKH1;PSKH1	101;67
16	67936228	67936310	0.021336	1	2.236061	11	3.6988	1.4627	exon	transcript:ENST00000358514	PSMB10	82
16	68085567	68085639	0.043805	1	1.118611	12	3.2681	2.1494	utr5;utr5	transcript:ENST00000349223;transcript:ENST00000575270	NFATC3;NFATC3	72;72
16	68310513	68310577	0.027603	1	4.337333	10	5.6127	1.2753	exon;exon	transcript:ENST00000568538;transcript:ENST00000263997	SLC7A6OS;SLC7A6OS	64;64
16	69726455	69726555	0.026578	1	-0.92	10	1.8543	2.7743	utr5;utr5;utr5;utr5;utr5;utr5	transcript:ENST00000564043;transcript:ENST00000439109;transcript:ENST00000379046;transcript:ENST00000320623;transcript:ENST00000379047;transcript:ENST00000561500	NQO1;NQO1;NQO1;NQO1;NQO1;NQO1	100;100;100;100;100;51
16	70156492	70156838	0.0081625	1	1.208333	16	2.3565	1.1481	exon;exon;exon;exon;exon;exon	transcript:ENST00000567046;transcript:ENST00000563930;transcript:ENST00000569042;transcript:ENST00000568530;transcript:ENST00000398122;transcript:ENST00000288050	PDPR;PDPR;PDPR;PDPR;PDPR;PDPR	346;122;190;346;346;346
16	70299218	70299287	0.0062358	1	-0.771667	10	1.4547	2.2263	utr5;utr5;utr5;utr5;utr5;utr5;utr5	transcript:ENST00000443119;transcript:ENST00000567706;transcript:ENST00000355992;transcript:ENST00000393657;transcript:ENST00000288071;transcript:ENST00000568625;transcript:ENST00000563392	RP11-529K1.3;RP11-529K1.3;DDX19B;DDX19B;DDX19B;DDX19B;DDX19B	64;69;69;69;69;69;69
16	70800831	70800922	0.0015569	1	-0.766667	10	1.4013	2.168	exon;utr5	transcript:ENST00000261776;transcript:ENST00000261776	VAC14;VAC14	69;22
16	75251528	75251576	0.038469	1	1.745	10	2.5273	0.78233	utr5;utr5;utr5;utr5;utr5	transcript:ENST00000162330;transcript:ENST00000563323;transcript:ENST00000569006;transcript:ENST00000564028;transcript:ENST00000568864	BCAR1;BCAR1;BCAR1;BCAR1;BCAR1	48;48;48;48;48
16	77191151	77191245	0.038469	1	-2.218	10	3.027	5.245	exon;utr5;utr5;utr5;utr5;utr5;utr5;utr5	transcript:ENST00000545553;transcript:ENST00000545553;transcript:ENST00000439557;transcript:ENST00000563279;transcript:ENST00000563612;transcript:ENST00000567291;transcript:ENST00000248248;transcript:ENST00000569610	MON1B;MON1B;MON1B;MON1B;MON1B;MON1B;MON1B;MON1B	24;22;30;70;70;70;70;70
16	84566778	84566950	0.0074975	1	5.97697	11	18.534	12.557	exon;exon;utr3;utr3	transcript:ENST00000564057;transcript:ENST00000262428;transcript:ENST00000564057;transcript:ENST00000262428	COTL1;COTL1;COTL1;COTL1	106;106;66;66
16	84590110	84590225	3.9554e-05	1	5.148333	10	8.4527	3.3043	exon;exon	transcript:ENST00000564057;transcript:ENST00000262428	COTL1;COTL1	105;115
16	84617915	84617969	0.0020404	0.78288	11.583636	11	27.086	15.502	utr5;utr5	transcript:ENST00000564057;transcript:ENST00000262428	COTL1;COTL1	54;54
16	85555000	85555061	0.00063735	1	1.960667	10	2.8513	0.89067	intron	transcript:ENST00000637419	GSE1	61
16	87392349	87392395	0.0014059	1	1.833	10	4.386	2.553	utr5;utr5	transcript:ENST00000565788;transcript:ENST00000268607	MAP1LC3B;MAP1LC3B	46;46
16	87492921	87492949	0.010537	1	4.482333	10	11.604	7.122	promoter	transcript:ENST00000268616	ZCCHC14	28
16	87709349	87709478	1.4924e-08	0.033466	-5.646	10	1.9227	7.5687	exon;exon;exon;exon	transcript:ENST00000562261;transcript:ENST00000270583;transcript:ENST00000347925;transcript:ENST00000353170	KLHDC4;KLHDC4;KLHDC4;KLHDC4	41;129;129;129
16	87831507	87831822	0.049261	1	1.238667	10	2.8397	1.601	utr3;utr3	transcript:ENST00000261622;transcript:ENST00000565644	SLC7A5;SLC7A5	315;315
16	87869397	87869482	0.0043294	1	-3.115128	13	5.4705	8.5856	exon;utr5	transcript:ENST00000261622;transcript:ENST00000261622	SLC7A5;SLC7A5	25;60
16	88076786	88076926	0.019482	1	-1.135556	15	2.4693	3.6049	utr3;utr3;utr3;utr3;utr3;utr3	transcript:ENST00000393207;transcript:ENST00000538234;transcript:ENST00000355022;transcript:ENST00000626016;transcript:ENST00000393208;transcript:ENST00000286122	BANP;BANP;BANP;BANP;BANP;BANP	140;140;140;140;140;140
16	88577390	88577558	0.016617	1	2.215667	10	5.5167	3.301	exon;exon	transcript:ENST00000452588;transcript:ENST00000301011	ZC3H18;ZC3H18	168;168
16	88803944	88804025	0.0099816	1	-0.657857	14	1.0462	1.704	exon	transcript:ENST00000301019	CDT1	81
16	89283571	89283738	0.0095065	1	1.386923	13	5.9141	4.5272	exon;exon	transcript:ENST00000301030;transcript:ENST00000378330	ANKRD11;ANKRD11	167;167
16	89284951	89285135	0.033258	1	1.7	10	3.316	1.616	exon;exon	transcript:ENST00000301030;transcript:ENST00000378330	ANKRD11;ANKRD11	184;184
16	89490332	89490366	0.011959	1	4.522667	10	15.005	10.483	utr5	transcript:ENST00000301030	ANKRD11	34
16	89524016	89524242	0.00018171	1	-1.987193	19	2.237	4.2242	exon;exon;exon;exon	transcript:ENST00000568151;transcript:ENST00000341316;transcript:ENST00000268704;transcript:ENST00000566371	SPG7;SPG7;SPG7;SPG7	61;226;226;138
16	89700980	89701041	0.008979	1	-1.035278	12	1.0994	2.1347	exon;exon;exon	transcript:ENST00000569918;transcript:ENST00000335360;transcript:ENST00000289805	SPATA2L;SPATA2L;SPATA2L	61;61;61
17	800532	800765	0.003829	1	3.244242	11	5.3667	2.1224	utr3;utr3;utr3	transcript:ENST00000571684;transcript:ENST00000336868;transcript:ENST00000575801	NXN;NXN;NXN	233;233;233
17	1516515	1516593	0.044045	1	-2.161795	13	2.5615	4.7233	utr5;utr5;utr5;utr5;utr5;utr5;utr5;utr5	transcript:ENST00000498390;transcript:ENST00000477910;transcript:ENST00000575172;transcript:ENST00000449479;transcript:ENST00000574561;transcript:ENST00000320345;transcript:ENST00000406424;transcript:ENST00000421807	INPP5K;INPP5K;INPP5K;INPP5K;INPP5K;INPP5K;INPP5K;INPP5K	78;78;78;78;78;78;78;78
17	1725098	1725193	0.032739	1	2.232424	11	5.053	2.8206	exon	transcript:ENST00000409644	WDR81	95
17	2041783	2041860	0.011467	1	-1.389333	10	1.651	3.0403	exon;exon;exon;exon;exon;exon;utr3;utr3;utr3;utr3;utr3;utr3	transcript:ENST00000575162;transcript:ENST00000607788;transcript:ENST00000571710;transcript:ENST00000570477;transcript:ENST00000571418;transcript:ENST00000263083;transcript:ENST00000575162;transcript:ENST00000607788;transcript:ENST00000571710;transcript:ENST00000570477;transcript:ENST00000571418;transcript:ENST00000263083	DPH1;DPH1;DPH1;DPH1;DPH1;DPH1;DPH1;DPH1;DPH1;DPH1;DPH1;DPH1	74;74;74;74;74;74;3;3;3;3;3;3
17	2336337	2336446	0.001917	0.76096	3.396889	15	10.613	7.2158	exon;exon;utr5;utr5	transcript:ENST00000576112;transcript:ENST00000301364;transcript:ENST00000576112;transcript:ENST00000301364	TSR1;TSR1;TSR1;TSR1	90;90;19;19
17	4555251	4555315	0.015959	1	0.616	10	1.9433	1.3273	exon;exon	transcript:ENST00000254718;transcript:ENST00000381556	MYBBP1A;MYBBP1A	64;64
17	4731432	4731552	1.2077e-05	1	-4.193667	10	1.135	5.3287	exon;exon;exon;utr5;utr5;utr5	transcript:ENST00000293777;transcript:ENST00000573708;transcript:ENST00000575284;transcript:ENST00000293777;transcript:ENST00000573708;transcript:ENST00000575284	MED11;MED11;MED11;MED11;MED11;MED11	63;63;63;56;57;57
17	5022373	5022482	0.035783	1	-1.275333	10	3.6737	4.949	exon	transcript:ENST00000320785	KIF1C	109
17	5282395	5282478	0.019738	1	-2.128333	12	2.235	4.3633	utr5;utr5	transcript:ENST00000537505;transcript:ENST00000575991	RABEP1;RABEP1	83;83
17	7224661	7224986	0.0081351	1	1.690333	10	2.503	0.81267	exon;exon;exon;exon;exon;exon;exon;exon;exon;exon;exon;exon;exon;exon;intron;intron;intron;intron;intron	transcript:ENST00000579546;transcript:ENST00000579546;transcript:ENST00000579546;transcript:ENST00000542255;transcript:ENST00000542255;transcript:ENST00000350303;transcript:ENST00000350303;transcript:ENST00000350303;transcript:ENST00000356839;transcript:ENST00000356839;transcript:ENST00000356839;transcript:ENST00000543245;transcript:ENST00000543245;transcript:ENST00000543245;transcript:ENST000005…	ACADVL;ACADVL;ACADVL;ACADVL;ACADVL;ACADVL;ACADVL;ACADVL;ACADVL;ACADVL;ACADVL;ACADVL;ACADVL;ACADVL;ACADVL;ACADVL;ACADVL;ACADVL;ACADVL	53;76;20;170;30;53;76;30;53;76;30;53;76;30;72;72;72;72;72
17	7242394	7242442	0.032067	1	-0.75	13	1.6336	2.3836	utr5;utr5	transcript:ENST00000573928;transcript:ENST00000302386	GABARAP;GABARAP	48;48
17	8189922	8189980	0.039876	1	-3.007333	10	3.0093	6.0167	exon	transcript:ENST00000389017	BORCS6	58
17	16353432	16353483	0.0077863	1	-3.771667	10	3.0313	6.803	exon;utr5	transcript:ENST00000299736;transcript:ENST00000299736	CENPV;CENPV	4;47
17	17494984	17495060	0.026509	1	2.745278	12	10.603	7.8575	utr3;utr3	transcript:ENST00000579152;transcript:ENST00000225688	RASD1;RASD1	76;76
17	17813580	17813767	0.010907	1	1.955455	11	3.5661	1.6106	exon;exon;exon;exon;exon	transcript:ENST00000478616;transcript:ENST00000486311;transcript:ENST00000261646;transcript:ENST00000355815;transcript:ENST00000395757	SREBF1;SREBF1;SREBF1;SREBF1;SREBF1	187;187;187;187;187
17	20784491	20784545	0.010993	1	-0.809333	10	1.82	2.6293	.	.	.	0
17	27083915	27084034	0.039876	1	1.096667	10	4.003	2.9063	.	.	.	0
17	29568201	29568448	0.0080909	1	2.080909	11	4.0221	1.9412	utr5;utr5;utr5;utr5	transcript:ENST00000582829;transcript:ENST00000578749;transcript:ENST00000580183;transcript:ENST00000583940	TP53I13;TP53I13;TP53I13;TP53I13	247;247;247;247
17	34962305	34962619	0.00055402	1	-1.395238	14	2.3971	3.7924	exon	transcript:ENST00000361952	ZNF830	314
17	36535470	36535579	0.0039395	1	-5.074	10	0.52733	5.6013	utr5;utr5;utr5	transcript:ENST00000620233;transcript:ENST00000614443;transcript:ENST00000619326	PIGW;PIGW;PIGW	25;109;109
17	36949089	36949175	0.0023222	1	-2.318667	10	4.171	6.4897	exon;utr5	transcript:ENST00000619387;transcript:ENST00000619387	AATF;AATF	50;36
17	37489868	37489908	0.029757	1	7.874333	10	16.999	9.1243	utr5	transcript:ENST00000617516	DUSP14	40
17	37512516	37512885	0.00011502	1	2.235088	19	3.4344	1.1993	exon;exon;exon;utr3;utr3;utr3	transcript:ENST00000614411;transcript:ENST00000613659;transcript:ENST00000617516;transcript:ENST00000614411;transcript:ENST00000613659;transcript:ENST00000617516	DUSP14;DUSP14;DUSP14;DUSP14;DUSP14;DUSP14	353;353;353;16;16;16
17	39461607	39461791	3.8132e-06	0.18435	-6.827647	17	4.029	10.857	utr5;utr5	transcript:ENST00000430627;transcript:ENST00000584632	CDK12;CDK12	31;184
17	39462938	39463056	0.0062358	1	-1.778333	10	1.6693	3.4477	exon;exon;exon	transcript:ENST00000447079;transcript:ENST00000430627;transcript:ENST00000584632	CDK12;CDK12;CDK12	118;118;118
17	39980817	39980963	0.00032017	1	-0.899524	21	1.8795	2.779	utr5	transcript:ENST00000264639	PSMD3	146
17	40023160	40023378	0.0059441	1	1.855455	11	3.0433	1.1879	exon;exon;exon;exon;exon;exon;exon	transcript:ENST00000580885;transcript:ENST00000535071;transcript:ENST00000501516;transcript:ENST00000394127;transcript:ENST00000394128;transcript:ENST00000356271;transcript:ENST00000394126	MED24;MED24;MED24;MED24;MED24;MED24;MED24	90;218;218;218;218;218;218
17	41688903	41688994	0.00024113	1	-2.775278	12	1.2281	4.0033	utr5;utr5	transcript:ENST00000469257;transcript:ENST00000591776	EIF1;EIF1	91;91
17	41811795	41811871	9.7491e-05	1	3.372778	12	5.4181	2.0453	exon;exon;exon	transcript:ENST00000590496;transcript:ENST00000393928;transcript:ENST00000355468	P3H4;P3H4;P3H4	76;76;76
17	41835911	41836052	1.9312e-05	0.09668	6.691667	10	9.368	2.6763	exon;exon;utr5	transcript:ENST00000415460;transcript:ENST00000435506;transcript:ENST00000448203	NT5C3B;NT5C3B;KLHL10	46;46;95
17	42017451	42017547	0.0032599	1	4.172667	10	5.1723	0.99967	utr5;utr5;utr5;utr5;utr5	transcript:ENST00000307641;transcript:ENST00000585955;transcript:ENST00000591787;transcript:ENST00000589773;transcript:ENST00000457167	NKIRAS2;NKIRAS2;DNAJC7;DNAJC7;DNAJC7	96;96;96;96;96
17	42020105	42020199	0.0088747	1	-7.660333	10	7.6217	15.282	utr5;utr5;utr5;utr5;utr5;utr5;utr5;utr5;utr5;utr5;utr5	transcript:ENST00000316082;transcript:ENST00000449471;transcript:ENST00000462043;transcript:ENST00000393881;transcript:ENST00000393880;transcript:ENST00000479407;transcript:ENST00000587337;transcript:ENST00000393885;transcript:ENST00000307641;transcript:ENST00000585955;transcript:ENST00000591787	NKIRAS2;NKIRAS2;NKIRAS2;NKIRAS2;NKIRAS2;NKIRAS2;NKIRAS2;NKIRAS2;NKIRAS2;NKIRAS2;DNAJC7	77;94;94;94;94;94;94;94;94;94;94
17	42532253	42532336	0.034501	1	0.568	10	1.768	1.2	.	.	.	0
17	42536357	42536410	0.018005	1	-8.601	10	12.681	21.282	exon	transcript:ENST00000225927	NAGLU	53
17	42833431	42833525	0.0026888	1	2.344	10	6.9877	4.6437	utr5;utr5;utr5;utr5;utr5;utr5;utr5;utr5;utr5;utr5;utr5	transcript:ENST00000592169;transcript:ENST00000293362;transcript:ENST00000589469;transcript:ENST00000591152;transcript:ENST00000441946;transcript:ENST00000585805;transcript:ENST00000590720;transcript:ENST00000586114;transcript:ENST00000622892;transcript:ENST00000541124;transcript:ENST00000545225	PSME3;PSME3;PSME3;PSME3;PSME3;PSME3;PSME3;PSME3;PSME3;PSME3;PSME3	30;55;89;94;94;94;94;94;94;94;94
17	43021978	43022095	0.0057932	1	2.204444	12	3.5997	1.3953	exon;exon	transcript:ENST00000587062;transcript:ENST00000355653	VAT1;VAT1	117;117
17	44220786	44220868	0.010074	1	2.735641	13	3.0349	0.29923	utr5;utr5;utr5	transcript:ENST00000527034;transcript:ENST00000302904;transcript:ENST00000343638	UBTF;UBTF;UBTF	68;82;82
17	44689672	44689746	0.00083393	1	-5.277	10	3.63	8.907	exon;exon;exon;exon	transcript:ENST00000588210;transcript:ENST00000315286;transcript:ENST00000457422;transcript:ENST00000588687	CCDC43;CCDC43;CCDC43;CCDC43	74;74;74;53
17	49677940	49678049	0.0022658	1	-2.015641	13	1.5336	3.5492	utr5;utr5;utr5;utr5;utr5;utr5;utr5;utr5;utr5;utr5	transcript:ENST00000451526;transcript:ENST00000508805;transcript:ENST00000515508;transcript:ENST00000514121;transcript:ENST00000507970;transcript:ENST00000505581;transcript:ENST00000509079;transcript:ENST00000504102;transcript:ENST00000347630;transcript:ENST00000393328	SPOP;SPOP;SPOP;SPOP;SPOP;SPOP;SPOP;SPOP;SPOP;SPOP	106;65;85;109;109;109;109;109;109;109
17	50346122	50346248	0.0047557	1	1.530513	13	2.8869	1.3564	exon;exon;exon;utr5;utr5;utr5	transcript:ENST00000507602;transcript:ENST00000509778;transcript:ENST00000017003;transcript:ENST00000507602;transcript:ENST00000509778;transcript:ENST00000017003	XYLT2;XYLT2;XYLT2;XYLT2;XYLT2;XYLT2	108;90;108;6;10;18
17	51166413	51166496	0.0080909	1	2.651515	11	4.5767	1.9252	utr5;utr5;utr5;utr5;utr5	transcript:ENST00000393183;transcript:ENST00000503064;transcript:ENST00000512737;transcript:ENST00000513177;transcript:ENST00000514264	NME2;NME2;NME2;NME2;NME2	77;79;83;83;83
17	51260740	51260915	9.409e-05	1	1.44023	29	5.8276	4.3874	exon	transcript:ENST00000225298	UTP18	175
17	56960785	56961008	0.00044673	1	1.849123	19	6.9053	5.0561	exon	transcript:ENST00000240316	COIL	223
17	58007140	58007213	0.01247	1	-0.872333	10	2.0923	2.9647	utr5;utr5;utr5;utr5	transcript:ENST00000258962;transcript:ENST00000585096;transcript:ENST00000584773;transcript:ENST00000582730	SRSF1;SRSF1;SRSF1;SRSF1	73;73;73;73
17	61591130	61591235	0.015959	1	0.534	10	1.62	1.086	exon;utr5;promoter	transcript:ENST00000521764;transcript:ENST00000521764;transcript:ENST00000521764	NACA2;NACA2;NACA2	50;22;33
17	63601081	63601229	6.6089e-05	1	4.442381	14	9.6302	5.1879	exon;utr5	transcript:ENST00000258975;transcript:ENST00000258975	TACO1;TACO1	146;2
17	63818043	63818158	0.0071288	1	1.294667	10	4.4593	3.1647	exon;exon;exon;exon;exon	transcript:ENST00000457800;transcript:ENST00000359353;transcript:ENST00000389924;transcript:ENST00000583590;transcript:ENST00000578681	DDX42;DDX42;DDX42;DDX42;DDX42	24;115;115;115;115
17	67993424	67993478	0.016768	1	-1.066061	11	2.1391	3.2052	exon	transcript:ENST00000580729	C17orf58	54
17	75128951	75129052	0.029757	1	-2.259667	10	0.99233	3.252	exon;utr3;utr3	transcript:ENST00000245543;transcript:ENST00000245543;transcript:ENST00000581078	ARMC7;ARMC7;ARMC7	87;14;14
17	75131659	75131728	0.0049061	1	-1.018974	13	1.5579	2.5769	exon;exon;exon;utr5;utr5	transcript:ENST00000582170;transcript:ENST00000578407;transcript:ENST00000245552;transcript:ENST00000582170;transcript:ENST00000245552	NT5C;NT5C;NT5C;NT5C;NT5C	48;24;48;21;21
17	75320373	75320549	0.0043255	1	-1.213667	10	2.2997	3.5133	exon;exon;exon;exon;exon;exon	transcript:ENST00000578961;transcript:ENST00000316615;transcript:ENST00000316804;transcript:ENST00000392562;transcript:ENST00000392564;transcript:ENST00000392563	GRB2;GRB2;GRB2;GRB2;GRB2;GRB2	168;176;176;176;176;176
17	75405588	75405646	0.010537	1	-4.261333	10	7.6307	11.892	utr5;utr5	transcript:ENST00000316615;transcript:ENST00000316804	GRB2;GRB2	58;58
17	75667351	75667473	0.040988	1	-3.32	13	6.4449	9.7649	exon;exon;exon;utr5;utr5	transcript:ENST00000583536;transcript:ENST00000355423;transcript:ENST00000584667;transcript:ENST00000355423;transcript:ENST00000584667	SAP30BP;SAP30BP;SAP30BP;SAP30BP;SAP30BP	48;101;101;21;21
17	75904552	75904852	0.00516	1	-0.824722	24	2.8351	3.6599	exon;exon;intron	transcript:ENST00000309352;transcript:ENST00000309352;transcript:ENST00000309352	MRPL38;MRPL38;MRPL38	167;44;89
17	76718603	76718858	0.018026	1	-2.433889	12	1.7306	4.1644	exon;exon;exon;utr3;utr3;utr3	transcript:ENST00000585429;transcript:ENST00000397625;transcript:ENST00000445478;transcript:ENST00000585429;transcript:ENST00000397625;transcript:ENST00000617192	JMJD6;JMJD6;JMJD6;JMJD6;JMJD6;JMJD6	245;130;126;10;10;10
17	77281466	77281526	0.029757	1	-2.172333	10	1.1873	3.3597	utr5;utr5	transcript:ENST00000591198;transcript:ENST00000427177	SEPT9;SEPT9	60;60
17	77402415	77402582	0.04282	1	-0.384333	10	1.599	1.9833	exon;exon;exon;exon;exon;exon;exon;exon;exon;exon;exon;exon;exon;exon	transcript:ENST00000592420;transcript:ENST00000590825;transcript:ENST00000589140;transcript:ENST00000427674;transcript:ENST00000590059;transcript:ENST00000423034;transcript:ENST00000588690;transcript:ENST00000590595;transcript:ENST00000590294;transcript:ENST00000329047;transcript:ENST00000431235;transcript:ENST00000449803;transcript:ENST00000591198;transcript:ENST00000427177	SEPT9;SEPT9;SEPT9;SEPT9;SEPT9;SEPT9;SEPT9;SEPT9;SEPT9;SEPT9;SEPT9;SEPT9;SEPT9;SEPT9	27;105;68;108;27;167;108;167;167;167;108;108;167;167
17	78972101	78972473	0.0055966	1	1.996389	12	3.8189	1.8225	exon;exon	transcript:ENST00000262776;transcript:ENST00000591778	LGALS3BP;LGALS3BP	372;11
17	79795050	79795218	0.029734	1	-1.244722	12	4.6453	5.89	exon;exon;exon	transcript:ENST00000427800;transcript:ENST00000413392;transcript:ENST00000269385	CBX8;CBX8;CBX8	15;168;168
17	79833789	79833887	0.012999	1	-4.686	10	1.8087	6.4947	utr3	transcript:ENST00000269397	CBX4	98
17	81193926	81194117	0.0013977	1	3.062037	18	5.7865	2.7244	exon;exon;exon;exon;exon;exon	transcript:ENST00000575907;transcript:ENST00000450824;transcript:ENST00000573053;transcript:ENST00000570817;transcript:ENST00000269392;transcript:ENST00000374782	CEP131;CEP131;CEP131;CEP131;CEP131;CEP131	191;191;191;102;191;191
17	81245800	81245990	0.0031076	1	4.291667	10	6.1683	1.8767	exon	transcript:ENST00000374759	SLC38A10	190
17	81253084	81253231	0.0049689	1	1.728333	10	4.5913	2.863	exon;exon	transcript:ENST00000288439;transcript:ENST00000374759	SLC38A10;SLC38A10	147;147
17	81510081	81510431	0.01926	1	-1.487273	11	1.3912	2.8785	utr3;utr3;utr3;utr3;utr3	transcript:ENST00000575087;transcript:ENST00000575842;transcript:ENST00000573283;transcript:ENST00000615544;transcript:ENST00000331925	ACTG1;ACTG1;ACTG1;ACTG1;ACTG1	350;350;350;350;350
17	81512245	81512367	0.00020519	1	-1.346923	13	2.5721	3.919	exon;exon;exon;exon;exon;exon;exon;exon;exon;exon;utr5;utr5;utr5;utr5;utr5;utr5;utr5;utr5;utr5;utr5	transcript:ENST00000570382;transcript:ENST00000571721;transcript:ENST00000575659;transcript:ENST00000575994;transcript:ENST00000571691;transcript:ENST00000575087;transcript:ENST00000575842;transcript:ENST00000573283;transcript:ENST00000615544;transcript:ENST00000331925;transcript:ENST00000570382;transcript:ENST00000571721;transcript:ENST00000575659;transcript:ENST00000575994;transcript:ENST000005…	ACTG1;ACTG1;ACTG1;ACTG1;ACTG1;ACTG1;ACTG1;ACTG1;ACTG1;ACTG1;ACTG1;ACTG1;ACTG1;ACTG1;ACTG1;ACTG1;ACTG1;ACTG1;ACTG1;ACTG1	109;109;109;109;109;109;109;109;109;109;13;13;13;13;13;13;13;13;13;13
17	81665151	81665334	0.025585	1	-2.120333	10	1.9793	4.0997	exon;utr3;utr3	transcript:ENST00000374741;transcript:ENST00000571503;transcript:ENST00000374741	OXLD1;OXLD1;OXLD1	134;49;49
17	81696837	81696993	0.032054	1	-3.223	10	1.6643	4.8873	exon;exon	transcript:ENST00000571237;transcript:ENST00000329138	HGS;HGS	150;156
17	81867798	81867992	0.030887	1	0.973667	10	1.8527	0.879	utr3;utr3	transcript:ENST00000400721;transcript:ENST00000269321	ARHGDIA;ARHGDIA	96;194
17	81888283	81888418	0.0092666	1	0.817333	10	3.6343	2.817	exon	transcript:ENST00000505490	ALYREF	135
17	81911274	81911403	0.018703	1	-3.161833	20	4.6588	7.8207	exon;exon;exon;exon;exon;utr5;utr5;utr5;utr5;utr5;utr5	transcript:ENST00000573636;transcript:ENST00000576343;transcript:ENST00000571105;transcript:ENST00000538721;transcript:ENST00000538936;transcript:ENST00000572473;transcript:ENST00000573636;transcript:ENST00000576343;transcript:ENST00000571105;transcript:ENST00000538721;transcript:ENST00000538936	PCYT2;PCYT2;PCYT2;PCYT2;PCYT2;PCYT2;PCYT2;PCYT2;PCYT2;PCYT2;PCYT2	81;81;81;81;81;48;48;48;48;48;48
17	82061208	82061334	0.025585	1	-0.756	10	1.475	2.231	exon;exon;exon;exon;exon;exon	transcript:ENST00000578176;transcript:ENST00000578907;transcript:ENST00000582529;transcript:ENST00000538833;transcript:ENST00000354321;transcript:ENST00000306796	DUS1L;DUS1L;DUS1L;DUS1L;DUS1L;DUS1L	77;126;126;126;126;126
17	82083778	82084077	0.046217	1	-1.324091	22	4.2861	5.6102	exon;exon;intron;intron;exon;exon	transcript:ENST00000634990;transcript:ENST00000306749;transcript:ENST00000634990;transcript:ENST00000306749;transcript:ENST00000634990;transcript:ENST00000306749	FASN;FASN;FASN;FASN;FASN;FASN	103;103;83;83;113;113
17	82520078	82520203	0.013015	1	-5.745897	13	7.2118	12.958	exon	transcript:ENST00000335255	FOXK2	125
17	82520253	82520303	0.0045311	1	-1.418	10	2.362	3.78	exon	transcript:ENST00000335255	FOXK2	50
17	82587098	82587256	0.0028223	1	1.914667	10	2.809	0.89433	exon;exon	transcript:ENST00000575578;transcript:ENST00000335255	FOXK2;FOXK2	158;158
18	712479	712566	0.0025103	1	2.497778	15	4.2096	1.7118	exon;exon;exon;exon	transcript:ENST00000583771;transcript:ENST00000580982;transcript:ENST00000340116;transcript:ENST00000251101	ENOSF1;ENOSF1;ENOSF1;ENOSF1	3;63;27;63
18	2906889	2907051	0.043805	1	-2.061111	12	3.7408	5.8019	exon	transcript:ENST00000254528	EMILIN2	162
18	11851695	11852044	0.016997	1	0.502319	23	2.0804	1.5781	exon	transcript:ENST00000526991	CHMP1B	349
18	11981481	11981595	0.046187	1	1.609487	13	4.0051	2.3956	utr5;utr5;utr5	transcript:ENST00000269159;transcript:ENST00000625802;transcript:ENST00000589238	IMPA2;IMPA2;IMPA2	114;114;114
18	12948061	12948114	0.025752	1	6.330278	12	18.109	11.779	utr5;utr5;utr5;utr5;utr5;utr5	transcript:ENST00000587761;transcript:ENST00000589446;transcript:ENST00000399892;transcript:ENST00000585730;transcript:ENST00000262124;transcript:ENST00000592170	SEH1L;SEH1L;SEH1L;SEH1L;SEH1L;SEH1L	53;53;53;53;53;53
18	23532108	23532243	0.015323	1	3.256667	10	4.7357	1.479	exon;exon;utr3;utr3	transcript:ENST00000591051;transcript:ENST00000269228;transcript:ENST00000591051;transcript:ENST00000269228	NPC1;NPC1;NPC1;NPC1	42;42;93;93
18	36129137	36129212	0.010097	1	-1.08	10	0.889	1.969	utr5;utr5;utr5	transcript:ENST00000440549;transcript:ENST00000590986;transcript:ENST00000269187	SLC39A6;SLC39A6;SLC39A6	75;75;75
18	39335046	39335516	0.0053114	1	1.318235	17	3.7806	2.4624	.	.	.	0
18	47176201	47176335	5.2632e-05	1	-2.047381	14	1.6979	3.7452	exon;utr5	transcript:ENST00000256433;transcript:ENST00000256433	IER3IP1;IER3IP1	76;58
18	48950155	48950226	0.0043807	1	4.019444	12	9.9028	5.8833	exon;exon	transcript:ENST00000589634;transcript:ENST00000262158	SMAD7;SMAD7	71;71
18	50287595	50287659	0.024625	1	-2.894	10	1.7337	4.6277	utr5;utr5;utr5;utr5;utr5	transcript:ENST00000589548;transcript:ENST00000591474;transcript:ENST00000589940;transcript:ENST00000285106;transcript:ENST00000412036	CXXC1;CXXC1;CXXC1;CXXC1;CXXC1	64;64;56;64;41
18	59139897	59139990	0.043805	1	-1.965	12	2.825	4.79	exon;exon;exon;utr5;utr5;utr5	transcript:ENST00000588875;transcript:ENST00000509791;transcript:ENST00000587834;transcript:ENST00000588875;transcript:ENST00000509791;transcript:ENST00000587834	SEC11C;SEC11C;SEC11C;SEC11C;SEC11C;SEC11C	42;42;42;50;51;51
18	59900109	59900221	0.027286	1	1.145278	12	3.0928	1.9475	exon;exon;utr5;utr5	transcript:ENST00000269518;transcript:ENST00000316660;transcript:ENST00000269518;transcript:ENST00000316660	PMAIP1;PMAIP1;PMAIP1;PMAIP1	44;44;68;68
18	62523926	62524040	0.011467	1	-3.845667	10	2.2537	6.0993	exon;exon	transcript:ENST00000588676;transcript:ENST00000269499	ZCCHC2;ZCCHC2	114;114
18	74291851	74291936	0.044996	1	0.905278	12	4.1697	3.2644	exon;exon;exon;utr5;utr5;utr5	transcript:ENST00000397914;transcript:ENST00000494131;transcript:ENST00000340533;transcript:ENST00000397914;transcript:ENST00000494131;transcript:ENST00000340533	CYB5A;CYB5A;CYB5A;CYB5A;CYB5A;CYB5A	24;24;24;61;60;61
18	79714893	79715143	0.033968	1	-2.431667	20	5.2375	7.6692	exon;exon;exon;exon	transcript:ENST00000299543;transcript:ENST00000591598;transcript:ENST00000075430;transcript:ENST00000613122	CTDP1;CTDP1;CTDP1;CTDP1	250;250;250;250
18	79715326	79715505	0.032979	1	-0.542708	16	1.3365	1.8792	exon;exon;exon;exon	transcript:ENST00000299543;transcript:ENST00000591598;transcript:ENST00000075430;transcript:ENST00000613122	CTDP1;CTDP1;CTDP1;CTDP1	179;179;179;179
18	79950736	79950828	0.022798	1	1.102333	10	1.897	0.79467	exon;exon;exon;exon	transcript:ENST00000478144;transcript:ENST00000590381;transcript:ENST00000397778;transcript:ENST00000357575	PQLC1;PQLC1;PQLC1;PQLC1	92;92;92;92
18	79973668	79973766	0.010537	1	0.934333	10	2.586	1.6517	exon;exon;exon;exon;utr3;utr3;utr3;utr3;utr3	transcript:ENST00000592837;transcript:ENST00000592957;transcript:ENST00000585474;transcript:ENST00000269601;transcript:ENST00000592837;transcript:ENST00000592957;transcript:ENST00000588162;transcript:ENST00000585474;transcript:ENST00000269601	TXNL4A;TXNL4A;TXNL4A;TXNL4A;TXNL4A;TXNL4A;TXNL4A;TXNL4A;TXNL4A	82;82;82;82;16;16;16;16;16
19	507501	507589	0.003065	1	-3.232619	14	2.7588	5.9914	exon;utr5	transcript:ENST00000359315;transcript:ENST00000359315	TPGS1;TPGS1	83;5
19	541404	541483	0.0030567	1	0.888611	12	3.305	2.4164	exon;exon	transcript:ENST00000607527;transcript:ENST00000215574	CDC34;CDC34	79;79
19	541762	541912	0.0010856	1	3.608	10	7.1707	3.5627	utr3;utr3;utr3	transcript:ENST00000606065;transcript:ENST00000586283;transcript:ENST00000215574	CDC34;CDC34;CDC34	150;150;150
19	582958	583184	0.011467	1	-1.028333	10	1.4417	2.47	utr3;utr3;utr3;utr3;utr3;utr3	transcript:ENST00000614867;transcript:ENST00000618006;transcript:ENST00000353555;transcript:ENST00000333511;transcript:ENST00000346916;transcript:ENST00000545507	BSG;BSG;BSG;BSG;BSG;BSG	226;226;226;226;226;226
19	648389	648483	0.010993	1	-2.075667	10	0.91767	2.9933	exon;exon	transcript:ENST00000589762;transcript:ENST00000292363	RNF126;RNF126	94;94
19	805020	805186	0.029738	1	-0.973846	13	1.0323	2.0062	exon;exon;exon;exon;exon;exon	transcript:ENST00000585956;transcript:ENST00000350092;transcript:ENST00000394601;transcript:ENST00000349038;transcript:ENST00000635647;transcript:ENST00000356948	PTBP1;PTBP1;PTBP1;PTBP1;PTBP1;PTBP1	166;166;166;166;166;166
19	860701	860771	0.010537	1	-3.067	10	2.3967	5.4637	exon;exon	transcript:ENST00000592860;transcript:ENST00000327726	CFD;CFD	70;70
19	860866	860987	9.4653e-07	0.061871	3.480952	14	4.4083	0.92738	exon;exon	transcript:ENST00000592860;transcript:ENST00000327726	CFD;CFD	121;121
19	861760	861845	0.042641	1	-1.043056	12	1.0006	2.0436	exon;exon	transcript:ENST00000592860;transcript:ENST00000327726	CFD;CFD	85;85
19	886108	886200	0.0039395	1	-2.167333	10	1.5173	3.6847	exon;exon;exon;exon;exon;exon;exon	transcript:ENST00000592943;transcript:ENST00000616387;transcript:ENST00000325464;transcript:ENST00000269814;transcript:ENST00000589119;transcript:ENST00000312090;transcript:ENST00000395808	MED16;MED16;MED16;MED16;MED16;MED16;MED16	92;92;92;53;92;92;92
19	1010700	1010866	0.026578	1	4.352333	10	10.427	6.075	exon;exon	transcript:ENST00000586285;transcript:ENST00000356663	TMEM259;TMEM259	166;166
19	1021047	1021100	0.02109	1	2.601	10	8.8523	6.2513	utr5;utr5	transcript:ENST00000333175;transcript:ENST00000356663	TMEM259;TMEM259	53;53
19	1114312	1114390	0.00018368	1	2.259333	10	3.1157	0.85633	exon;exon;exon	transcript:ENST00000587024;transcript:ENST00000438103;transcript:ENST00000361757	SBNO2;SBNO2;SBNO2	78;78;78
19	1205876	1205964	0.037941	1	-4.18881	14	25.277	29.465	utr5;utr5	transcript:ENST00000586243;transcript:ENST00000585748	STK11;STK11	88;88
19	1407642	1407679	0.0096739	1	-2.099333	10	6.1393	8.2387	utr5;utr5;utr5	transcript:ENST00000592522;transcript:ENST00000233078;transcript:ENST00000336761	DAZAP1;DAZAP1;DAZAP1	37;37;37
19	1556671	1556759	0.030887	1	3.929333	10	9.6197	5.6903	exon;exon	transcript:ENST00000605173;transcript:ENST00000402693	MEX3D;MEX3D	88;88
19	1619370	1619448	0.0092666	1	-4.045	10	1.5443	5.5893	exon;exon;exon;exon;exon;exon;exon	transcript:ENST00000395423;transcript:ENST00000588136;transcript:ENST00000590436;transcript:ENST00000453954;transcript:ENST00000611869;transcript:ENST00000344749;transcript:ENST00000262965	TCF3;TCF3;TCF3;TCF3;TCF3;TCF3;TCF3	78;78;78;78;78;78;78
19	1827765	1827943	0.015947	1	4.116944	12	9.1961	5.0792	exon	transcript:ENST00000170168	REXO1	178
19	1941206	1941242	0.0032599	1	4.142667	10	7.3973	3.2547	utr5	transcript:ENST00000255641	CSNK1G2	36
19	2428441	2428591	0.022798	1	1.989	10	3.68	1.691	utr3	transcript:ENST00000325327	LMNB2	150
19	2477088	2477225	0.016446	1	0.610833	12	2.3572	1.7464	exon;exon;exon;exon	transcript:ENST00000593043;transcript:ENST00000587887;transcript:ENST00000587345;transcript:ENST00000215631	GADD45B;GADD45B;GADD45B;GADD45B	38;38;137;137
19	3185972	3186011	0.041325	1	-1.268	10	1.5243	2.7923	utr5;utr5;utr5	transcript:ENST00000588428;transcript:ENST00000246117;transcript:ENST00000590671	NCLN;NCLN;NCLN	39;39;39
19	3186085	3186158	0.025752	1	-0.968333	12	1.6214	2.5897	exon;exon	transcript:ENST00000588428;transcript:ENST00000246117	NCLN;NCLN	73;73
19	3614403	3614581	0.039876	1	1.334667	10	2.928	1.5933	exon;exon;exon;exon	transcript:ENST00000588749;transcript:ENST00000221899;transcript:ENST00000248420;transcript:ENST00000429344	CACTIN;CACTIN;CACTIN;CACTIN	91;178;178;178
19	3626620	3626687	0.025013	1	2.736111	12	8.0081	5.2719	exon;exon;exon	transcript:ENST00000221899;transcript:ENST00000248420;transcript:ENST00000429344	CACTIN;CACTIN;CACTIN	67;67;67
19	3626719	3626756	0.019494	1	2.525333	10	5.0723	2.547	exon;exon;exon	transcript:ENST00000221899;transcript:ENST00000248420;transcript:ENST00000429344	CACTIN;CACTIN;CACTIN	37;37;37
19	3959579	3959628	0.0062358	1	1.880333	10	3.2473	1.367	exon;exon	transcript:ENST00000301264;transcript:ENST00000545797	DAPK3;DAPK3	49;49
19	3964648	3964897	0.020921	1	0.951333	20	3.7562	2.8048	exon;exon;exon;exon;exon	transcript:ENST00000593844;transcript:ENST00000601824;transcript:ENST00000596311;transcript:ENST00000301264;transcript:ENST00000545797	DAPK3;DAPK3;DAPK3;DAPK3;DAPK3	249;249;249;249;249
19	3979822	3980047	0.002866	1	-0.585111	15	3.1764	3.7616	exon	transcript:ENST00000309311	EEF2	225
19	4400393	4400442	0.0092666	1	-10.514667	10	10.405	20.92	utr5;utr5;utr5	transcript:ENST00000417295;transcript:ENST00000598564;transcript:ENST00000269886	SH3GL1;SH3GL1;SH3GL1	49;25;49
19	4408904	4409167	0.0056977	1	-2.421	10	1.717	4.138	exon;exon	transcript:ENST00000585854;transcript:ENST00000301280	CHAF1A;CHAF1A	263;263
19	4443000	4443331	0.035783	1	-2.219333	10	0.734	2.9533	exon;utr3	transcript:ENST00000301280;transcript:ENST00000301280	CHAF1A;CHAF1A	25;306
19	4670164	4670299	0.0046914	1	1.551587	21	4.7778	3.2262	exon;exon	transcript:ENST00000599630;transcript:ENST00000262947	MYDGF;MYDGF	135;135
19	5592751	5592838	0.015323	1	-2.912667	10	2.382	5.2947	exon	transcript:ENST00000252542	SAFB2	87
19	5604850	5604931	0.049261	1	1.539667	10	3.6293	2.0897	exon	transcript:ENST00000252542	SAFB2	81
19	5623209	5623383	0.0011017	1	-0.633939	22	2.9053	3.5392	exon;exon;exon;exon	transcript:ENST00000588852;transcript:ENST00000454510;transcript:ENST00000592224;transcript:ENST00000292123	SAFB;SAFB;SAFB;SAFB	174;174;174;174
19	5690358	5690501	0.0018115	1	-5.518333	10	3.2493	8.7677	utr5;utr5;utr5;utr5;utr5;utr5	transcript:ENST00000394580;transcript:ENST00000579446;transcript:ENST00000582463;transcript:ENST00000347512;transcript:ENST00000577222;transcript:ENST00000579649	RPL36;RPL36;RPL36;RPL36;RPL36;RPL36	143;143;143;143;143;143
19	6212549	6212711	0.025909	1	3.090476	14	7.7938	4.7033	utr3	transcript:ENST00000252674	MLLT1	162
19	6222342	6222500	0.04282	1	-1.688667	10	2.7073	4.396	exon	transcript:ENST00000252674	MLLT1	158
19	6361662	6361726	0.0017227	1	1.476667	10	2.6067	1.13	exon	transcript:ENST00000245816	CLPP	64
19	6380961	6381161	0.0012685	1	-5.667667	10	6.436	12.104	exon;exon;exon;exon;intron;intron	transcript:ENST00000593678;transcript:ENST00000593678;transcript:ENST00000394456;transcript:ENST00000394456;transcript:ENST00000593678;transcript:ENST00000394456	GTF2F1;GTF2F1;GTF2F1;GTF2F1;GTF2F1;GTF2F1	81;40;81;40;79;79
19	7440346	7440480	0.00043368	1	-2.485333	10	0.24833	2.7337	exon;exon;exon;exon	transcript:ENST00000359920;transcript:ENST00000599752;transcript:ENST00000319670;transcript:ENST00000617428	ARHGEF18;ARHGEF18;ARHGEF18;CTD-2207O23.3	134;66;66;134
19	7467327	7467451	0.027755	1	-0.725476	14	1.959	2.6845	exon;exon;exon;exon	transcript:ENST00000594665;transcript:ENST00000359920;transcript:ENST00000319670;transcript:ENST00000617428	ARHGEF18;ARHGEF18;ARHGEF18;CTD-2207O23.3	124;124;124;124
19	7467498	7467591	0.0064654	1	-1.135897	13	2.1856	3.3215	exon;exon;exon;exon	transcript:ENST00000594665;transcript:ENST00000359920;transcript:ENST00000319670;transcript:ENST00000617428	ARHGEF18;ARHGEF18;ARHGEF18;CTD-2207O23.3	93;93;93;93
19	7595884	7595939	0.032368	1	-6.694444	12	14.04	20.734	utr5;utr5;promoter;promoter	transcript:ENST00000446248;transcript:ENST00000160298;transcript:ENST00000446248;transcript:ENST00000160298	CAMSAP3;CAMSAP3;CAMSAP3;CAMSAP3	38;38;17;17
19	7605271	7605452	0.020994	1	1.052381	14	2.3502	1.2979	exon;exon	transcript:ENST00000446248;transcript:ENST00000160298	CAMSAP3;CAMSAP3	181;181
19	7612898	7613007	0.02224	1	0.761389	12	2.5617	1.8003	exon;exon	transcript:ENST00000446248;transcript:ENST00000160298	CAMSAP3;CAMSAP3	109;109
19	9161030	9161192	0.033704	1	0.787949	13	2.8177	2.0297	exon;exon	transcript:ENST00000360385;transcript:ENST00000247956	ZNF317;ZNF317	162;162
19	9811185	9811379	0.0095885	1	0.831111	12	1.6364	0.80528	exon;exon;exon	transcript:ENST00000591009;transcript:ENST00000585379;transcript:ENST00000247977	FBXL12;FBXL12;FBXL12	194;194;194
19	9838490	9838647	0.00054107	1	-1.905333	10	2.8627	4.768	exon;exon;exon	transcript:ENST00000588695;transcript:ENST00000247970;transcript:ENST00000587625	PIN1;PIN1;PIN1	157;157;157
19	10106515	10106636	0.00068411	1	1.465167	20	2.9992	1.534	exon;exon;exon	transcript:ENST00000253107;transcript:ENST00000393796;transcript:ENST00000428358	PPAN;PPAN-P2RY11;PPAN-P2RY11	121;121;121
19	10544150	10544257	0.014529	1	4.58	12	11.75	7.1703	exon	transcript:ENST00000309469	ATG4D	107
19	10557769	10557890	0.0032673	1	1.135333	15	2.9364	1.8011	exon;exon	transcript:ENST00000539027;transcript:ENST00000312962	KRI1;KRI1	21;121
19	10568565	10568657	0.0096739	1	-4.541	10	4.7387	9.2797	exon;exon;utr5;utr5	transcript:ENST00000335766;transcript:ENST00000393599;transcript:ENST00000335766;transcript:ENST00000393599	CDKN2D;CDKN2D;CDKN2D;CDKN2D	88;88;4;4
19	10986254	10986489	0.032054	1	1.698	10	3.5063	1.8083	exon;exon;exon;exon;exon;exon;exon;exon	transcript:ENST00000450717;transcript:ENST00000413806;transcript:ENST00000590574;transcript:ENST00000444061;transcript:ENST00000589677;transcript:ENST00000541122;transcript:ENST00000429416;transcript:ENST00000344626	SMARCA4;SMARCA4;SMARCA4;SMARCA4;SMARCA4;SMARCA4;SMARCA4;SMARCA4	235;235;235;235;235;235;235;235
19	11132542	11132685	0.014119	1	1.638667	10	3.566	1.9273	utr3	transcript:ENST00000252444	LDLR	143
19	11170047	11170222	0.01051	1	1.565476	14	3.1079	1.5424	exon;exon;exon;exon	transcript:ENST00000589894;transcript:ENST00000589359;transcript:ENST00000588787;transcript:ENST00000586659	KANK2;KANK2;KANK2;KANK2	175;175;175;175
19	12669737	12669875	0.00026046	1	-2.946667	10	1.078	4.0247	exon;utr5;utr5	transcript:ENST00000418543;transcript:ENST00000596731;transcript:ENST00000418543	WDR83;WDR83OS;WDR83	85;53;53
19	12681610	12681693	0.0068191	1	1.982667	10	2.7763	0.79367	exon;exon;exon	transcript:ENST00000614126;transcript:ENST00000351660;transcript:ENST00000210060	DHPS;DHPS;DHPS	83;83;83
19	13759080	13759239	0.032368	1	-1.057778	12	2.0089	3.0667	exon;exon;exon;exon;exon;exon;utr3	transcript:ENST00000585844;transcript:ENST00000589096;transcript:ENST00000588809;transcript:ENST00000586666;transcript:ENST00000221554;transcript:ENST00000586600;transcript:ENST00000589096	CCDC130;CCDC130;CCDC130;CCDC130;CCDC130;CCDC130;CCDC130	129;10;123;140;140;140;9
19	15401370	15401473	0.016617	1	-7.679667	10	4.1823	11.862	exon;exon;exon;exon	transcript:ENST00000600247;transcript:ENST00000596195;transcript:ENST00000595465;transcript:ENST00000397410	AKAP8L;AKAP8L;AKAP8L;AKAP8L	21;29;103;103
19	15425643	15425722	0.0062358	1	0.797333	10	1.8023	1.005	exon;exon;exon;exon;exon	transcript:ENST00000599686;transcript:ENST00000599910;transcript:ENST00000545156;transcript:ENST00000389282;transcript:ENST00000263381	WIZ;WIZ;WIZ;WIZ;WIZ	79;79;79;79;79
19	16325336	16325395	0.01247	1	3.596667	10	7.8213	4.2247	exon	transcript:ENST00000248071	KLF2	59
19	16851422	16851503	0.0096739	1	1.059667	10	2.351	1.2913	exon;exon;exon;exon	transcript:ENST00000596638;transcript:ENST00000379803;transcript:ENST00000596802;transcript:ENST00000248054	SIN3B;SIN3B;SIN3B;SIN3B	81;81;81;81
19	17102364	17102446	0.026578	1	-1.256	10	2.3827	3.6387	exon;exon;exon;exon	transcript:ENST00000595641;transcript:ENST00000397274;transcript:ENST00000594824;transcript:ENST00000595618	MYO9B;MYO9B;MYO9B;MYO9B	82;82;82;82
19	17192835	17192927	0.0043255	1	2.375333	10	4.3553	1.98	exon;exon;exon;exon	transcript:ENST00000595641;transcript:ENST00000397274;transcript:ENST00000594824;transcript:ENST00000595618	MYO9B;MYO9B;MYO9B;MYO9B	92;92;92;92
19	17232361	17232501	0.011959	1	-1.027667	10	1.4973	2.525	exon	transcript:ENST00000291442	NR2F6	140
19	17405311	17405562	4.4154e-05	1	4.659697	11	6.6064	1.9467	exon	transcript:ENST00000252593	BST2	251
19	18281259	18281333	0.015323	1	-1.297667	10	3.206	4.5037	exon	transcript:ENST00000252818	JUND	74
19	18386287	18386458	0.0025131	1	1.101373	17	2.4029	1.3016	exon;exon	transcript:ENST00000252809;transcript:ENST00000595973	GDF15;GDF15	171;171
19	18832150	18832223	0.017485	1	-0.588889	12	1.9486	2.5375	exon;exon;utr5;utr5	transcript:ENST00000599848;transcript:ENST00000262803;transcript:ENST00000599848;transcript:ENST00000262803	UPF1;UPF1;UPF1;UPF1	14;14;59;59
19	19515057	19515149	0.039226	1	2.882889	15	3.7576	0.87467	exon	transcript:ENST00000585580	TSSK6	92
19	29942249	29942298	0.033258	1	2.746333	10	3.7	0.95367	utr5;utr5;utr5	transcript:ENST00000392271;transcript:ENST00000574233;transcript:ENST00000570564	URI1;URI1;URI1	48;49;49
19	33373751	33373806	0.049261	1	2.209333	10	4.124	1.9147	utr5	transcript:ENST00000284000	CEBPG	55
19	35000334	35000484	0.012113	1	-2.638667	20	3.5453	6.184	exon;exon;exon;utr5;utr5;utr5	transcript:ENST00000424536;transcript:ENST00000411896;transcript:ENST00000317991;transcript:ENST00000424536;transcript:ENST00000411896;transcript:ENST00000317991	GRAMD1A;GRAMD1A;GRAMD1A;GRAMD1A;GRAMD1A;GRAMD1A	6;6;6;23;53;144
19	35250457	35250586	0.013015	1	-0.734103	13	0.83436	1.5685	exon;exon;exon;exon;exon;exon;exon;exon;exon;exon	transcript:ENST00000599658;transcript:ENST00000601623;transcript:ENST00000605618;transcript:ENST00000427250;transcript:ENST00000347609;transcript:ENST00000354900;transcript:ENST00000360798;transcript:ENST00000361790;transcript:ENST00000621372;transcript:ENST00000602122	LSR;LSR;LSR;LSR;LSR;LSR;LSR;LSR;LSR;LSR	24;129;129;129;129;129;129;129;129;129
19	35267494	35267670	0.026578	1	2.008333	10	7.5697	5.5613	exon;exon;exon;exon;exon;exon;exon;exon	transcript:ENST00000605618;transcript:ENST00000427250;transcript:ENST00000347609;transcript:ENST00000354900;transcript:ENST00000360798;transcript:ENST00000361790;transcript:ENST00000621372;transcript:ENST00000602122	LSR;LSR;LSR;LSR;LSR;LSR;LSR;LSR	176;176;176;176;176;176;176;176
19	35719785	35719909	0.0029619	1	4.778	10	6.3143	1.5363	exon	transcript:ENST00000420124	KMT2B	124
19	36103529	36103708	0.039876	1	-1.583333	10	1.0457	2.629	exon;exon	transcript:ENST00000270301;transcript:ENST00000401500	WDR62;WDR62	179;179
19	38082245	38082395	0.00015425	1	2.300278	12	4.1631	1.8628	exon	transcript:ENST00000222345	SIPA1L3	150
19	38647711	38647784	0.00029213	1	3.221333	10	6.484	3.2627	exon;exon;exon;exon;utr5	transcript:ENST00000424234;transcript:ENST00000589528;transcript:ENST00000390009;transcript:ENST00000252699;transcript:ENST00000252699	ACTN4;ACTN4;ACTN4;ACTN4;ACTN4	39;47;39;39;26
19	38900021	38900113	0.038469	1	-4.737333	10	2.9307	7.668	exon;exon;exon;utr5;utr5;utr5;utr5;utr5	transcript:ENST00000313582;transcript:ENST00000575359;transcript:ENST00000572515;transcript:ENST00000313582;transcript:ENST00000575359;transcript:ENST00000572515;transcript:ENST00000392079;transcript:ENST00000576510	NFKBIB;NFKBIB;NFKBIB;NFKBIB;NFKBIB;NFKBIB;NFKBIB;NFKBIB	81;7;81;11;11;11;11;11
19	39445631	39445772	0.04282	1	-5.567667	10	7.7493	13.317	utr5;utr5;utr5;utr5;utr5;utr5;utr5;utr5	transcript:ENST00000598725;transcript:ENST00000359191;transcript:ENST00000594729;transcript:ENST00000601515;transcript:ENST00000402194;transcript:ENST00000432763;transcript:ENST00000599117;transcript:ENST00000594990	SUPT5H;SUPT5H;SUPT5H;SUPT5H;SUPT5H;SUPT5H;SUPT5H;SUPT5H	89;129;141;141;141;141;141;141
19	41352810	41352968	0.0078013	1	2.55537	18	8.3539	5.7985	exon	transcript:ENST00000221930	TGFB1	158
19	44647268	44647443	0.0017426	1	1.06	12	2.0997	1.0397	exon;exon;exon;exon	transcript:ENST00000406449;transcript:ENST00000403059;transcript:ENST00000344956;transcript:ENST00000425690	PVR;PVR;PVR;PVR	175;175;175;175
19	44990414	44990583	0.015376	1	1.235641	13	2.969	1.7333	exon;exon;exon	transcript:ENST00000337392;transcript:ENST00000541297;transcript:ENST00000546079	CLPTM1;CLPTM1;CLPTM1	169;169;169
19	45022055	45022203	0.032054	1	-1.066333	10	0.90567	1.972	exon;exon;exon	transcript:ENST00000505236;transcript:ENST00000625761;transcript:ENST00000221452	RELB;RELB;RELB	148;148;148
19	45507457	45507598	0.029734	1	1.235	12	3.2456	2.0106	utr5;utr5;utr5;utr5	transcript:ENST00000590603;transcript:ENST00000592139;transcript:ENST00000245932;transcript:ENST00000589627	VASP;VASP;VASP;VASP	108;111;141;141
19	45517948	45518063	0.00024586	1	-2.363667	10	1.637	4.0007	exon	transcript:ENST00000245932	VASP	115
19	45901329	45901465	0.031469	1	6.896111	12	16.009	9.1128	exon	transcript:ENST00000322217	MYPOP	136
19	46353867	46353975	0.011467	1	1.305333	10	2.712	1.4067	exon;exon	transcript:ENST00000391919;transcript:ENST00000012443	PPP5C;PPP5C	31;108
19	46725514	46725594	0.024625	1	-2.787333	10	1.0587	3.846	exon;exon;exon;exon	transcript:ENST00000594287;transcript:ENST00000539396;transcript:ENST00000391910;transcript:ENST00000263280	STRN4;STRN4;STRN4;STRN4	80;80;80;80
19	46777230	46777375	0.0039372	1	2.199167	12	3.7167	1.5175	exon;exon;exon;exon;exon	transcript:ENST00000593713;transcript:ENST00000412532;transcript:ENST00000594991;transcript:ENST00000434726;transcript:ENST00000542575	SLC1A5;SLC1A5;SLC1A5;SLC1A5;SLC1A5	145;145;145;145;145
19	46787894	46787992	0.039876	1	-2.034	10	1.5107	3.5447	exon;utr5	transcript:ENST00000542575;transcript:ENST00000542575	SLC1A5;SLC1A5	71;27
19	47349578	47349831	0.0077863	1	4.807	10	6.5533	1.7463	utr5	transcript:ENST00000328771	DHX34	253
19	47754731	47754862	0.0041284	1	-3.088333	10	3.233	6.3213	exon;exon	transcript:ENST00000595143;transcript:ENST00000246802	GLTSCR2;GLTSCR2	26;131
19	49347227	49347346	0.0039882	1	2.318485	11	3.2712	0.95273	exon;exon;exon;exon;exon;exon	transcript:ENST00000539846;transcript:ENST00000377214;transcript:ENST00000311227;transcript:ENST00000601519;transcript:ENST00000593945;transcript:ENST00000598810	TEAD2;TEAD2;TEAD2;TEAD2;TEAD2;TEAD2	119;119;119;119;119;119
19	49665579	49665689	7.4044e-12	6.1633e-06	-17.777949	13	2.1851	19.963	utr5;utr5;utr5;utr5;utr5;utr5;utr5;utr5;utr5;utr5;utr5;utr5;utr5;utr5;utr5;utr5;utr5;utr5;utr5;utr5;utr5;utr5;utr5;utr5;utr5	transcript:ENST00000246785;transcript:ENST00000441864;transcript:ENST00000611631;transcript:ENST00000614495;transcript:ENST00000619007;transcript:ENST00000616144;transcript:ENST00000600453;transcript:ENST00000601809;transcript:ENST00000593337;transcript:ENST00000601373;transcript:ENST00000593818;transcript:ENST00000595034;transcript:ENST00000598108;transcript:ENST00000596756;transcript:ENST000005…	BCL2L12;BCL2L12;BCL2L12;BCL2L12;BCL2L12;BCL2L12;IRF3;IRF3;IRF3;IRF3;IRF3;IRF3;IRF3;IRF3;IRF3;IRF3;IRF3;IRF3;IRF3;IRF3;IRF3;IRF3;IRF3;IRF3;IRF3	110;110;110;110;110;110;110;110;110;110;110;110;110;34;110;110;110;110;110;110;110;110;110;110;110
19	49719896	49720033	0.031469	1	0.416111	12	2.4803	2.0642	.	.	.	0
19	50276012	50276202	0.037121	1	-2.859048	14	5.724	8.5831	exon;exon;exon;exon;exon;exon	transcript:ENST00000262269;transcript:ENST00000596571;transcript:ENST00000601313;transcript:ENST00000376970;transcript:ENST00000425460;transcript:ENST00000598205	MYH14;MYH14;MYH14;MYH14;MYH14;MYH14	190;190;190;190;190;190
19	54191496	54191574	0.029757	1	-0.742667	10	2.213	2.9557	exon;exon;exon;exon;exon;exon	transcript:ENST00000396388;transcript:ENST00000396383;transcript:ENST00000429671;transcript:ENST00000302937;transcript:ENST00000456872;transcript:ENST00000455798	TSEN34;TSEN34;TSEN34;TSEN34;TSEN34;TSEN34	78;78;78;78;78;78
19	54456679	54456877	0.026509	1	0.833611	12	2.0236	1.19	exon;exon;exon;exon	transcript:ENST00000610347;transcript:ENST00000376514;transcript:ENST00000326764;transcript:ENST00000616932	LENG8;LENG8;LENG8;LENG8	198;198;198;198
19	55387820	55388031	0.049261	1	1.050667	10	1.5777	0.527	exon;exon;exon;exon;exon;exon;intron;intron;intron;intron;intron;intron	transcript:ENST00000558131;transcript:ENST00000559463;transcript:ENST00000560055;transcript:ENST00000560583;transcript:ENST00000558815;transcript:ENST00000344063;transcript:ENST00000558131;transcript:ENST00000559463;transcript:ENST00000560055;transcript:ENST00000560583;transcript:ENST00000558815;transcript:ENST00000344063	RPL28;RPL28;RPL28;RPL28;RPL28;RPL28;RPL28;RPL28;RPL28;RPL28;RPL28;RPL28	84;102;102;102;102;102;109;109;109;109;109;109
19	55652442	55652553	0.0019045	1	-2.105333	10	0.94833	3.0537	exon;exon;exon;exon;exon	transcript:ENST00000591241;transcript:ENST00000588740;transcript:ENST00000591578;transcript:ENST00000586790;transcript:ENST00000308964	CCDC106;CCDC106;CCDC106;CCDC106;CCDC106	111;111;111;111;111
19	56478205	56478287	0.039876	1	1.803667	10	3.7797	1.976	promoter;promoter;promoter;promoter	transcript:ENST00000589946;transcript:ENST00000587555;transcript:ENST00000292069;transcript:ENST00000504904	ZNF667;ZNF667;ZNF667;ZNF667	82;82;82;82
19	58517019	58517196	0.0045712	1	2.267917	16	2.8502	0.58229	exon;exon;exon	transcript:ENST00000600990;transcript:ENST00000594051;transcript:ENST00000354590	ZBTB45;ZBTB45;ZBTB45	177;177;177
19	58581345	58581477	0.040011	1	-1.054359	13	2.0956	3.15	.	.	.	0
20	326663	326779	0.029734	1	2.1175	12	4.9383	2.8208	exon	transcript:ENST00000342665	SOX12	116
20	3046257	3046416	0.033258	1	-0.494	10	1.3323	1.8263	exon;exon;intron	transcript:ENST00000380325;transcript:ENST00000380325;transcript:ENST00000380325	MRPS26;MRPS26;MRPS26	23;44;92
20	3164636	3164730	0.014529	1	1.262222	12	4.8078	3.5456	exon;exon;exon	transcript:ENST00000337576;transcript:ENST00000360342;transcript:ENST00000329152	RP5-1187M17.10;RP5-1187M17.10;RP5-1187M17.10	94;94;94
20	3868462	3868745	0.0084977	1	5.415	10	10.895	5.4797	utr3;utr3	transcript:ENST00000428216;transcript:ENST00000416600	MAVS;MAVS	283;283
20	4148840	4148924	0.00020653	1	-4.251333	10	2.787	7.0383	utr5;utr5;utr5;utr5	transcript:ENST00000278795;transcript:ENST00000305958;transcript:ENST00000339123;transcript:ENST00000621355	SMOX;SMOX;SMOX;SMOX	84;84;84;84
20	6767693	6767728	0.045945	1	-2.409	10	5.732	8.141	utr5	transcript:ENST00000378827	BMP2	35
20	11890841	11890912	0.013549	1	-4.580333	10	5.6203	10.201	utr5;utr5;utr5	transcript:ENST00000405977;transcript:ENST00000399006;transcript:ENST00000254977	BTBD3;BTBD3;BTBD3	71;71;71
20	17682090	17682180	0.029734	1	-2.731667	12	3.4867	6.2183	utr5;utr5;utr5;utr5	transcript:ENST00000398782;transcript:ENST00000360807;transcript:ENST00000377807;transcript:ENST00000377813	RRBP1;RRBP1;RRBP1;RRBP1	90;90;90;90
20	22582186	22582278	0.032054	1	3.841333	10	8.067	4.2257	exon;exon	transcript:ENST00000377115;transcript:ENST00000419308	FOXA2;FOXA2	92;92
20	24992611	24992678	0.0092666	1	0.875	10	2.6863	1.8113	exon;exon	transcript:ENST00000217456;transcript:ENST00000451442	APMAP;APMAP	67;31
20	30377232	30377422	6.7798e-07	0.09668	4.566333	10	5.1073	0.541	.	.	.	0
20	32310628	32310915	0.034501	1	1.464667	10	2.916	1.4513	exon	transcript:ENST00000375712	KIF3B	287
20	33490247	33490291	0.011467	1	-6.612	10	5.246	11.858	exon;utr5;utr5	transcript:ENST00000342704;transcript:ENST00000375279;transcript:ENST00000342704	CBFA2T2;CBFA2T2;CBFA2T2	24;20;20
20	34075886	34075979	0.038469	1	-1.350667	10	2.2327	3.5833	exon;exon;exon;exon;exon	transcript:ENST00000442805;transcript:ENST00000333552;transcript:ENST00000246194;transcript:ENST00000448364;transcript:ENST00000375114	RALY;RALY;RALY;RALY;RALY	93;93;93;93;93
20	34112121	34112210	0.011959	1	3.018667	10	10.809	7.79	utr5	transcript:ENST00000374980	EIF2S2	89
20	35742012	35742161	0.011644	1	-2.7	12	4.0581	6.7581	utr5;utr5;utr5;utr5	transcript:ENST00000397370;transcript:ENST00000374038;transcript:ENST00000528062;transcript:ENST00000361162	RBM39;RBM39;RBM39;RBM39	149;149;149;149
20	36951458	36951661	0.0017989	1	-1.649375	16	1.4658	3.1152	exon;utr5	transcript:ENST00000262878;transcript:ENST00000262878	SAMHD1;SAMHD1	185;18
20	37527811	37527872	0.044359	1	1.240667	10	3.514	2.2733	utr5;utr5;utr5;utr5	transcript:ENST00000414080;transcript:ENST00000445723;transcript:ENST00000414542;transcript:ENST00000373537	BLCAP;BLCAP;BLCAP;BLCAP	61;61;61;61
20	43458363	43458439	0.0072787	1	-0.610238	14	1.5288	2.139	exon	transcript:ENST00000244020	SRSF6	76
20	43460684	43460939	0.00060361	1	5.105333	10	7.3693	2.264	exon;intron	transcript:ENST00000244020;transcript:ENST00000244020	SRSF6;SRSF6	237;18
20	44966519	44966602	0.017299	1	1.611667	10	3.2307	1.619	exon;exon;exon;utr5;utr5;utr5	transcript:ENST00000372801;transcript:ENST00000499879;transcript:ENST00000372806;transcript:ENST00000372801;transcript:ENST00000499879;transcript:ENST00000372806	STK4;STK4;STK4;STK4;STK4;STK4	34;34;34;47;49;49
20	46070303	46070439	0.0352	1	1.166944	12	3.3381	2.1711	exon	transcript:ENST00000290231	NCOA5	136
20	50930973	50931018	0.027286	1	1.667778	12	3.3186	1.6508	utr5;utr5;utr5	transcript:ENST00000396032;transcript:ENST00000396029;transcript:ENST00000621696	ADNP;ADNP;ADNP	17;45;17
20	50959051	50959187	0.04282	1	-3.303333	10	3.1523	6.4557	exon	transcript:ENST00000244051	MOCS3	136
20	56359091	56359170	0.031469	1	2.216111	12	2.7	0.48389	exon;exon	transcript:ENST00000437418;transcript:ENST00000371384	FAM210B;FAM210B	62;79
20	57391573	57391692	0.045741	1	2.371961	17	6.6312	4.2592	exon;exon;utr5;utr5	transcript:ENST00000440234;transcript:ENST00000356208;transcript:ENST00000440234;transcript:ENST00000356208	RBM38;RBM38;RBM38;RBM38	111;111;8;8
20	58651303	58651582	0.03329	1	-1.905	12	4.4139	6.3189	utr5;utr5;utr5;utr5;utr5;utr5;utr5	transcript:ENST00000371141;transcript:ENST00000359617;transcript:ENST00000412911;transcript:ENST00000312283;transcript:ENST00000355957;transcript:ENST00000458280;transcript:ENST00000361830	STX16;STX16;STX16;STX16;STX16;STX16;STX16	279;279;279;279;279;279;279
20	58891622	58891677	0.032368	1	-0.465	12	2.6672	3.1322	utr5;utr5;utr5;utr5;utr5	transcript:ENST00000265620;transcript:ENST00000354359;transcript:ENST00000371085;transcript:ENST00000371095;transcript:ENST00000604005	GNAS;GNAS;GNAS;GNAS;GNAS	55;55;55;55;55
20	62006596	62006658	0.011467	1	-3.989667	10	1.902	5.8917	exon;exon	transcript:ENST00000488539;transcript:ENST00000252996	TAF4;TAF4	62;62
20	62407016	62407059	0.0015524	1	3.871944	12	5.9583	2.0864	exon	transcript:ENST00000279101	CABLES2	43
20	62804821	62804871	0.00083393	1	3.141333	10	5.309	2.1677	exon;exon;utr5;utr5;promoter;promoter;promoter	transcript:ENST00000621591;transcript:ENST00000290291;transcript:ENST00000621591;transcript:ENST00000290291;transcript:ENST00000370461;transcript:ENST00000621591;transcript:ENST00000290291	OGFR;OGFR;OGFR;OGFR;OGFR;OGFR;OGFR	12;12;7;25;13;13;13
20	62804876	62804964	1.2164e-05	1	3.691429	14	8.3124	4.621	exon;exon	transcript:ENST00000621591;transcript:ENST00000290291	OGFR;OGFR	88;88
20	63216028	63216129	0.0095216	1	-4.899474	19	5.5591	10.459	utr5;utr5	transcript:ENST00000370334;transcript:ENST00000370339	YTHDF1;YTHDF1	101;101
20	63287882	63287995	0.049261	1	1.231333	10	2.6057	1.3743	utr3;utr3;utr3;utr3;utr3;utr3	transcript:ENST00000353546;transcript:ENST00000370275;transcript:ENST00000547204;transcript:ENST00000370283;transcript:ENST00000519273;transcript:ENST00000519604	ARFGAP1;ARFGAP1;ARFGAP1;ARFGAP1;ARFGAP1;ARFGAP1	113;113;55;113;113;113
20	63521860	63522138	0.014563	1	3.713333	11	4.8061	1.0927	exon;exon;utr3;utr3	transcript:ENST00000370177;transcript:ENST00000370179;transcript:ENST00000370177;transcript:ENST00000370179	PPDPF;PPDPF;PPDPF;PPDPF	19;19;59;259
20	63739799	63739852	0.002439	1	4.204667	10	10.454	6.2493	intron	transcript:ENST00000467211	RP4-583P15.14	53
20	63740000	63740034	0.003419	1	8.608	10	17.812	9.204	exon	transcript:ENST00000266077	SLC2A4RG	34
20	63831162	63831212	0.0045383	1	2.362222	12	2.3622	0	utr5;utr5	transcript:ENST00000302995;transcript:ENST00000245663	ZBTB46;ZBTB46	50;50
20	63895184	63895239	0.034501	1	-1.058	10	1.924	2.982	utr5	transcript:ENST00000360864	DNAJC5	55
20	63940268	63940423	0.012999	1	1.383	10	1.8867	0.50367	exon;exon;exon;exon;exon;utr3	transcript:ENST00000430743;transcript:ENST00000369908;transcript:ENST00000369908;transcript:ENST00000354216;transcript:ENST00000354216;transcript:ENST00000358711	UCKL1;UCKL1;UCKL1;UCKL1;UCKL1;UCKL1	46;38;46;38;46;71
20	64011277	64011462	0.0014934	1	-0.799722	12	1.4269	2.2267	exon;intron	transcript:ENST00000266079;transcript:ENST00000266079	PRPF6;PRPF6	178;7
20	64074221	64074373	0.028774	1	-1.359697	11	1.7921	3.1518	exon;exon	transcript:ENST00000332298;transcript:ENST00000395042	RGS19;RGS19	152;152
21	17612858	17612906	0.0018115	1	-1.256	10	0.82233	2.0783	utr5;utr5	transcript:ENST00000457956;transcript:ENST00000348354	BTG3;BTG3	48;48
21	26844459	26844529	0.039876	1	1.563667	10	4.0937	2.53	exon	transcript:ENST00000284984	ADAMTS1	70
21	32314909	32315039	0.029757	1	1.913667	10	3.661	1.7473	exon;utr3	transcript:ENST00000382751;transcript:ENST00000382751	URB1;URB1	122;8
21	33262835	33263301	0.013223	1	-1.672778	12	1.5481	3.2208	exon;exon	transcript:ENST00000443073;transcript:ENST00000342136	IFNAR2;IFNAR2	20;466
21	33554703	33554992	0.038114	1	0.452051	13	2.4672	2.0151	exon;exon;exon;exon	transcript:ENST00000436227;transcript:ENST00000381679;transcript:ENST00000300278;transcript:ENST00000356577	SON;SON;SON;SON	289;289;289;289
21	33555039	33555139	0.011467	1	0.688667	10	1.772	1.0833	exon;exon;exon;exon;exon	transcript:ENST00000421541;transcript:ENST00000436227;transcript:ENST00000381679;transcript:ENST00000300278;transcript:ENST00000356577	SON;SON;SON;SON;SON	91;100;100;100;100
21	41766853	41766982	0.037105	1	1.886667	10	4.36	2.4733	exon;exon;intron;intron	transcript:ENST00000332512;transcript:ENST00000352483;transcript:ENST00000332512;transcript:ENST00000352483	RIPK4;RIPK4;RIPK4;RIPK4	123;123;6;6
21	43797931	43798096	0.030887	1	1.247333	10	3.6133	2.366	exon	transcript:ENST00000497547	RRP1	165
21	43803815	43804015	0.010993	1	-3.006667	10	3.1047	6.1113	utr3	transcript:ENST00000497547	RRP1	200
21	43959677	43959823	0.0041284	1	-2.459667	10	0.93167	3.3913	exon;exon;exon;exon;exon;exon;exon;exon;exon;exon;exon;utr5;utr5;utr5;utr5;utr5;utr5;utr5;utr5;utr5;utr5;utr5	transcript:ENST00000546158;transcript:ENST00000422850;transcript:ENST00000448845;transcript:ENST00000457068;transcript:ENST00000398058;transcript:ENST00000398063;transcript:ENST00000445582;transcript:ENST00000327505;transcript:ENST00000398061;transcript:ENST00000448287;transcript:ENST00000291572;transcript:ENST00000546158;transcript:ENST00000422850;transcript:ENST00000448845;transcript:ENST000004…	AGPAT3;AGPAT3;AGPAT3;AGPAT3;AGPAT3;AGPAT3;AGPAT3;AGPAT3;AGPAT3;AGPAT3;AGPAT3;AGPAT3;AGPAT3;AGPAT3;AGPAT3;AGPAT3;AGPAT3;AGPAT3;AGPAT3;AGPAT3;AGPAT3;AGPAT3	142;142;115;142;142;142;142;142;142;142;142;4;4;4;4;4;4;4;4;4;4;4
21	44333056	44333269	0.0073528	1	1.608627	17	2.5184	0.9098	exon;exon;exon;intron;intron;intron	transcript:ENST00000325223;transcript:ENST00000397956;transcript:ENST00000339818;transcript:ENST00000325223;transcript:ENST00000397956;transcript:ENST00000339818	C21orf2;C21orf2;C21orf2;C21orf2;C21orf2;C21orf2	206;206;206;7;7;7
21	44485515	44485693	0.013223	1	-4.022222	12	5.1886	9.2108	.	.	.	0
21	44801715	44801794	0.015376	1	-1.762821	13	1.5862	3.349	exon;utr5;utr5	transcript:ENST00000345496;transcript:ENST00000330942;transcript:ENST00000345496	UBE2G2;UBE2G2;UBE2G2	33;26;46
21	44851054	44851286	0.0036647	1	3.018611	12	4.4744	1.4558	utr3;utr3;utr3	transcript:ENST00000445724;transcript:ENST00000330938;transcript:ENST00000397887	PTTG1IP;PTTG1IP;PTTG1IP	232;232;232
21	46003724	46003852	0.03329	1	-1.401111	12	2.3564	3.7575	exon;exon	transcript:ENST00000612273;transcript:ENST00000361866	COL6A1;COL6A1	128;128
21	46346767	46346956	0.031469	1	-1.624167	12	2.5125	4.1367	exon	transcript:ENST00000359568	PCNT	189
21	46432000	46432175	9.6735e-09	0.033466	6.714333	10	8.51	1.7957	exon	transcript:ENST00000359568	PCNT	175
22	17788486	17788726	0.020697	1	2.198974	13	3.1856	0.98667	utr3	transcript:ENST00000441493	MICAL3	240
22	19178680	19178750	0.037204	1	-0.633889	12	1.6494	2.2833	utr5	transcript:ENST00000215882	SLC25A1	70
22	20859208	20859281	0.0049689	1	-0.999333	10	1.6537	2.653	exon	transcript:ENST00000215730	SNAP29	73
22	20950473	20950705	0.0019659	1	1.364762	14	2.1198	0.755	utr3	transcript:ENST00000354336	CRKL	232
22	20999861	21000044	0.0084977	1	-2.416	10	2.8153	5.2313	exon;exon;utr3;utr3	transcript:ENST00000399133;transcript:ENST00000215742;transcript:ENST00000399133;transcript:ENST00000215742	THAP7;THAP7;THAP7;THAP7	165;165;18;18
22	21629956	21630032	0.0081351	1	-1.811667	10	1.135	2.9467	exon;exon;utr5;utr5	transcript:ENST00000398873;transcript:ENST00000292778;transcript:ENST00000398873;transcript:ENST00000292778	YDJC;YDJC;YDJC;YDJC	58;58;18;18
22	21867416	21867499	0.020278	1	6.133667	10	20.106	13.972	exon;exon;exon;utr5;utr5	transcript:ENST00000544786;transcript:ENST00000398822;transcript:ENST00000215832;transcript:ENST00000398822;transcript:ENST00000215832	MAPK1;MAPK1;MAPK1;MAPK1;MAPK1	24;24;24;59;59
22	21957374	21957447	0.00045848	1	-5.375667	10	1.6963	7.072	exon;exon	transcript:ENST00000398793;transcript:ENST00000357179	TOP3B;TOP3B	73;73
22	22298132	22298177	0.04282	1	1.305	10	3.3337	2.0287	.	.	.	0
22	24270854	24270972	0.025752	1	1.762222	12	4.8508	3.0886	utr5;utr5;utr5;utr5	transcript:ENST00000541492;transcript:ENST00000314328;transcript:ENST00000421374;transcript:ENST00000437398	SPECC1L;SPECC1L;SPECC1L;SPECC1L	90;118;118;118
22	26452692	26452864	0.01926	1	1.327879	11	1.8358	0.50788	utr3;utr3;utr3	transcript:ENST00000336873;transcript:ENST00000402105;transcript:ENST00000398145	HPS4;HPS4;HPS4	172;172;172
22	26492138	26492291	0.028663	1	-1.142333	10	0.99733	2.1397	exon;exon;exon;exon;exon	transcript:ENST00000405938;transcript:ENST00000407148;transcript:ENST00000407431;transcript:ENST00000407690;transcript:ENST00000619735	TFIP11;TFIP11;TFIP11;TFIP11;TFIP11	153;153;153;153;153
22	29263844	29264301	0.039559	1	2.534545	11	3.3039	0.76939	exon;exon;exon;intron;intron;intron	transcript:ENST00000406335;transcript:ENST00000414672;transcript:ENST00000216085;transcript:ENST00000406335;transcript:ENST00000414672;transcript:ENST00000216085	RHBDD3;RHBDD3;RHBDD3;RHBDD3;RHBDD3;RHBDD3	262;374;374;83;83;83
22	29299606	29299826	0.00026046	1	3.570667	10	11.212	7.6417	exon;exon;exon;exon;exon;exon;exon;exon	transcript:ENST00000360091;transcript:ENST00000332035;transcript:ENST00000414183;transcript:ENST00000331029;transcript:ENST00000406548;transcript:ENST00000397938;transcript:ENST00000629659;transcript:ENST00000332050	EWSR1;EWSR1;EWSR1;EWSR1;EWSR1;EWSR1;EWSR1;EWSR1	220;220;220;220;220;220;220;220
22	29581002	29581092	0.012812	1	2.044722	12	4.5772	2.5325	exon;exon;utr5;utr5	transcript:ENST00000415100;transcript:ENST00000216121;transcript:ENST00000437094;transcript:ENST00000216121	NIPSNAP1;NIPSNAP1;NIPSNAP1;NIPSNAP1	72;80;10;10
22	31956444	31956730	0.0039395	1	-0.929	10	0.97367	1.9027	exon;exon	transcript:ENST00000420430;transcript:ENST00000248975	YWHAH;YWHAH	132;286
22	36288262	36288371	0.028663	1	0.489333	10	2.6393	2.15	exon	transcript:ENST00000216181	MYH9	109
22	37011079	37011199	0.049261	1	0.849667	10	2.1373	1.2877	exon;exon;exon	transcript:ENST00000622841;transcript:ENST00000249042;transcript:ENST00000403892	TST;TST;TST	120;120;120
22	37560455	37560515	0.015323	1	-2.197	10	3.4323	5.6293	utr5;utr5	transcript:ENST00000430687;transcript:ENST00000249014	CDC42EP1;CDC42EP1	36;60
22	37658924	37658980	0.034501	1	3.092667	10	13.42	10.328	exon	transcript:ENST00000215904	PDXP	56
22	37686376	37686474	0.0057932	1	1.500556	12	4.3181	2.8175	exon;exon;utr5;utr5	transcript:ENST00000611699;transcript:ENST00000359114;transcript:ENST00000611699;transcript:ENST00000359114	NOL12;NOL12;NOL12;NOL12	82;82;16;16
22	37746294	37746330	0.00071014	1	4.444	10	9.1713	4.7273	exon;exon;exon	transcript:ENST00000428075;transcript:ENST00000403663;transcript:ENST00000407319	TRIOBP;TRIOBP;TRIOBP	36;36;36
22	37805657	37805838	0.019152	1	1.988889	12	6.2614	4.2725	exon	transcript:ENST00000340857	H1F0	181
22	37844142	37844202	0.0088747	1	3.896667	10	5.8267	1.93	exon;exon;exon	transcript:ENST00000434930;transcript:ENST00000411961;transcript:ENST00000215941	ANKRD54;ANKRD54;ANKRD54	60;60;60
22	37953735	37953799	0.0039395	1	3.333667	10	11.2	7.866	exon;exon;exon;exon;exon;exon;utr5;utr5;utr5;utr5;utr5;utr5;utr5;utr5	transcript:ENST00000405557;transcript:ENST00000606538;transcript:ENST00000488684;transcript:ENST00000407936;transcript:ENST00000460648;transcript:ENST00000442738;transcript:ENST00000470701;transcript:ENST00000405557;transcript:ENST00000606538;transcript:ENST00000492213;transcript:ENST00000488684;transcript:ENST00000407936;transcript:ENST00000460648;transcript:ENST00000442738	POLR2F;POLR2F;POLR2F;POLR2F;POLR2F;POLR2F;POLR2F;POLR2F;POLR2F;POLR2F;POLR2F;POLR2F;POLR2F;POLR2F	12;12;12;12;12;12;52;52;52;52;52;52;52;52
22	38202078	38202142	0.037105	1	2.363667	10	5.648	3.2843	utr5;utr5;utr5;utr5;utr5	transcript:ENST00000441709;transcript:ENST00000538320;transcript:ENST00000538999;transcript:ENST00000338483;transcript:ENST00000594306	MAFF;MAFF;MAFF;MAFF;PLA2G6	64;64;64;64;64
22	39875297	39875348	0.0023222	1	0.988	10	1.6017	0.61367	intron	transcript:ENST00000325157	ENTHD1	51
22	40346583	40346698	0.028663	1	0.528	10	1.85	1.322	exon;exon;exon;exon;exon;exon;exon	transcript:ENST00000637666;transcript:ENST00000636265;transcript:ENST00000216194;transcript:ENST00000636714;transcript:ENST00000342312;transcript:ENST00000623063;transcript:ENST00000623632	ADSL;ADSL;ADSL;ADSL;ADSL;ADSL;ADSL	115;115;115;115;115;115;115
22	42090623	42090733	3.1514e-05	1	-1.702821	13	2.4331	4.1359	exon;exon;exon	transcript:ENST00000617763;transcript:ENST00000498737;transcript:ENST00000602404	NDUFA6;NDUFA6;NDUFA6	110;110;110
22	42619227	42619563	0.0017151	1	2.140303	11	9.7742	7.6339	utr3;utr3;utr3;utr3	transcript:ENST00000407332;transcript:ENST00000407623;transcript:ENST00000352397;transcript:ENST00000361740	CYB5R3;CYB5R3;CYB5R3;CYB5R3	336;336;336;336
22	43186951	43186998	0.01471	1	2.642667	10	7.78	5.1373	exon	transcript:ENST00000216129	TTLL12	47
22	44024331	44024398	0.00079032	1	1.325	12	1.915	0.59	exon;utr5	transcript:ENST00000338758;transcript:ENST00000338758	PARVB;PARVB	59;8
22	46535055	46535185	0.0012774	1	2.635556	12	3.1783	0.54278	exon;exon	transcript:ENST00000454637;transcript:ENST00000262738	CELSR1;CELSR1	130;130
22	46793514	46793688	0.011276	1	2.177778	12	3.4672	1.2894	exon;exon;exon;exon;exon	transcript:ENST00000406733;transcript:ENST00000355704;transcript:ENST00000407381;transcript:ENST00000337137;transcript:ENST00000380995	TBC1D22A;TBC1D22A;TBC1D22A;TBC1D22A;TBC1D22A	166;174;174;174;174
22	49827551	49827616	0.021252	1	-10.193077	13	17.143	27.336	promoter;promoter	transcript:ENST00000404760;transcript:ENST00000404034	BRD1;BRD1	65;65
22	50177884	50177948	0.029757	1	1.140333	10	1.857	0.71667	exon;exon	transcript:ENST00000395842;transcript:ENST00000159647	PANX2;PANX2	64;64
22	50201118	50201173	0.018005	1	4.437	10	7.76	3.323	exon;exon	transcript:ENST00000380903;transcript:ENST00000611222	SELO;SELO	55;55
22	50287680	50287786	0.018608	1	1.920909	11	3.5497	1.6288	exon;exon	transcript:ENST00000449103;transcript:ENST00000359337	PLXNB2;PLXNB2	106;106
22	50288970	50289096	0.020697	1	-1.545128	13	1.1169	2.6621	exon;exon;exon;exon	transcript:ENST00000432455;transcript:ENST00000411680;transcript:ENST00000449103;transcript:ENST00000359337	PLXNB2;PLXNB2;PLXNB2;PLXNB2	126;111;126;126
22	50289868	50290017	0.037105	1	-2.647333	10	1.3503	3.9977	exon;exon;exon	transcript:ENST00000432455;transcript:ENST00000449103;transcript:ENST00000359337	PLXNB2;PLXNB2;PLXNB2	149;149;149
22	50446884	50446989	0.010537	1	2.457	10	5.5397	3.0827	utr3;utr3;utr3	transcript:ENST00000418590;transcript:ENST00000348911;transcript:ENST00000380817	SBF1;SBF1;SBF1	105;105;105
22	50461980	50462101	0.0047454	1	-1.151333	10	1.402	2.5533	exon;exon	transcript:ENST00000348911;transcript:ENST00000380817	SBF1;SBF1	121;121
22	50464621	50464731	0.0018115	1	0.894333	10	1.8	0.90567	exon;exon	transcript:ENST00000348911;transcript:ENST00000380817	SBF1;SBF1	110;110
22	50526309	50526381	0.028663	1	-1.277667	10	3.72	4.9977	exon;exon;exon;exon;exon	transcript:ENST00000425169;transcript:ENST00000395678;transcript:ENST00000252029;transcript:ENST00000395681;transcript:ENST00000395680	TYMP;TYMP;TYMP;TYMP;TYMP	72;72;72;72;72
22	50721423	50721549	0.037105	1	2.966333	10	6.2303	3.264	exon;exon	transcript:ENST00000262795;transcript:ENST00000445220	SHANK3;SHANK3	126;126
22	50730947	50731013	0.034501	1	3.756333	10	6.2157	2.4593	exon;exon	transcript:ENST00000262795;transcript:ENST00000445220	SHANK3;SHANK3	66;66
MT	13197	13405	0.0088747	1	-3.342333	10	4.1543	7.4967	exon	transcript:ENST00000361567	MT-ND5	208
X	302717	302895	0.028663	1	7.169	10	13.233	6.0637	utr3;utr3;utr3	transcript:ENST00000381663;transcript:ENST00000381657;transcript:ENST00000399012	PLCXD1;PLCXD1;PLCXD1	178;178;178
X	1601357	1601535	0.00029477	1	4.009375	16	8.1265	4.1171	exon	transcript:ENST00000313871	AKAP17A	178
X	2691329	2691420	0.00028734	1	3.904722	12	4.9572	1.0525	exon;exon;exon;exon;exon;exon;utr5;utr5;utr5;utr5;utr5	transcript:ENST00000381180;transcript:ENST00000624481;transcript:ENST00000381184;transcript:ENST00000381187;transcript:ENST00000611428;transcript:ENST00000381192;transcript:ENST00000624481;transcript:ENST00000381184;transcript:ENST00000381187;transcript:ENST00000611428;transcript:ENST00000381192	CD99;CD99;CD99;CD99;CD99;CD99;CD99;CD99;CD99;CD99;CD99	60;60;60;60;60;60;31;31;31;31;31
X	23783215	23783384	0.026578	1	-1.007667	10	3.0503	4.058	exon;exon;exon;exon;utr5;utr5;utr5;utr5	transcript:ENST00000379270;transcript:ENST00000379254;transcript:ENST00000379253;transcript:ENST00000379251;transcript:ENST00000379270;transcript:ENST00000379254;transcript:ENST00000379253;transcript:ENST00000379251	SAT1;SAT1;SAT1;SAT1;SAT1;SAT1;SAT1;SAT1	33;33;33;33;136;136;136;136
X	24788823	24789086	0.047461	1	-0.241389	12	1.6267	1.8681	intron;intron;intron	transcript:ENST00000379059;transcript:ENST00000611764;transcript:ENST00000379068	POLA1;POLA1;POLA1	263;263;263
X	25029491	25029722	0.014119	1	1.256	10	2.6953	1.4393	.	.	.	0
X	36962906	36963113	0.047461	1	0.501111	12	1.6156	1.1144	.	.	.	0
X	38805095	38805249	0.00048674	1	1.777292	16	2.9469	1.1696	exon;exon;exon;exon	transcript:ENST00000336949;transcript:ENST00000378474;transcript:ENST00000457894;transcript:ENST00000614558	MID1IP1;MID1IP1;MID1IP1;MID1IP1	154;154;154;154
X	40832372	40832861	0.0083129	1	-2.503095	14	1.9881	4.4912	.	.	.	0
X	44873580	44873640	0.02193	1	12.395	10	31.851	19.456	exon;exon;exon;exon;exon;exon	transcript:ENST00000621147;transcript:ENST00000377967;transcript:ENST00000536777;transcript:ENST00000611820;transcript:ENST00000382899;transcript:ENST00000543216	KDM6A;KDM6A;KDM6A;KDM6A;KDM6A;KDM6A	60;60;17;17;17;17
X	47144527	47144622	0.010572	1	-1.67	12	3.3397	5.0097	exon;exon	transcript:ENST00000276062;transcript:ENST00000377811	NDUFB11;NDUFB11	95;95
X	47243411	47243595	0.045945	1	-1.401667	10	1.4387	2.8403	exon;exon	transcript:ENST00000218348;transcript:ENST00000377107	USP11;USP11	184;184
X	47638909	47639110	0.033258	1	1.663333	10	4.0253	2.362	exon;exon	transcript:ENST00000376983;transcript:ENST00000247161	ELK1;ELK1	201;201
X	49175989	49176159	0.029757	1	2.412667	10	2.8123	0.39967	exon;exon	transcript:ENST00000453382;transcript:ENST00000599218	PRICKLE3;PRICKLE3	170;170
X	78104268	78104363	0.0041284	1	-0.445667	10	1.3197	1.7653	exon;utr5	transcript:ENST00000373316;transcript:ENST00000373316	PGK1;PGK1	23;72
X	101348640	101348731	0.0035851	1	4.337333	10	6.3527	2.0153	exon;utr5	transcript:ENST00000372902;transcript:ENST00000372902	TIMM8A;TIMM8A	24;67
X	103609344	103609421	0.00045848	1	6.843667	10	17.433	10.589	exon;exon;exon	transcript:ENST00000372627;transcript:ENST00000243286;transcript:ENST00000372628	TCEAL3;TCEAL3;TCEAL3	77;77;77
X	104156890	104156974	0.027603	1	3.399667	10	4.3227	0.923	utr5	transcript:ENST00000594199	SLC25A53	84
X	107716845	107717044	0.00063735	1	-6.515667	10	4.687	11.203	utr5;utr5	transcript:ENST00000503515;transcript:ENST00000372397	TSC22D3;TSC22D3	199;199
X	110346834	110346931	0.00057154	1	5.765667	10	5.9107	0.145	utr5	transcript:ENST00000372057	AMMECR1	97
X	119871207	119871359	0.018026	1	-1.026944	12	2.0867	3.1136	exon	transcript:ENST00000371442	RNF113A	152
X	133985551	133985631	0.00060361	1	-2.624	10	0.90667	3.5307	utr5;utr5	transcript:ENST00000394299;transcript:ENST00000370818	GPC3;GPC3	80;80
X	135052013	135052103	0.0035349	1	1.932778	12	3.6689	1.7361	exon	transcript:ENST00000370775	FAM127B	90
X	146619724	146619842	0.0039372	1	-0.85	12	1.16	2.01	.	.	.	0
X	149938294	149938430	0.018632	1	-2.330476	14	1.9355	4.266	utr5;utr5;utr5;utr5;utr5	transcript:ENST00000483447;transcript:ENST00000370409;transcript:ENST00000370404;transcript:ENST00000370406;transcript:ENST00000462691	CXorf40B;CXorf40B;CXorf40B;CXorf40B;CXorf40B	136;136;136;136;136
X	153688036	153688113	0.00065597	1	5.08	16	10.872	5.7923	utr5;utr5	transcript:ENST00000253122;transcript:ENST00000458354	SLC6A8;PNCK	15;77
X	153955071	153955255	0.026861	1	-2.612308	13	1.0095	3.6218	exon;exon	transcript:ENST00000369984;transcript:ENST00000310441	HCFC1;HCFC1	184;184
X	154379353	154379401	0.010513	1	-3.006364	11	4.043	7.0494	utr5;utr5	transcript:ENST00000369835;transcript:ENST00000369842	EMD;EMD	48;48
X	154428789	154428844	0.0056977	1	5.016	10	9.7913	4.7753	exon;exon;exon	transcript:ENST00000449556;transcript:ENST00000422890;transcript:ENST00000369762	ATP6AP1;ATP6AP1;ATP6AP1	55;55;55
X	154485488	154485628	0.029757	1	-1.719	10	1.329	3.048	exon;exon;utr3	transcript:ENST00000369653;transcript:ENST00000369660;transcript:ENST00000369660	UBL4A;UBL4A;UBL4A	26;90;50
X	154532676	154532785	0.003419	1	0.955	10	2.31	1.355	exon;exon;exon;exon	transcript:ENST00000369620;transcript:ENST00000393564;transcript:ENST00000621232;transcript:ENST00000393562	G6PD;G6PD;G6PD;G6PD	109;109;109;109
X	154546792	154546837	0.029757	1	-1.167667	10	1.6197	2.7873	exon	transcript:ENST00000393562	G6PD	45
Chrom	Start	End	P-value	Corrected P-value	Diff level	C sites	Group1 level	Group2 level	Element	TranscriptID	GeneID	Length
1	1051556	1051730	0.0018115	1	-4.613	10	2.0357	6.6487	exon;exon;exon;exon;exon;exon;intron;intron;intron	transcript:ENST00000419249;transcript:ENST00000419249;transcript:ENST00000620552;transcript:ENST00000620552;transcript:ENST00000379370;transcript:ENST00000379370;transcript:ENST00000419249;transcript:ENST00000620552;transcript:ENST00000379370	AGRN;AGRN;AGRN;AGRN;AGRN;AGRN;AGRN;AGRN;AGRN	89;3;89;3;89;3;82;82;82
1	1327779	1327856	0.0060847	1	-1.610513	13	1.1592	2.7697	utr3	transcript:ENST00000343938	CPTP	77
1	1338007	1338091	0.027603	1	2.756333	10	9.741	6.9847	exon;exon;exon;exon;exon	transcript:ENST00000631679;transcript:ENST00000632445;transcript:ENST00000610709;transcript:ENST00000378888;transcript:ENST00000378891	DVL1;DVL1;DVL1;DVL1;DVL1	84;84;84;84;84
1	1348948	1349072	0.0088747	1	2.662333	10	6.1297	3.4673	exon;exon;exon;utr5;utr5;utr5	transcript:ENST00000610709;transcript:ENST00000378888;transcript:ENST00000378891;transcript:ENST00000610709;transcript:ENST00000378888;transcript:ENST00000378891	DVL1;DVL1;DVL1;DVL1;DVL1;DVL1	117;117;117;7;7;7
1	1400745	1400853	0.0029619	1	-4.570333	10	2.9927	7.563	promoter;promoter;promoter	transcript:ENST00000497013;transcript:ENST00000408918;transcript:ENST00000400809	CCNL2;CCNL2;CCNL2	108;108;108
1	1407169	1407284	0.032368	1	-0.567778	12	1.3192	1.8869	exon;exon;utr5;utr5	transcript:ENST00000482352;transcript:ENST00000344843;transcript:ENST00000482352;transcript:ENST00000344843	MRPL20;MRPL20;MRPL20;MRPL20	48;48;67;67
1	1752323	1752444	0.02109	1	2.169333	10	3.5467	1.3773	utr3;utr3;utr3	transcript:ENST00000378625;transcript:ENST00000341991;transcript:ENST00000341426	NADK;NADK;NADK	121;121;121
1	1752552	1752647	0.0032599	1	-1.924667	10	0.375	2.2997	utr3;utr3;utr3;utr3	transcript:ENST00000342348;transcript:ENST00000378625;transcript:ENST00000341991;transcript:ENST00000341426	NADK;NADK;NADK;NADK	95;95;95;95
1	2303934	2304037	0.048735	1	-2.569167	12	1.9858	4.555	exon	transcript:ENST00000378536	SKI	103
1	2587180	2587262	0.0084977	1	-3.171	10	1.1297	4.3007	exon;exon;exon;exon;exon;exon;exon;exon	transcript:ENST00000498083;transcript:ENST00000465233;transcript:ENST00000378427;transcript:ENST00000537325;transcript:ENST00000378424;transcript:ENST00000419916;transcript:ENST00000378425;transcript:ENST00000444521	FAM213B;FAM213B;FAM213B;FAM213B;FAM213B;FAM213B;FAM213B;FAM213B	82;82;82;82;82;82;82;82
1	3628492	3628694	0.011276	1	2.671667	12	3.9831	1.3114	exon;exon;utr3;utr3	transcript:ENST00000344579;transcript:ENST00000378344;transcript:ENST00000344579;transcript:ENST00000378344	TPRG1L;TPRG1L;TPRG1L;TPRG1L	111;111;91;91
1	3629057	3629153	0.041325	1	-5.317	10	5.2273	10.544	utr3;utr3	transcript:ENST00000344579;transcript:ENST00000378344	TPRG1L;TPRG1L	96;96
1	3629699	3629869	0.0055966	1	-0.893056	12	1.25	2.1431	utr3;utr3	transcript:ENST00000344579;transcript:ENST00000378344	TPRG1L;TPRG1L	170;170
1	3740081	3740238	0.034501	1	-3.977667	10	1.5393	5.517	.	.	.	0
1	3783997	3784072	0.017976	1	1.328788	11	4.0261	2.6973	exon	transcript:ENST00000378251	LRRC47	75
1	6221534	6221656	0.0029619	1	3.75	10	4.78	1.03	utr3	transcript:ENST00000343813	ICMT	122
1	6451893	6452037	0.032153	1	0.524889	15	1.9107	1.3858	exon;exon;exon;exon;exon;exon;exon;exon	transcript:ENST00000434576;transcript:ENST00000636644;transcript:ENST00000633239;transcript:ENST00000475228;transcript:ENST00000461727;transcript:ENST00000416731;transcript:ENST00000377828;transcript:ENST00000636330	ESPN;ESPN;ESPN;ESPN;ESPN;ESPN;ESPN;ESPN	144;144;144;144;144;144;144;144
1	6619884	6619988	0.0062724	1	0.985385	13	2.0123	1.0269	exon	transcript:ENST00000377648	PHF13	104
1	6620144	6620264	0.0012685	1	3.132	10	3.973	0.841	exon	transcript:ENST00000377648	PHF13	120
1	6635460	6635597	0.039876	1	1.385667	10	4.315	2.9293	utr3;utr3;utr3	transcript:ENST00000294401;transcript:ENST00000377577;transcript:ENST00000377627	DNAJC11;DNAJC11;THAP3	137;137;126
1	7772199	7772443	0.010368	1	2.135128	13	3.8972	1.7621	intron	transcript:ENST00000054666	VAMP3	244
1	7984934	7985110	6.9745e-06	0.57666	1.319667	10	2.6663	1.3467	exon;exon;exon;exon;exon;exon;exon;utr3;utr3;utr3;utr3;utr3;utr3	transcript:ENST00000469225;transcript:ENST00000377488;transcript:ENST00000377491;transcript:ENST00000377493;transcript:ENST00000493678;transcript:ENST00000338639;transcript:ENST00000493373;transcript:ENST00000469225;transcript:ENST00000377488;transcript:ENST00000377491;transcript:ENST00000377493;transcript:ENST00000493678;transcript:ENST00000338639	PARK7;PARK7;PARK7;PARK7;PARK7;PARK7;PARK7;PARK7;PARK7;PARK7;PARK7;PARK7;PARK7	120;120;120;120;120;120;118;56;56;56;56;56;56
1	8354249	8354347	0.0084044	1	-2.886667	12	0.89194	3.7786	utr3;utr3;utr3;utr3	transcript:ENST00000476556;transcript:ENST00000400907;transcript:ENST00000377464;transcript:ENST00000337907	RERE;RERE;RERE;RERE	98;98;98;98
1	8656145	8656364	0.0042281	1	-0.766389	12	2.3775	3.1439	exon;exon;exon;exon;utr5;utr5;utr5;utr5	transcript:ENST00000468247;transcript:ENST00000400908;transcript:ENST00000400907;transcript:ENST00000337907;transcript:ENST00000400907;transcript:ENST00000468247;transcript:ENST00000400908;transcript:ENST00000337907	RERE;RERE;RERE;RERE;RERE;RERE;RERE;RERE	105;152;152;152;67;67;67;67
1	8865286	8865449	0.044929	1	-0.455111	15	1.8587	2.3138	exon	transcript:ENST00000234590	ENO1	163
1	9245209	9245265	0.019494	1	1.065667	10	2.1803	1.1147	exon;exon	transcript:ENST00000602477;transcript:ENST00000377403	H6PD;H6PD	56;56
1	9264276	9264373	0.026578	1	-2.136667	10	1.36	3.4967	exon;exon	transcript:ENST00000602477;transcript:ENST00000377403	H6PD;H6PD	97;97
1	9266130	9266407	0.0010978	1	-5.574	15	1.0391	6.6131	utr3;utr3	transcript:ENST00000602477;transcript:ENST00000377403	H6PD;H6PD	277;277
1	9729419	9729583	0.0019864	1	1.623958	16	7.1952	5.5713	utr3;utr3;utr3	transcript:ENST00000361311;transcript:ENST00000435891;transcript:ENST00000377298	CLSTN1;CLSTN1;CLSTN1	164;164;164
1	9734976	9735156	0.015376	1	-1.025128	13	1	2.0251	exon;exon;exon	transcript:ENST00000361311;transcript:ENST00000435891;transcript:ENST00000377298	CLSTN1;CLSTN1;CLSTN1	180;180;180
1	9910176	9910231	0.031469	1	-1.180278	12	1.7953	2.9756	utr5;utr5	transcript:ENST00000400904;transcript:ENST00000377263	CTNNBIP1;CTNNBIP1	55;55
1	10458574	10458805	0.049647	1	-2.3055	20	6.7533	9.0588	utr3	transcript:ENST00000377038	DFFA	231
1	10472400	10472512	0.0041284	1	1.940333	10	3.948	2.0077	exon;exon;utr5;utr5	transcript:ENST00000377036;transcript:ENST00000377038;transcript:ENST00000377036;transcript:ENST00000377038	DFFA;DFFA;DFFA;DFFA	58;58;30;54
1	11022448	11022638	0.00054107	0.98521	-2.905	10	2.1643	5.0693	exon	transcript:ENST00000240185	TARDBP	190
1	11079718	11079815	0.0018115	1	1.386	10	2.4747	1.0887	exon;exon	transcript:ENST00000376936;transcript:ENST00000304457	EXOSC10;EXOSC10	97;97
1	11099755	11099848	0.0056977	1	1.077	10	2.1273	1.0503	exon;exon;utr5;utr5	transcript:ENST00000376936;transcript:ENST00000304457;transcript:ENST00000376936;transcript:ENST00000304457	EXOSC10;EXOSC10;EXOSC10;EXOSC10	76;76;17;17
1	11648666	11648758	0.045945	1	1.029667	10	2.3593	1.3297	exon;utr3	transcript:ENST00000354287;transcript:ENST00000354287	FBXO2;FBXO2	65;27
1	11801232	11801328	0.047461	1	1.423611	12	2.3486	0.925	exon;exon;exon;exon;exon	transcript:ENST00000418034;transcript:ENST00000376585;transcript:ENST00000376590;transcript:ENST00000376583;transcript:ENST00000376592	MTHFR;MTHFR;MTHFR;MTHFR;MTHFR	96;96;96;96;96
1	11878674	11878846	0.033258	1	3.486333	10	4.1443	0.658	.	.	.	0
1	11926041	11926090	0.014119	1	1.918333	10	3.7247	1.8063	exon;exon;exon	transcript:ENST00000376576;transcript:ENST00000616327;transcript:ENST00000376572	KIAA2013;KIAA2013;KIAA2013	49;49;49
1	11949769	11949884	0.049261	1	1.525333	10	3.5937	2.0683	exon;exon;exon;intron;intron;intron	transcript:ENST00000196061;transcript:ENST00000429000;transcript:ENST00000449038;transcript:ENST00000196061;transcript:ENST00000429000;transcript:ENST00000449038	PLOD1;PLOD1;PLOD1;PLOD1;PLOD1;PLOD1	112;112;112;3;3;3
1	13786634	13786730	0.0017227	1	-4.607333	10	2.317	6.9243	utr3;utr3;utr3	transcript:ENST00000343137;transcript:ENST00000413440;transcript:ENST00000311066	PRDM2;PRDM2;PRDM2	96;96;96
1	15215312	15215429	0.0011294	1	2.794444	15	5.5876	2.7931	exon;exon;exon;exon;exon;exon	transcript:ENST00000376008;transcript:ENST00000434578;transcript:ENST00000400796;transcript:ENST00000451326;transcript:ENST00000376014;transcript:ENST00000428417	TMEM51;TMEM51;TMEM51;TMEM51;TMEM51;TMEM51	117;117;117;117;117;117
1	15409913	15410011	0.0062358	1	2.38	10	5.259	2.879	exon;utr5	transcript:ENST00000375980;transcript:ENST00000375980	EFHD2;EFHD2	40;58
1	15667748	15667905	0.041325	1	3.932667	10	5.3373	1.4047	utr3	transcript:ENST00000480945	DDI2	157
1	15725371	15725464	0.030887	1	-0.951667	10	1.2583	2.21	exon;exon	transcript:ENST00000375793;transcript:ENST00000375799	PLEKHM2;PLEKHM2	93;93
1	15770405	15770500	0.030887	1	1.180667	10	2.1463	0.96567	exon;exon;exon;exon;exon;intron;intron;intron;intron;intron	transcript:ENST00000332305;transcript:ENST00000441801;transcript:ENST00000502739;transcript:ENST00000375766;transcript:ENST00000375771;transcript:ENST00000332305;transcript:ENST00000441801;transcript:ENST00000502739;transcript:ENST00000375766;transcript:ENST00000375771	FBLIM1;FBLIM1;FBLIM1;FBLIM1;FBLIM1;FBLIM1;FBLIM1;FBLIM1;FBLIM1;FBLIM1	92;92;92;92;92;3;3;3;3;3
1	15784849	15785054	0.021399	1	1.480417	16	2.6379	1.1575	utr3;utr3;utr3	transcript:ENST00000332305;transcript:ENST00000375766;transcript:ENST00000375771	FBLIM1;FBLIM1;FBLIM1	205;205;205
1	15929040	15929206	0.00044169	1	-0.993889	12	1.7842	2.7781	exon	transcript:ENST00000375759	SPEN	166
1	15931755	15931988	0.018106	1	-1.032821	13	1.6436	2.6764	exon	transcript:ENST00000375759	SPEN	233
1	15935687	15935785	0.0031076	1	2.065333	10	2.506	0.44067	exon	transcript:ENST00000375759	SPEN	98
1	15945731	15945837	0.037714	1	-0.629556	15	1.5804	2.21	exon;exon;exon	transcript:ENST00000375733;transcript:ENST00000537142;transcript:ENST00000375743	ZBTB17;ZBTB17;ZBTB17	106;106;106
1	15946939	15947072	0.00014493	1	-6.297	10	2.4577	8.7547	exon;exon;exon	transcript:ENST00000375733;transcript:ENST00000537142;transcript:ENST00000375743	ZBTB17;ZBTB17;ZBTB17	133;121;133
1	16124682	16124952	0.028455	1	-0.927708	16	1.9131	2.8408	utr3	transcript:ENST00000358432	EPHA2	270
1	16125052	16125154	0.0019045	1	-3.543667	10	1.7463	5.29	utr3	transcript:ENST00000358432	EPHA2	102
1	16396189	16396324	1.9312e-05	0.8157	-2.360667	10	0.92033	3.281	utr3;utr3;utr3	transcript:ENST00000492354;transcript:ENST00000401089;transcript:ENST00000401088	SZRD1;SZRD1;SZRD1	135;135;135
1	16396531	16396595	0.00041013	0.46301	-4.006333	10	2.223	6.2293	utr3;utr3;utr3	transcript:ENST00000492354;transcript:ENST00000401089;transcript:ENST00000401088	SZRD1;SZRD1;SZRD1	64;64;64
1	16396609	16396713	0.00045848	1	-1.685667	10	1.5937	3.2793	utr3;utr3;utr3	transcript:ENST00000492354;transcript:ENST00000401089;transcript:ENST00000401088	SZRD1;SZRD1;SZRD1	104;104;104
1	16458971	16459105	0.039303	1	1.2575	12	2.2911	1.0336	exon;utr3;utr3;utr3;utr3	transcript:ENST00000443980;transcript:ENST00000443980;transcript:ENST00000457722;transcript:ENST00000504551;transcript:ENST00000337132	NECAP2;NECAP2;NECAP2;NECAP2;NECAP2	25;109;77;12;109
1	16459538	16459631	0.012812	1	-1.199722	12	1.6658	2.8656	utr3;utr3	transcript:ENST00000443980;transcript:ENST00000337132	NECAP2;NECAP2	93;93
1	16613341	16613523	0.0099816	1	-2.805714	14	1.7336	4.5393	promoter;promoter;utr5;utr5	transcript:ENST00000432949;transcript:ENST00000430580;transcript:ENST00000432949;transcript:ENST00000430580	NBPF1;NBPF1;NBPF1;NBPF1	36;36;146;146
1	17407217	17407336	0.038241	1	0.751667	12	2.0983	1.3467	utr3	transcript:ENST00000375436	RCC2	119
1	17697433	17697710	0.012812	1	1.253889	12	2.1667	0.91278	utr3;utr3;utr3	transcript:ENST00000375408;transcript:ENST00000375415;transcript:ENST00000361221	ARHGEF10L;ARHGEF10L;ARHGEF10L	277;216;277
1	19100387	19100494	0.02109	1	-1.222333	10	1.986	3.2083	exon;exon	transcript:ENST00000375224;transcript:ENST00000375254	UBR4;UBR4	107;107
1	19126482	19126593	0.047579	1	1.676667	10	3.3337	1.657	exon;exon;exon	transcript:ENST00000417040;transcript:ENST00000425413;transcript:ENST00000375254	UBR4;UBR4;UBR4	111;111;111
1	19187169	19187291	0.00051211	1	-4.181333	10	1.3733	5.5547	exon	transcript:ENST00000375254	UBR4	122
1	19198803	19198931	0.047549	1	-2.47303	11	1.263	3.7361	exon;intron	transcript:ENST00000375254;transcript:ENST00000375254	UBR4;UBR4	125;3
1	19219270	19219419	0.0049689	1	-1.606	10	1.2913	2.8973	exon;exon;exon;exon;utr3;utr3;utr3	transcript:ENST00000486405;transcript:ENST00000375208;transcript:ENST00000375199;transcript:ENST00000477853;transcript:ENST00000375208;transcript:ENST00000375199;transcript:ENST00000477853	EMC1;EMC1;EMC1;EMC1;EMC1;EMC1;EMC1	4;117;117;117;32;32;32
1	19258982	19259188	0.040011	1	-4.733333	13	14.062	18.795	utr3	transcript:ENST00000330263	MRTO4	206
1	19655336	19655418	0.0059613	1	-2.731	10	0.67333	3.4043	exon;exon;exon;exon;exon;exon;exon;exon;exon;exon;exon;exon;exon;exon	transcript:ENST00000548815;transcript:ENST00000427894;transcript:ENST00000615215;transcript:ENST00000439278;transcript:ENST00000618761;transcript:ENST00000425400;transcript:ENST00000375136;transcript:ENST00000621723;transcript:ENST00000439664;transcript:ENST00000622566;transcript:ENST00000451758;transcript:ENST00000289749;transcript:ENST00000428975;transcript:ENST00000602662	NBL1;NBL1;NBL1;NBL1;NBL1;NBL1;NBL1;NBL1;NBL1;NBL1;NBL1;NBL1;NBL1;MINOS1-NBL1	82;82;82;82;82;82;82;82;82;82;82;82;82;82
1	20485441	20485500	0.028995	1	-2.027436	13	2.3567	4.3841	utr5	transcript:ENST00000375078	CAMK2N1	59
1	20650990	20651178	1.5536e-05	0.45545	4.31381	14	6.1074	1.7936	utr3	transcript:ENST00000321556	PINK1	188
1	21219047	21219152	0.038469	1	0.927	10	1.7123	0.78533	utr3;utr3	transcript:ENST00000357071;transcript:ENST00000415912	ECE1;ECE1	105;105
1	21219268	21219431	0.0098993	1	2.329375	16	4.7092	2.3798	utr3;utr3	transcript:ENST00000357071;transcript:ENST00000415912	ECE1;ECE1	163;163
1	21219778	21219961	3.1834e-05	0.8157	-2.193778	15	1.6878	3.8816	exon;exon;exon;exon;exon;utr3;utr3;utr3;utr3;utr3	transcript:ENST00000264205;transcript:ENST00000436918;transcript:ENST00000374893;transcript:ENST00000357071;transcript:ENST00000415912;transcript:ENST00000264205;transcript:ENST00000436918;transcript:ENST00000374893;transcript:ENST00000357071;transcript:ENST00000415912	ECE1;ECE1;ECE1;ECE1;ECE1;ECE1;ECE1;ECE1;ECE1;ECE1	7;7;7;7;7;18;61;96;176;176
1	21782825	21782942	0.00054517	1	-2.242222	12	1.3983	3.6406	exon;exon;exon;exon	transcript:ENST00000421625;transcript:ENST00000529637;transcript:ENST00000308271;transcript:ENST00000400301	USP48;USP48;USP48;USP48	117;117;117;117
1	21864867	21864942	0.0025611	1	1.734	10	2.829	1.095	exon	transcript:ENST00000374695	HSPG2	75
1	22451865	22452002	0.012999	1	1.457333	10	2.9733	1.516	utr5;utr5;utr5;utr5	transcript:ENST00000375647;transcript:ENST00000400239;transcript:ENST00000374651;transcript:ENST00000404138	ZBTB40;ZBTB40;ZBTB40;ZBTB40	136;136;137;137
1	22529426	22529544	0.045945	1	-2.483333	10	2.1553	4.6387	utr3;utr3;utr3	transcript:ENST00000375647;transcript:ENST00000374651;transcript:ENST00000404138	ZBTB40;ZBTB40;ZBTB40	118;118;118
1	23019775	23019850	0.039876	1	1.728667	10	9.759	8.0303	exon;exon	transcript:ENST00000400181;transcript:ENST00000356634	KDM1A;KDM1A	75;75
1	23083259	23083446	0.0031466	1	0.722821	13	2.689	1.9662	exon;exon;exon;utr3;utr3	transcript:ENST00000494920;transcript:ENST00000400181;transcript:ENST00000356634;transcript:ENST00000400181;transcript:ENST00000356634	KDM1A;KDM1A;KDM1A;KDM1A;KDM1A	95;105;105;82;82
1	23093414	23093604	0.01247	1	1.811667	10	4.5347	2.723	exon;exon;exon;exon	transcript:ENST00000471849;transcript:ENST00000314174;transcript:ENST00000302291;transcript:ENST00000418342	LUZP1;LUZP1;LUZP1;LUZP1	162;190;190;190
1	23695098	23695409	1.4324e-05	0.45545	-6.179048	14	1.864	8.0431	utr3;intron;intron	transcript:ENST00000443624;transcript:ENST00000458455;transcript:ENST00000374550	RPL11;RPL11;RPL11	297;14;14
1	23760690	23760824	0.049261	1	2.089	10	3.9387	1.8497	utr3;utr3	transcript:ENST00000613537;transcript:ENST00000418390	TCEB3;TCEB3	134;134
1	23778428	23778551	0.0059613	1	-3.782333	10	5.3017	9.084	exon;utr5	transcript:ENST00000246151;transcript:ENST00000246151	PITHD1;PITHD1	36;87
1	23961614	23961796	0.0007906	1	2.527333	10	3.209	0.68167	exon;exon	transcript:ENST00000374468;transcript:ENST00000334351	PNRC2;PNRC2	182;182
1	24671497	24671537	3.0566e-05	1	-1.222667	10	1.0593	2.282	exon;exon	transcript:ENST00000374389;transcript:ENST00000323848	SRRM1;SRRM1	40;40
1	24842937	24843188	0.029757	1	2.141	10	4.8263	2.6853	utr3	transcript:ENST00000374379	CLIC4	251
1	25232111	25232208	0.02523	1	-3.470606	11	4.1718	7.6424	exon;exon	transcript:ENST00000354361;transcript:ENST00000236273	SYF2;SYF2	97;97
1	25361285	25361447	0.026578	1	-1.616667	10	1.349	2.9657	utr3	transcript:ENST00000374358	TMEM50A	162
1	25491443	25491566	0.024293	1	2.576111	12	3.855	1.2789	exon;exon	transcript:ENST00000374343;transcript:ENST00000399766	TMEM57;TMEM57	123;123
1	25811687	25811814	0.011276	1	-0.975556	12	1.5814	2.5569	exon;exon;exon;intron;intron;intron	transcript:ENST00000374315;transcript:ENST00000361547;transcript:ENST00000354177;transcript:ENST00000374315;transcript:ENST00000361547;transcript:ENST00000354177	SEPN1;SEPN1;SEPN1;SEPN1;SEPN1;SEPN1	124;124;124;3;3;3
1	25816245	25816318	0.00074937	1	-4.115333	10	1.727	5.8423	utr3;utr3;utr3;utr3	transcript:ENST00000630065;transcript:ENST00000374315;transcript:ENST00000361547;transcript:ENST00000354177	SEPN1;SEPN1;SEPN1;SEPN1	73;73;73;73
1	26276579	26276666	0.0020019	1	-6.376667	10	1.0517	7.4283	exon;exon;exon	transcript:ENST00000453146;transcript:ENST00000252992;transcript:ENST00000451429	CEP85;CEP85;CEP85	87;87;87
1	26284380	26284485	0.0096739	1	4.486333	10	7.4817	2.9953	exon;exon;exon;exon;exon;exon;intron;intron;intron;intron;intron;intron	transcript:ENST00000374222;transcript:ENST00000374217;transcript:ENST00000374221;transcript:ENST00000357089;transcript:ENST00000374223;transcript:ENST00000314675;transcript:ENST00000374222;transcript:ENST00000374217;transcript:ENST00000374221;transcript:ENST00000357089;transcript:ENST00000374223;transcript:ENST00000314675	UBXN11;UBXN11;UBXN11;UBXN11;UBXN11;UBXN11;UBXN11;UBXN11;UBXN11;UBXN11;UBXN11;UBXN11	102;102;102;102;102;102;3;3;3;3;3;3
1	26470931	26471076	0.0054447	1	-1.914	10	2.982	4.896	utr3;utr3	transcript:ENST00000431933;transcript:ENST00000360009	DHDDS;DHDDS	145;145
1	26771115	26771282	0.0037585	1	-2.433	10	1.4363	3.8693	exon;exon;exon;exon;exon;exon;intron;intron;intron;intron;intron;intron	transcript:ENST00000636219;transcript:ENST00000615191;transcript:ENST00000374152;transcript:ENST00000457599;transcript:ENST00000324856;transcript:ENST00000430799;transcript:ENST00000636219;transcript:ENST00000615191;transcript:ENST00000374152;transcript:ENST00000457599;transcript:ENST00000324856;transcript:ENST00000430799	ARID1A;ARID1A;ARID1A;ARID1A;ARID1A;ARID1A;ARID1A;ARID1A;ARID1A;ARID1A;ARID1A;ARID1A	164;164;164;164;164;164;3;3;3;3;3;3
1	26774721	26774831	0.0016378	1	5.506667	10	7.6993	2.1927	exon;exon;exon;exon;exon;exon	transcript:ENST00000636219;transcript:ENST00000615191;transcript:ENST00000615191;transcript:ENST00000374152;transcript:ENST00000324856;transcript:ENST00000430799	ARID1A;ARID1A;ARID1A;ARID1A;ARID1A;ARID1A	110;48;36;110;110;110
1	26863155	26863298	0.00079401	1	0.952778	18	4.3728	3.42	exon;utr5	transcript:ENST00000339276;transcript:ENST00000339276	SFN;SFN	86;57
1	26863518	26863653	0.014989	1	1.521389	12	6.7369	5.2156	exon	transcript:ENST00000339276	SFN	135
1	26863698	26863891	2.6841e-05	0.35796	-7.368125	16	2.7717	10.14	exon	transcript:ENST00000339276	SFN	193
1	26864254	26864385	0.0028223	1	-2.227333	10	1.2633	3.4907	utr3	transcript:ENST00000339276	SFN	131
1	26883312	26883496	0.034891	1	1.625152	11	2.2773	0.65212	intron;intron	transcript:ENST00000374133;transcript:ENST00000374135	GPN2;GPN2	184;184
1	26942656	26943057	0.0046691	1	-1.698667	20	3.5455	5.2442	exon;exon;exon;exon;intron;intron;intron;intron	transcript:ENST00000452707;transcript:ENST00000321265;transcript:ENST00000321265;transcript:ENST00000435827;transcript:ENST00000452707;transcript:ENST00000321265;transcript:ENST00000321265;transcript:ENST00000435827	NUDC;NUDC;NUDC;NUDC;NUDC;NUDC;NUDC;NUDC	117;117;187;117;3;3;94;3
1	27971786	27972009	0.017485	1	0.9275	12	1.8986	0.97111	utr3;utr3;utr3	transcript:ENST00000436342;transcript:ENST00000540618;transcript:ENST00000373871	EYA3;EYA3;EYA3	223;223;223
1	28259765	28259905	0.0088747	1	-2.713667	10	0.968	3.6817	exon;utr5	transcript:ENST00000253063;transcript:ENST00000253063	SESN2;SESN2	58;82
1	28272651	28272769	0.013549	1	-1.788333	10	1.0683	2.8567	exon	transcript:ENST00000253063	SESN2	118
1	28280774	28280854	0.019494	1	-2.346	10	1.2597	3.6057	exon;utr3	transcript:ENST00000253063;transcript:ENST00000253063	SESN2;SESN2	28;52
1	28473885	28474008	0.049261	1	1.974667	10	4.1017	2.127	exon;exon	transcript:ENST00000373836;transcript:ENST00000373839	PHACTR4;PHACTR4	123;123
1	28476108	28476288	0.00029213	1	-1.197	10	1.3683	2.5653	exon;exon	transcript:ENST00000373836;transcript:ENST00000373839	PHACTR4;PHACTR4	180;180
1	28509134	28509334	0.028663	1	-4.028667	10	0.62733	4.656	utr5;utr5;utr5;utr5	transcript:ENST00000373833;transcript:ENST00000434290;transcript:ENST00000427469;transcript:ENST00000398958	RCC1;RCC1;RCC1;RCC1	200;200;200;200
1	28742415	28742593	0.041325	1	-2.013667	10	2.7723	4.786	exon;exon;exon;exon;exon	transcript:ENST00000496288;transcript:ENST00000541996;transcript:ENST00000373812;transcript:ENST00000542507;transcript:ENST00000474884	YTHDF2;YTHDF2;YTHDF2;YTHDF2;YTHDF2	178;173;178;178;178
1	28743343	28743574	0.030392	1	-0.704524	14	1.6143	2.3188	exon;exon;exon	transcript:ENST00000541996;transcript:ENST00000373812;transcript:ENST00000542507	YTHDF2;YTHDF2;YTHDF2	231;231;231
1	29154691	29154876	0.00087945	1	-1.500333	10	1.384	2.8843	exon;exon;intron;intron	transcript:ENST00000466448;transcript:ENST00000373795;transcript:ENST00000466448;transcript:ENST00000373795	SRSF4;SRSF4;SRSF4;SRSF4	181;181;4;4
1	31259949	31260115	0.016617	1	-1.992333	10	2.722	4.7143	exon;exon;utr3;utr3	transcript:ENST00000373720;transcript:ENST00000263694;transcript:ENST00000373720;transcript:ENST00000263694	SNRNP40;SNRNP40;SNRNP40;SNRNP40	44;44;122;122
1	32167169	32167294	0.025585	1	2.355333	10	3.7487	1.3933	exon;exon	transcript:ENST00000446515;transcript:ENST00000373625	KPNA6;KPNA6	125;125
1	32175236	32175360	0.0068191	1	2.177667	10	3.6697	1.492	utr3	transcript:ENST00000373625	KPNA6	124
1	32197000	32197107	0.0068191	1	3.644667	10	4.8643	1.2197	utr3;utr3	transcript:ENST00000373609;transcript:ENST00000373610	TXLNA;TXLNA	107;107
1	32197200	32197332	0.047579	1	1.224	10	2.7187	1.4947	utr3;utr3	transcript:ENST00000373609;transcript:ENST00000373610	TXLNA;TXLNA	132;132
1	32207270	32207380	0.003419	1	4.009	10	5.7073	1.6983	exon;exon	transcript:ENST00000537469;transcript:ENST00000291358	IQCC;IQCC	110;110
1	32326961	32327070	0.01247	1	-1.443667	10	0.911	2.3547	exon;exon	transcript:ENST00000428704;transcript:ENST00000373548	HDAC1;HDAC1	109;109
1	32330066	32330254	0.0062358	1	-1.950333	10	1.5343	3.4847	intron	transcript:ENST00000373548	HDAC1	188
1	32681623	32681817	0.0031703	0.98521	2.041389	12	4.5297	2.4883	exon;utr3;utr3;utr3	transcript:ENST00000373484;transcript:ENST00000373484;transcript:ENST00000409190;transcript:ENST00000373493	SYNC;SYNC;SYNC;RBBP4	30;164;164;164
1	32772187	32772354	0.0027623	1	2.78359	13	3.04	0.25641	exon;exon;exon	transcript:ENST00000373480;transcript:ENST00000373481;transcript:ENST00000401073	KIAA1522;KIAA1522;KIAA1522	167;167;167
1	32773195	32773355	0.049261	1	-3.074333	10	2.282	5.3563	utr3;utr3;utr3;utr3	transcript:ENST00000373480;transcript:ENST00000294521;transcript:ENST00000373481;transcript:ENST00000401073	KIAA1522;KIAA1522;KIAA1522;KIAA1522	160;2;160;160
1	32775922	32776028	0.033258	1	1.508333	10	2.2713	0.763	exon;utr3	transcript:ENST00000373477;transcript:ENST00000373477	YARS;YARS	48;58
1	32817192	32817297	0.033258	1	3.168	10	7.3777	4.2097	exon;exon;utr5;utr5	transcript:ENST00000616261;transcript:ENST00000373477;transcript:ENST00000530710;transcript:ENST00000373477	YARS;YARS;S100PBP;YARS	52;52;53;53
1	32826121	32826317	0.023696	1	-1.367667	10	1.4567	2.8243	exon;exon;exon;exon;exon;exon;exon	transcript:ENST00000482212;transcript:ENST00000531256;transcript:ENST00000526230;transcript:ENST00000529027;transcript:ENST00000373475;transcript:ENST00000373476;transcript:ENST00000530710	S100PBP;S100PBP;S100PBP;S100PBP;S100PBP;S100PBP;S100PBP	196;196;196;102;196;196;196
1	33010280	33010526	0.029713	1	-1.679048	14	2.5295	4.2086	utr3;utr3;utr3	transcript:ENST00000548033;transcript:ENST00000373449;transcript:ENST00000629371	AK2;AK2;AK2	49;246;246
1	33012307	33012496	0.013646	1	-1.946111	12	1.3806	3.3267	utr3	transcript:ENST00000629371	AK2	189
1	34981994	34982096	0.048735	1	1.045	12	1.8039	0.75889	exon	transcript:ENST00000373337	TMEM35B	102
1	35178420	35178626	0.0079722	1	1.612821	13	2.6741	1.0613	.	.	.	0
1	35192582	35192626	0.030887	1	3.472	10	10.747	7.2753	exon	transcript:ENST00000357214	SFPQ	44
1	35434140	35434299	0.014119	1	2.378667	10	4.9557	2.577	utr3;utr3	transcript:ENST00000373266;transcript:ENST00000325722	KIAA0319L;KIAA0319L	159;159
1	35929338	35929493	0.023696	1	-3.771333	10	1.4913	5.2627	utr3	transcript:ENST00000373204	AGO1	155
1	36149352	36149482	0.0076041	1	-4.1325	12	4.6014	8.7339	exon;exon;exon;exon;utr5;utr5;utr5;utr5;utr5;utr5;utr5	transcript:ENST00000373159;transcript:ENST00000373166;transcript:ENST00000616395;transcript:ENST00000616074;transcript:ENST00000373159;transcript:ENST00000373162;transcript:ENST00000373163;transcript:ENST00000373166;transcript:ENST00000617904;transcript:ENST00000616395;transcript:ENST00000616074	TRAPPC3;TRAPPC3;TRAPPC3;TRAPPC3;TRAPPC3;TRAPPC3;TRAPPC3;TRAPPC3;TRAPPC3;TRAPPC3;TRAPPC3	26;26;26;26;104;104;73;91;104;104;104
1	36176374	36176445	0.0017227	1	-2.453	10	2.0993	4.5523	exon;exon;exon	transcript:ENST00000373151;transcript:ENST00000373150;transcript:ENST00000316156	MAP7D1;MAP7D1;MAP7D1	71;28;71
1	36178481	36178580	0.045945	1	-1.623	10	5.2933	6.9163	exon;exon;exon;exon	transcript:ENST00000530975;transcript:ENST00000373151;transcript:ENST00000373150;transcript:ENST00000316156	MAP7D1;MAP7D1;MAP7D1;MAP7D1	99;99;99;99
1	36286571	36286731	0.0065216	1	1.705	10	2.398	0.693	exon;exon	transcript:ENST00000469141;transcript:ENST00000354618	THRAP3;THRAP3	160;160
1	36340478	36340606	0.010993	1	1.683667	10	2.5553	0.87167	utr3;utr3;utr3;utr3	transcript:ENST00000373132;transcript:ENST00000373130;transcript:ENST00000373129;transcript:ENST00000359297	STK40;STK40;STK40;STK40	128;128;128;128
1	36385730	36385852	0.041503	1	-0.967222	12	2.8025	3.7697	utr5;utr5;utr5	transcript:ENST00000373132;transcript:ENST00000373130;transcript:ENST00000373129	STK40;STK40;STK40	122;122;122
1	37475521	37475608	0.0081351	1	-1.313	10	1.62	2.933	exon	transcript:ENST00000373087	ZC3H12A	87
1	37475611	37475704	0.010537	1	1.408667	10	2.7743	1.3657	exon	transcript:ENST00000373087	ZC3H12A	93
1	37708566	37708645	0.028663	1	0.951	10	1.7583	0.80733	utr3;utr3	transcript:ENST00000327331;transcript:ENST00000373055	CDCA8;CDCA8	79;79
1	38709488	38709781	2.5724e-05	1	-2.024667	15	2.6029	4.6276	.	.	.	0
1	39361406	39361478	0.03619	1	0.934444	12	2.4747	1.5403	exon;exon;exon;exon;exon;exon	transcript:ENST00000289893;transcript:ENST00000372925;transcript:ENST00000564288;transcript:ENST00000361689;transcript:ENST00000372915;transcript:ENST00000567887	MACF1;MACF1;MACF1;MACF1;MACF1;MACF1	72;72;72;72;72;72
1	39410169	39410542	0.0015094	1	1.640417	16	3.3317	1.6913	exon;utr5	transcript:ENST00000530275;transcript:ENST00000530275	MACF1;MACF1	277;96
1	39429880	39430063	1.7506e-06	0.57666	-4.106491	19	2.3032	6.4096	exon;exon;exon;exon;exon;exon	transcript:ENST00000289893;transcript:ENST00000372925;transcript:ENST00000564288;transcript:ENST00000361689;transcript:ENST00000372915;transcript:ENST00000567887	MACF1;MACF1;MACF1;MACF1;MACF1;MACF1	183;183;183;183;183;183
1	39841462	39841673	0.0052019	1	4.684	10	6.1737	1.4897	utr3;utr3;utr3;utr3	transcript:ENST00000372818;transcript:ENST00000316891;transcript:ENST00000441669;transcript:ENST00000537440	TRIT1;TRIT1;TRIT1;TRIT1	211;211;211;211
1	40257652	40257735	0.0071288	1	-2.113667	10	1.7933	3.907	promoter	transcript:ENST00000372759	ZMPSTE24	83
1	40766601	40766701	0.020697	1	-2.881795	13	0.93179	3.8136	exon;exon;exon;exon;exon;exon;exon;exon;exon;exon;exon;exon	transcript:ENST00000414185;transcript:ENST00000308733;transcript:ENST00000440226;transcript:ENST00000372651;transcript:ENST00000372652;transcript:ENST00000372669;transcript:ENST00000372653;transcript:ENST00000372654;transcript:ENST00000456393;transcript:ENST00000425457;transcript:ENST00000447388;transcript:ENST00000427410	NFYC;NFYC;NFYC;NFYC;NFYC;NFYC;NFYC;NFYC;NFYC;NFYC;NFYC;NFYC	84;100;100;100;100;86;100;100;100;100;100;100
1	41008676	41008805	0.00037243	1	2.943056	12	4.4733	1.5303	exon;exon;exon;exon;intron;intron	transcript:ENST00000372616;transcript:ENST00000372616;transcript:ENST00000372621;transcript:ENST00000372621;transcript:ENST00000372616;transcript:ENST00000372621	CTPS1;CTPS1;CTPS1;CTPS1;CTPS1;CTPS1	38;12;38;12;79;79
1	42674272	42674435	0.0034661	1	-4.022821	13	3.341	7.3638	utr3	transcript:ENST00000304979	PPIH	163
1	42766669	42766747	0.012411	1	-1.228333	12	1.2242	2.4525	exon;exon;exon;exon	transcript:ENST00000372526;transcript:ENST00000296388;transcript:ENST00000236040;transcript:ENST00000397054	P3H1;P3H1;P3H1;P3H1	78;78;78;78
1	43362973	43363059	0.032054	1	2.069333	10	3.3767	1.3073	exon;exon	transcript:ENST00000372462;transcript:ENST00000310955	CDC20;CDC20	86;86
1	43588764	43588961	0.0023167	1	1.586667	15	2.6571	1.0704	exon;exon	transcript:ENST00000438120;transcript:ENST00000359947	PTPRF;PTPRF	197;197
1	43591814	43591889	0.00030928	1	1.645	10	2.184	0.539	exon;exon;exon;exon;exon	transcript:ENST00000414879;transcript:ENST00000429895;transcript:ENST00000412568;transcript:ENST00000438120;transcript:ENST00000359947	PTPRF;PTPRF;PTPRF;PTPRF;PTPRF	75;75;75;75;75
1	43605351	43605608	0.0010648	1	1.35359	13	3.1785	1.8249	exon;exon;exon;exon;exon;exon;exon;exon;exon;exon;exon;exon;intron;intron;intron;intron;intron;intron	transcript:ENST00000372407;transcript:ENST00000372407;transcript:ENST00000414879;transcript:ENST00000414879;transcript:ENST00000429895;transcript:ENST00000429895;transcript:ENST00000412568;transcript:ENST00000412568;transcript:ENST00000438120;transcript:ENST00000438120;transcript:ENST00000359947;transcript:ENST00000359947;transcript:ENST00000372407;transcript:ENST00000414879;transcript:ENST000004…	PTPRF;PTPRF;PTPRF;PTPRF;PTPRF;PTPRF;PTPRF;PTPRF;PTPRF;PTPRF;PTPRF;PTPRF;PTPRF;PTPRF;PTPRF;PTPRF;PTPRF;PTPRF	92;80;92;80;92;80;92;80;92;80;92;80;85;85;85;85;85;85
1	43621978	43622105	0.038241	1	1.149444	12	2.9347	1.7853	exon;exon;exon;exon;exon;exon;utr3;utr3;utr3;utr3;utr3;utr3	transcript:ENST00000372407;transcript:ENST00000414879;transcript:ENST00000429895;transcript:ENST00000412568;transcript:ENST00000438120;transcript:ENST00000359947;transcript:ENST00000372407;transcript:ENST00000414879;transcript:ENST00000429895;transcript:ENST00000412568;transcript:ENST00000438120;transcript:ENST00000359947	PTPRF;PTPRF;PTPRF;PTPRF;PTPRF;PTPRF;PTPRF;PTPRF;PTPRF;PTPRF;PTPRF;PTPRF	25;25;25;25;25;25;102;102;102;102;102;102
1	43850524	43850698	0.028395	1	-1.140952	14	1.6038	2.7448	intron;intron;intron;intron;intron;intron;intron;intron;intron;intron;intron;intron;intron;intron;intron;intron;intron;intron;intron;intron;intron;intron;intron;intron;intron	transcript:ENST00000531816;transcript:ENST00000332628;transcript:ENST00000533933;transcript:ENST00000531993;transcript:ENST00000528371;transcript:ENST00000372372;transcript:ENST00000372368;transcript:ENST00000372365;transcript:ENST00000372366;transcript:ENST00000372367;transcript:ENST00000361746;transcript:ENST00000372369;transcript:ENST00000531451;transcript:ENST00000372362;transcript:ENST000003…	ST3GAL3;ST3GAL3;ST3GAL3;ST3GAL3;ST3GAL3;ST3GAL3;ST3GAL3;ST3GAL3;ST3GAL3;ST3GAL3;ST3GAL3;ST3GAL3;ST3GAL3;ST3GAL3;ST3GAL3;ST3GAL3;ST3GAL3;ST3GAL3;ST3GAL3;ST3GAL3;ST3GAL3;ST3GAL3;ST3GAL3;ST3GAL3;ST3GAL3	174;174;174;174;174;174;174;174;174;174;174;174;174;174;174;174;174;174;174;174;174;174;174;174;174
1	43972239	43972329	0.01471	1	-1.626667	10	1.0287	2.6553	exon;exon;exon	transcript:ENST00000459879;transcript:ENST00000396758;transcript:ENST00000255108	DPH2;DPH2;DPH2	90;90;90
1	44217199	44217344	0.024625	1	1.953667	10	4.0523	2.0987	intron;intron;intron;intron;intron;intron;intron	transcript:ENST00000372290;transcript:ENST00000372289;transcript:ENST00000315913;transcript:ENST00000437511;transcript:ENST00000440641;transcript:ENST00000446292;transcript:ENST00000361745	DMAP1;DMAP1;DMAP1;DMAP1;DMAP1;DMAP1;DMAP1	145;145;145;145;145;145;145
1	44220113	44220194	0.0010856	1	3.653667	10	4.8467	1.193	exon;exon;exon	transcript:ENST00000372289;transcript:ENST00000315913;transcript:ENST00000361745	DMAP1;DMAP1;DMAP1	81;81;81
1	44753150	44753252	0.04282	1	-0.73	10	1.4153	2.1453	exon;exon;exon	transcript:ENST00000372217;transcript:ENST00000455186;transcript:ENST00000372224	KIF2C;KIF2C;KIF2C	102;102;102
1	44775811	44775972	0.0096739	1	-11.581	10	8.44	20.021	intron;intron	transcript:ENST00000372209;transcript:ENST00000396651	RPS8;RPS8	161;161
1	45607884	45608002	0.0027623	1	1.543077	13	3.7167	2.1736	exon;exon;exon	transcript:ENST00000470768;transcript:ENST00000350030;transcript:ENST00000537798	NASP;NASP;NASP	88;118;118
1	45698742	45698837	0.017299	1	-4.816	10	2.5437	7.3597	utr3	transcript:ENST00000396478	IPP	95
1	46260819	46260970	1.8071e-05	0.35796	-4.610333	10	0.37633	4.9867	exon;exon;exon;exon;exon;exon	transcript:ENST00000472889;transcript:ENST00000493032;transcript:ENST00000469835;transcript:ENST00000371975;transcript:ENST00000493985;transcript:ENST00000442598	RAD54L;RAD54L;RAD54L;RAD54L;RAD54L;RAD54L	151;151;38;151;151;151
1	46364246	46364326	0.0041284	1	3.215333	10	5.45	2.2347	.	.	.	0
1	47280263	47280407	0.022798	1	-2.06	10	1.454	3.514	exon;exon;exon;exon;exon;exon	transcript:ENST00000436811;transcript:ENST00000447475;transcript:ENST00000396221;transcript:ENST00000371877;transcript:ENST00000337817;transcript:ENST00000360380	STIL;STIL;STIL;STIL;STIL;STIL	100;144;144;144;144;144
1	47333912	47333970	0.012999	1	1.094	10	3.0127	1.9187	exon;exon;exon;utr5;utr5;utr5	transcript:ENST00000450808;transcript:ENST00000471289;transcript:ENST00000371873;transcript:ENST00000450808;transcript:ENST00000471289;transcript:ENST00000371873	CMPK1;CMPK1;CMPK1;CMPK1;CMPK1;CMPK1	25;25;25;32;33;33
1	51236764	51236877	0.022826	1	3.689394	11	7.1327	3.4433	exon	transcript:ENST00000242719	RNF11	113
1	52238240	52238403	0.032054	1	2.924333	10	6.059	3.1347	exon;exon;exon	transcript:ENST00000371591;transcript:ENST00000357206;transcript:ENST00000287727	ZFYVE9;ZFYVE9;ZFYVE9	163;163;163
1	52369043	52369268	0.0063614	1	-4.833095	14	1.0545	5.8876	.	.	.	0
1	52525711	52525832	0.020278	1	-1.375	10	2.0457	3.4207	exon;exon;exon;exon	transcript:ENST00000355809;transcript:ENST00000528642;transcript:ENST00000371544;transcript:ENST00000257177	ZCCHC11;ZCCHC11;ZCCHC11;ZCCHC11	121;121;121;121
1	52950771	52950880	0.017299	1	4.041333	10	5.343	1.3017	exon;exon;exon;exon	transcript:ENST00000529363;transcript:ENST00000407246;transcript:ENST00000528311;transcript:ENST00000371514	SCP2;SCP2;SCP2;SCP2	109;109;82;109
1	52993404	52993557	0.035783	1	-0.685667	10	2.4493	3.135	utr3	transcript:ENST00000371513	SCP2	153
1	53050680	53050915	0.0084977	1	1.650333	10	2.8417	1.1913	exon;exon;exon;exon;exon;exon;utr3;utr3;utr3;utr3;utr3;utr3;utr3;utr3;utr3	transcript:ENST00000435345;transcript:ENST00000430330;transcript:ENST00000407246;transcript:ENST00000371509;transcript:ENST00000528311;transcript:ENST00000371514;transcript:ENST00000435345;transcript:ENST00000484100;transcript:ENST00000430330;transcript:ENST00000407246;transcript:ENST00000371509;transcript:ENST00000528311;transcript:ENST00000488965;transcript:ENST00000408941;transcript:ENST000003…	SCP2;SCP2;SCP2;SCP2;SCP2;SCP2;SCP2;SCP2;SCP2;SCP2;SCP2;SCP2;SCP2;SCP2;SCP2	24;24;24;24;24;24;211;211;211;211;211;199;211;211;211
1	53213783	53213948	0.0071092	1	1.821111	12	3.2667	1.4456	utr3;utr3;utr3;utr3;utr3	transcript:ENST00000635862;transcript:ENST00000637252;transcript:ENST00000636891;transcript:ENST00000636867;transcript:ENST00000371486	CPT2;CPT2;CPT2;CPT2;CPT2	63;165;165;165;165
1	54200181	54200576	0.0298	1	-2.283718	26	4.1127	6.3964	exon;exon;exon;utr5;utr5;utr5	transcript:ENST00000605337;transcript:ENST00000360840;transcript:ENST00000336230;transcript:ENST00000605337;transcript:ENST00000360840;transcript:ENST00000336230	MRPL37;MRPL37;MRPL37;MRPL37;MRPL37;MRPL37	333;333;242;48;62;62
1	54524955	54525033	0.020278	1	-2.180667	10	2.907	5.0877	.	.	.	0
1	55222339	55222465	0.020502	1	-1.365714	14	1.0826	2.4483	.	.	.	0
1	56495543	56495662	4.1409e-05	0.96895	2.869444	12	4.9111	2.0417	utr3	transcript:ENST00000371250	PLPP3	119
1	56579234	56579370	0.0037585	1	-0.889667	10	1.1233	2.013	utr5	transcript:ENST00000371250	PLPP3	136
1	58631466	58631558	0.00060361	1	-6.581667	10	6.5407	13.122	.	.	.	0
1	58782946	58783109	0.0045311	1	-1.339	10	1.7937	3.1327	exon;utr5	transcript:ENST00000371222;transcript:ENST00000371222	JUN;JUN	124;39
1	58999769	58999905	0.034501	1	2.566333	10	5.1263	2.56	.	.	.	0
1	58999948	59000099	0.0031076	1	0.626333	10	2.0363	1.41	.	.	.	0
1	63440926	63441065	0.028774	1	1.427273	11	2.41	0.98273	utr3;utr3	transcript:ENST00000271002;transcript:ENST00000371092	ITGB3BP;ITGB3BP	139;139
1	63843611	63843764	0.0092666	1	2.213333	10	3.4957	1.2823	intron;intron	transcript:ENST00000371079;transcript:ENST00000371080	ROR1;ROR1	153;153
1	70260804	70261021	0.032054	1	-2.424	10	1.795	4.219	utr3	transcript:ENST00000370944	ANKRD13C	217
1	70354833	70354901	0.0034094	1	2.076667	12	2.8881	0.81139	utr5;utr5;utr5;utr5	transcript:ENST00000531950;transcript:ENST00000370940;transcript:ENST00000359875;transcript:ENST00000361764	HHLA3;HHLA3;HHLA3;HHLA3	58;66;68;68
1	74765522	74765723	0.0010263	1	1.777381	14	3.1714	1.394	utr3;utr3	transcript:ENST00000370867;transcript:ENST00000457880	TYW3;TYW3	201;201
1	75786292	75786429	0.0052019	1	3.484667	10	5.429	1.9443	intron;intron	transcript:ENST00000370826;transcript:ENST00000319942	RABGGTB;RABGGTB	137;137
1	77632503	77632704	0.01471	1	0.964333	10	2.4813	1.517	exon	transcript:ENST00000370801	ZZZ3	201
1	77956563	77956676	0.016617	1	-1.024667	10	1.049	2.0737	exon;exon;intron;intron	transcript:ENST00000370767;transcript:ENST00000370768;transcript:ENST00000370767;transcript:ENST00000370768	FUBP1;FUBP1;FUBP1;FUBP1	105;105;8;8
1	78642456	78642618	0.0014796	1	2.957333	10	5.5627	2.6053	utr3	transcript:ENST00000370751	IFI44L	162
1	78750442	78750525	0.039876	1	-0.908667	10	2.6447	3.5533	.	.	.	0
1	85582903	85583059	1.6665e-06	0.57666	-14.84	10	7.516	22.356	exon;utr3	transcript:ENST00000451137;transcript:ENST00000451137	CYR61;CYR61	139;17
1	86742245	86742406	0.028663	1	1.546	10	2.854	1.308	exon;exon;exon;exon	transcript:ENST00000482504;transcript:ENST00000370558;transcript:ENST00000535010;transcript:ENST00000616170	SH3GLB1;SH3GLB1;SH3GLB1;SH3GLB1	161;161;161;161
1	89114140	89114256	0.012411	1	0.815278	12	2.1147	1.2994	exon	transcript:ENST00000370466	GBP2	116
1	89289722	89290049	0.0047557	1	2.418974	13	5.499	3.08	.	.	.	0
1	89933218	89933388	0.017299	1	2.042333	10	2.9777	0.93533	exon;exon;exon;exon;exon;exon	transcript:ENST00000441269;transcript:ENST00000527156;transcript:ENST00000414841;transcript:ENST00000532201;transcript:ENST00000394593;transcript:ENST00000337338	LRRC8D;LRRC8D;LRRC8D;LRRC8D;LRRC8D;LRRC8D	170;170;170;170;170;170
1	91501653	91501829	0.047579	1	-4.125	10	2.0443	6.1693	exon;exon;exon;utr5;utr5;utr5	transcript:ENST00000426137;transcript:ENST00000428239;transcript:ENST00000234626;transcript:ENST00000426137;transcript:ENST00000428239;transcript:ENST00000234626	CDC7;CDC7;CDC7;CDC7;CDC7;CDC7	113;113;113;63;63;63
1	91642530	91642698	0.024625	1	0.913333	10	3.5603	2.647	.	.	.	0
1	93876710	93876956	0.03329	1	-0.314167	12	2.2706	2.5847	exon	transcript:ENST00000436063	DNTTIP2	246
1	94926853	94927011	0.015959	1	-1.265	10	3.7533	5.0183	exon;exon;utr5;utr5	transcript:ENST00000370206;transcript:ENST00000394202;transcript:ENST00000370206;transcript:ENST00000394202	CNN3;CNN3;CNN3;CNN3	41;41;117;117
1	96679366	96679577	0.010537	1	0.713667	10	3.627	2.9133	.	.	.	0
1	100188678	100188854	0.0011347	1	-3.153889	12	2.4797	5.6336	utr3	transcript:ENST00000370132	DBT	176
1	100213344	100213472	0.00057154	1	-2.981333	10	1.7293	4.7107	intron;intron	transcript:ENST00000370131;transcript:ENST00000370132	DBT;DBT	128;128
1	108937116	108937316	0.010097	1	-0.990667	10	2.191	3.1817	exon;exon;exon;exon;exon;exon	transcript:ENST00000302500;transcript:ENST00000348264;transcript:ENST00000369970;transcript:ENST00000356970;transcript:ENST00000369969;transcript:ENST00000369968	CLCC1;CLCC1;CLCC1;CLCC1;CLCC1;CLCC1	200;200;200;200;200;200
1	108992375	108992512	0.0052019	1	-0.829667	10	2.38	3.2097	intron;intron;intron;intron;intron	transcript:ENST00000357672;transcript:ENST00000369965;transcript:ENST00000361054;transcript:ENST00000369962;transcript:ENST00000400794	WDR47;WDR47;WDR47;WDR47;WDR47	137;137;137;137;137
1	108992543	108992744	0.00043368	1	-3.237667	10	2.871	6.1087	intron;intron;intron;intron;intron	transcript:ENST00000357672;transcript:ENST00000369965;transcript:ENST00000361054;transcript:ENST00000369962;transcript:ENST00000400794	WDR47;WDR47;WDR47;WDR47;WDR47	201;201;201;201;201
1	109313537	109313622	0.0068673	1	5.628718	13	7.7803	2.1515	utr3;utr3	transcript:ENST00000256637;transcript:ENST00000538502	SORT1;SORT1	85;85
1	109426318	109426433	0.030887	1	0.764667	10	2.082	1.3173	exon;utr5;promoter;promoter	transcript:ENST00000271308;transcript:ENST00000271308;transcript:ENST00000538610;transcript:ENST00000271308	PSMA5;PSMA5;PSMA5;PSMA5	12;21;82;82
1	109619906	109620019	0.015959	1	1.232333	10	2.4193	1.187	utr5;utr5;utr5;utr5;utr5;utr5	transcript:ENST00000528667;transcript:ENST00000474459;transcript:ENST00000469039;transcript:ENST00000342115;transcript:ENST00000531734;transcript:ENST00000622865	AMPD2;AMPD2;AMPD2;AMPD2;AMPD2;GNAT2	113;113;113;113;113;23
1	109627770	109627857	0.018005	1	-1.806	10	1.5627	3.3687	exon;exon;exon;exon;exon;exon;exon;intron;intron;intron;intron;intron;intron;intron	transcript:ENST00000393688;transcript:ENST00000528454;transcript:ENST00000369840;transcript:ENST00000358729;transcript:ENST00000256578;transcript:ENST00000528667;transcript:ENST00000342115;transcript:ENST00000393688;transcript:ENST00000528454;transcript:ENST00000369840;transcript:ENST00000358729;transcript:ENST00000256578;transcript:ENST00000528667;transcript:ENST00000342115	AMPD2;AMPD2;AMPD2;AMPD2;AMPD2;AMPD2;AMPD2;AMPD2;AMPD2;AMPD2;AMPD2;AMPD2;AMPD2;AMPD2	84;84;84;84;84;84;84;3;3;3;3;3;3;3
1	109930732	109930838	0.026951	1	1.460909	11	3.9736	2.5127	utr3	transcript:ENST00000329608	CSF1	106
1	110339501	110339654	0.0028223	1	4.210333	10	5.054	0.84367	exon;exon;exon;exon;exon	transcript:ENST00000617047;transcript:ENST00000618772;transcript:ENST00000487146;transcript:ENST00000602849;transcript:ENST00000369784	RBM15;RBM15;RBM15;RBM15;RBM15	117;153;153;153;153
1	110341155	110341283	0.0018106	1	1.4825	12	2.695	1.2125	exon;exon;exon;exon;exon	transcript:ENST00000617047;transcript:ENST00000618772;transcript:ENST00000487146;transcript:ENST00000602849;transcript:ENST00000369784	RBM15;RBM15;RBM15;RBM15;RBM15	128;128;128;128;128
1	113975244	113975429	0.015959	1	1.823667	10	2.8137	0.99	utr3;utr3;utr3;utr3	transcript:ENST00000361587;transcript:ENST00000340480;transcript:ENST00000369558;transcript:ENST00000626993	HIPK1;HIPK1;HIPK1;HIPK1	185;185;185;185
1	114406958	114407100	0.014563	1	-1.873939	11	1.6458	3.5197	exon;exon;exon	transcript:ENST00000369543;transcript:ENST00000448034;transcript:ENST00000358465	TRIM33;TRIM33;TRIM33	142;142;142
1	114510674	114510733	0.04282	1	-0.883	10	1.9147	2.7977	exon;exon	transcript:ENST00000369543;transcript:ENST00000358465	TRIM33;TRIM33	59;59
1	114537249	114537349	0.038469	1	-0.665667	10	1.3043	1.97	.	.	.	0
1	115565211	115565382	0.024625	1	-3.46	10	2.3363	5.7963	.	.	.	0
1	116533491	116533641	0.0096739	1	-2.824667	10	1.8347	4.6593	intron;intron;intron;intron	transcript:ENST00000369487;transcript:ENST00000526981;transcript:ENST00000457047;transcript:ENST00000369489	CD58;CD58;CD58;CD58	150;150;150;150
1	116967129	116967266	8.767e-05	0.35796	3.481538	13	5.2064	1.7249	exon	transcript:ENST00000393203	PTGFRN	137
1	117525058	117525201	0.013549	1	1.435	10	3.154	1.719	exon;utr3;utr3;utr3	transcript:ENST00000422329;transcript:ENST00000422329;transcript:ENST00000356554;transcript:ENST00000356554	MAN1A2;MAN1A2;MAN1A2;MAN1A2	71;42;30;42
1	119085846	119085981	0.049004	1	-2.796061	11	1.9224	4.7185	intron;intron	transcript:ENST00000235521;transcript:ENST00000369426	WARS2;WARS2	135;135
1	119721166	119721284	0.0062052	1	1.395833	12	3.4517	2.0558	exon;exon	transcript:ENST00000369407;transcript:ENST00000369409	PHGDH;PHGDH	118;115
1	145978364	145978557	0.0010302	1	2.738667	10	3.995	1.2563	exon;exon;utr3;utr3	transcript:ENST00000369314;transcript:ENST00000369313;transcript:ENST00000369314;transcript:ENST00000369313	POLR3GL;POLR3GL;POLR3GL;POLR3GL	83;83;110;110
1	147203565	147203704	0.032054	1	-3.823333	10	3.4763	7.2997	intron;intron;intron;intron	transcript:ENST00000369272;transcript:ENST00000254090;transcript:ENST00000578284;transcript:ENST00000441068	FMO5;FMO5;FMO5;FMO5	139;139;139;139
1	147286337	147286471	0.044359	1	-1.879333	10	1.4017	3.281	exon;exon;exon;exon	transcript:ENST00000369259;transcript:ENST00000369258;transcript:ENST00000431239;transcript:ENST00000361293	CHD1L;CHD1L;CHD1L;CHD1L	134;134;134;134
1	148981281	148981441	0.0055966	1	1.521667	12	3.2808	1.7592	exon;exon;exon;exon;exon;exon;exon;exon;exon;exon;exon	transcript:ENST00000491426;transcript:ENST00000529945;transcript:ENST00000313431;transcript:ENST00000479408;transcript:ENST00000369351;transcript:ENST00000369349;transcript:ENST00000369354;transcript:ENST00000369356;transcript:ENST00000618462;transcript:ENST00000585156;transcript:ENST00000524974	PDE4DIP;PDE4DIP;PDE4DIP;PDE4DIP;PDE4DIP;PDE4DIP;PDE4DIP;PDE4DIP;PDE4DIP;PDE4DIP;PDE4DIP	116;160;116;160;116;116;116;116;116;116;116
1	149944602	149944755	0.0002125	1	4.333095	14	8.2686	3.9355	exon	transcript:ENST00000581312	OTUD7B	153
1	150235720	150236081	0.013549	1	4.534333	10	8.9547	4.4203	exon;exon;exon;exon;exon;exon;exon;exon;utr5;utr5;utr5;utr5;utr5;utr5;utr5;utr5;intron;intron;intron;intron;intron;intron;intron;intron	transcript:ENST00000532744;transcript:ENST00000534220;transcript:ENST00000533654;transcript:ENST00000369115;transcript:ENST00000369114;transcript:ENST00000436748;transcript:ENST00000629042;transcript:ENST00000583931;transcript:ENST00000532744;transcript:ENST00000534220;transcript:ENST00000533654;transcript:ENST00000369115;transcript:ENST00000369114;transcript:ENST00000436748;transcript:ENST000006…	ANP32E;ANP32E;ANP32E;ANP32E;ANP32E;ANP32E;ANP32E;ANP32E;ANP32E;ANP32E;ANP32E;ANP32E;ANP32E;ANP32E;ANP32E;ANP32E;ANP32E;ANP32E;ANP32E;ANP32E;ANP32E;ANP32E;ANP32E;ANP32E	54;54;54;54;54;54;54;54;278;197;169;295;295;236;295;295;12;12;12;12;12;12;12;12
1	150507356	150507492	0.037105	1	-2.223	10	1.4677	3.6907	utr3;utr3	transcript:ENST00000369064;transcript:ENST00000438568	TARS2;TARS2	136;136
1	150576174	150576490	0.020278	1	0.833667	10	2.43	1.5963	utr3;utr3	transcript:ENST00000369026;transcript:ENST00000620947	MCL1;MCL1	316;316
1	151190008	151190169	0.044929	1	-3.302444	15	4.9969	8.2993	exon;exon;utr5;utr5	transcript:ENST00000354473;transcript:ENST00000368892;transcript:ENST00000354473;transcript:ENST00000368892	VPS72;VPS72;VPS72;VPS72	113;113;37;48
1	151198600	151198855	0.021252	1	-2.435897	13	2.5085	4.9444	utr5;utr5;utr5;utr5;utr5;utr5	transcript:ENST00000368888;transcript:ENST00000424999;transcript:ENST00000368890;transcript:ENST00000441902;transcript:ENST00000409426;transcript:ENST00000349792	PIP5K1A;PIP5K1A;PIP5K1A;PIP5K1A;PIP5K1A;PIP5K1A	255;255;255;255;255;255
1	151290842	151291072	0.049261	1	-2.589333	10	1.2783	3.8677	exon;exon;exon	transcript:ENST00000436614;transcript:ENST00000324048;transcript:ENST00000336715	ZNF687;ZNF687;ZNF687	29;230;230
1	151292701	151292953	0.03619	1	1.029167	12	3.7797	2.7506	exon;exon;exon;exon;exon;exon;utr3;utr3;utr3;utr3;utr3;utr3;utr3	transcript:ENST00000455060;transcript:ENST00000368872;transcript:ENST00000529142;transcript:ENST00000368873;transcript:ENST00000368875;transcript:ENST00000368874;transcript:ENST00000446339;transcript:ENST00000455060;transcript:ENST00000368872;transcript:ENST00000529142;transcript:ENST00000368873;transcript:ENST00000368875;transcript:ENST00000368874	PI4KB;PI4KB;PI4KB;PI4KB;PI4KB;PI4KB;PI4KB;PI4KB;PI4KB;PI4KB;PI4KB;PI4KB;PI4KB	102;102;102;102;102;102;150;150;150;150;150;150;150
1	151343682	151343840	0.010772	1	-1.293958	16	0.92958	2.2235	exon;exon;exon;exon;exon;exon	transcript:ENST00000422595;transcript:ENST00000392746;transcript:ENST00000452671;transcript:ENST00000436637;transcript:ENST00000368870;transcript:ENST00000290524	RFX5;RFX5;RFX5;RFX5;RFX5;RFX5	92;158;158;158;158;158
1	151519281	151519372	0.022798	1	0.717333	10	1.9873	1.27	exon;exon;exon	transcript:ENST00000416743;transcript:ENST00000271636;transcript:ENST00000427934	CGN;CGN;CGN	3;91;91
1	151536726	151536859	0.01247	1	1.137667	10	3.8403	2.7027	exon;intron	transcript:ENST00000271636;transcript:ENST00000271636	CGN;CGN	130;3
1	151574277	151574372	0.0026888	1	-2.304667	10	3.334	5.6387	exon;exon;exon;exon	transcript:ENST00000353024;transcript:ENST00000368848;transcript:ENST00000392712;transcript:ENST00000368849	TUFT1;TUFT1;TUFT1;TUFT1	60;95;95;95
1	151779967	151780143	2.6432e-05	0.55218	3.337193	19	4.9867	1.6495	exon;exon;exon;exon;exon;exon;exon;exon;intron;intron;intron;intron;intron;intron;intron;intron	transcript:ENST00000526378;transcript:ENST00000458431;transcript:ENST00000368822;transcript:ENST00000368823;transcript:ENST00000368824;transcript:ENST00000368825;transcript:ENST00000440583;transcript:ENST00000368827;transcript:ENST00000526378;transcript:ENST00000458431;transcript:ENST00000368822;transcript:ENST00000368823;transcript:ENST00000368824;transcript:ENST00000368825;transcript:ENST000004…	TDRKH;TDRKH;TDRKH;TDRKH;TDRKH;TDRKH;TDRKH;TDRKH;TDRKH;TDRKH;TDRKH;TDRKH;TDRKH;TDRKH;TDRKH;TDRKH	162;173;173;161;173;90;173;173;3;3;3;3;3;3;3;3
1	152032675	152032820	2.0768e-06	0.29181	9.848667	10	13.925	4.076	exon	transcript:ENST00000271638	S100A11	145
1	152036924	152036992	0.01471	1	1.84	10	2.9383	1.0983	utr5	transcript:ENST00000271638	S100A11	68
1	153608015	153608158	0.041987	1	-2.065385	13	4.8695	6.9349	exon;exon;exon;exon;utr5;utr5;utr5;utr5	transcript:ENST00000368705;transcript:ENST00000368703;transcript:ENST00000368706;transcript:ENST00000368704;transcript:ENST00000368705;transcript:ENST00000368703;transcript:ENST00000368706;transcript:ENST00000368704	S100A16;S100A16;S100A16;S100A16;S100A16;S100A16;S100A16;S100A16	136;136;136;136;7;7;7;7
1	153767684	153767774	0.04282	1	-0.802	10	1.0847	1.8867	exon;exon;exon	transcript:ENST00000512605;transcript:ENST00000435409;transcript:ENST00000318967	INTS3;INTS3;INTS3	90;90;90
1	153852987	153853148	0.0055966	1	1.110278	12	2.9019	1.7917	utr5;utr5;utr5;utr5;utr5;utr5	transcript:ENST00000637331;transcript:ENST00000634791;transcript:ENST00000634401;transcript:ENST00000634408;transcript:ENST00000634544;transcript:ENST00000368655	GATAD2B;GATAD2B;GATAD2B;GATAD2B;GATAD2B;GATAD2B	161;161;161;161;161;161
1	153940962	153941023	0.027603	1	2.453333	10	2.994	0.54067	exon;exon	transcript:ENST00000368646;transcript:ENST00000361217	DENND4B;DENND4B	61;61
1	153960117	153960199	0.0017227	1	-5.002333	10	2.3217	7.324	exon;exon;exon;exon;exon;exon;exon	transcript:ENST00000429040;transcript:ENST00000310483;transcript:ENST00000368621;transcript:ENST00000368623;transcript:ENST00000617697;transcript:ENST00000356205;transcript:ENST00000621013	SLC39A1;SLC39A1;SLC39A1;SLC39A1;SLC39A1;SLC39A1;SLC39A1	82;82;82;82;82;82;82
1	153976748	153976857	0.0059613	1	1.760333	10	3.82	2.0597	exon;exon;exon;exon;utr5;utr5;utr5	transcript:ENST00000428469;transcript:ENST00000368589;transcript:ENST00000356648;transcript:ENST00000271843;transcript:ENST00000428469;transcript:ENST00000368589;transcript:ENST00000356648	JTB;JTB;JTB;JTB;JTB;JTB;JTB	61;61;61;27;48;48;48
1	153981948	153982156	0.0035349	1	2.869444	12	5.8569	2.9875	exon;exon;utr3;utr3	transcript:ENST00000368575;transcript:ENST00000614713;transcript:ENST00000368575;transcript:ENST00000614713	RAB13;RAB13;RAB13;RAB13	58;58;150;150
1	154207203	154207387	0.00064376	1	1.319444	12	2.3869	1.0675	utr3;utr3;utr3;utr3	transcript:ENST00000368519;transcript:ENST00000350592;transcript:ENST00000362076;transcript:ENST00000368521	C1orf43;C1orf43;C1orf43;C1orf43	184;184;184;184
1	154467816	154467952	0.017299	1	5.890667	10	8.2773	2.3867	utr3	transcript:ENST00000368485	IL6R	136
1	154582871	154583073	0.049261	1	-0.652	10	1.5663	2.2183	utr3;utr3	transcript:ENST00000368471;transcript:ENST00000368474	ADAR;ADAR	202;202
1	154601424	154601701	0.011411	1	0.598222	15	2.058	1.4598	exon;exon;exon	transcript:ENST00000529168;transcript:ENST00000368471;transcript:ENST00000368474	ADAR;ADAR;ADAR	277;277;277
1	154601852	154602021	0.0025103	1	-0.848222	15	1.9393	2.7876	exon;exon	transcript:ENST00000529168;transcript:ENST00000368474	ADAR;ADAR	169;169
1	154679084	154679192	0.014119	1	2.757667	10	4.6727	1.915	.	.	.	0
1	154946324	154946394	0.00051211	1	-8.224	10	6.2043	14.428	exon;exon	transcript:ENST00000368463;transcript:ENST00000368465	PBXIP1;PBXIP1	70;70
1	154947436	154947527	0.02224	1	0.631944	12	2.0131	1.3811	exon;exon;exon	transcript:ENST00000368460;transcript:ENST00000368463;transcript:ENST00000368465	PBXIP1;PBXIP1;PBXIP1	91;91;91
1	154961485	154961572	0.0074975	1	3.462727	11	4.9503	1.4876	exon	transcript:ENST00000368457	PYGO2	87
1	154988495	154988625	0.02224	1	1.268611	12	2.1639	0.89528	exon;exon;exon;exon;exon;exon	transcript:ENST00000295530;transcript:ENST00000292180;transcript:ENST00000368431;transcript:ENST00000368432;transcript:ENST00000315144;transcript:ENST00000368433	FLAD1;FLAD1;FLAD1;FLAD1;FLAD1;FLAD1	92;130;130;130;130;130
1	155002675	155002845	0.022798	1	4.041	10	7.7963	3.7553	utr5;utr5;utr5	transcript:ENST00000368426;transcript:ENST00000417934;transcript:ENST00000535420	ZBTB7B;ZBTB7B;ZBTB7B	170;170;170
1	155015461	155015574	0.00036658	0.98521	5.474333	10	8.2117	2.7373	exon;exon;exon;exon	transcript:ENST00000292176;transcript:ENST00000368426;transcript:ENST00000417934;transcript:ENST00000535420	ZBTB7B;ZBTB7B;ZBTB7B;ZBTB7B	113;113;113;113
1	155131512	155131618	0.00092727	1	-1.230667	10	1.263	2.4937	exon;exon	transcript:ENST00000368406;transcript:ENST00000368407	EFNA1;EFNA1	106;106
1	155308937	155309034	0.0043255	1	-1.720667	10	2.225	3.9457	utr5;utr5;utr5;utr5;utr5;utr5;utr5;utr5	transcript:ENST00000612683;transcript:ENST00000465559;transcript:ENST00000356657;transcript:ENST00000491013;transcript:ENST00000467076;transcript:ENST00000368356;transcript:ENST00000447866;transcript:ENST00000611010	FDPS;FDPS;FDPS;FDPS;FDPS;FDPS;FDPS;FDPS	65;76;97;97;97;97;97;97
1	155320030	155320198	0.023604	1	0.981212	11	1.9158	0.93455	intron;intron;intron;intron;intron;intron	transcript:ENST00000612683;transcript:ENST00000356657;transcript:ENST00000467076;transcript:ENST00000368356;transcript:ENST00000447866;transcript:ENST00000611010	FDPS;FDPS;FDPS;FDPS;FDPS;FDPS	168;168;168;168;168;168
1	155347706	155347882	0.014529	1	1.194444	12	2.4775	1.2831	exon;exon	transcript:ENST00000392403;transcript:ENST00000368346	ASH1L;ASH1L	176;176
1	155676584	155676733	0.013223	1	-1.031389	12	1.7742	2.8056	exon;exon;exon;exon;exon;exon;exon;exon;exon;exon;exon;exon;exon;exon	transcript:ENST00000454523;transcript:ENST00000443231;transcript:ENST00000405763;transcript:ENST00000368330;transcript:ENST00000295566;transcript:ENST00000407221;transcript:ENST00000359205;transcript:ENST00000404643;transcript:ENST00000355499;transcript:ENST00000361831;transcript:ENST00000347088;transcript:ENST00000368340;transcript:ENST00000311573;transcript:ENST00000368339	YY1AP1;YY1AP1;YY1AP1;YY1AP1;YY1AP1;YY1AP1;YY1AP1;YY1AP1;YY1AP1;YY1AP1;YY1AP1;YY1AP1;YY1AP1;YY1AP1	149;149;149;149;149;149;149;149;149;149;149;149;149;149
1	155764929	155765103	0.035783	1	-1.942333	10	1.4207	3.363	exon;exon;exon;exon;exon;exon	transcript:ENST00000622608;transcript:ENST00000361040;transcript:ENST00000271883;transcript:ENST00000437809;transcript:ENST00000615926;transcript:ENST00000368331	GON4L;GON4L;GON4L;GON4L;GON4L;GON4L	174;174;104;104;104;104
1	155978375	155978476	0.027603	1	1.157667	10	2.6943	1.5367	exon;exon;utr5;utr5	transcript:ENST00000313667;transcript:ENST00000361247;transcript:ENST00000471589;transcript:ENST00000361247	ARHGEF2;ARHGEF2;ARHGEF2;ARHGEF2	52;52;49;49
1	156035605	156035859	0.0057358	1	2.901875	16	4.7719	1.87	utr3	transcript:ENST00000368309	UBQLN4	254
1	156075291	156075402	0.019494	1	1.721333	10	3.1507	1.4293	utr3	transcript:ENST00000532414	MEX3A	111
1	156239654	156239766	0.034234	1	1.256944	12	3.2117	1.9547	utr3;utr3;utr3	transcript:ENST00000368277;transcript:ENST00000368273;transcript:ENST00000368279	PMF1;PMF1;PMF1	112;112;112
1	156249898	156250032	0.015804	1	-2.289231	13	2.0059	4.2951	utr3	transcript:ENST00000361813	SMG5	134
1	156250342	156250492	0.0096739	1	8.916	10	18.548	9.632	utr3	transcript:ENST00000361813	SMG5	150
1	156250512	156250673	0.025279	1	0.71381	21	4.0002	3.2863	exon;utr3;intron	transcript:ENST00000361813;transcript:ENST00000361813;transcript:ENST00000361813	SMG5;SMG5;SMG5	84;74;3
1	156539386	156539540	0.022675	1	-2.287843	17	1.3825	3.6704	exon;intron	transcript:ENST00000361170;transcript:ENST00000361170	IQGAP3;IQGAP3	151;3
1	156595735	156595847	0.014119	1	-0.608667	10	1.9453	2.554	exon;exon;exon	transcript:ENST00000415314;transcript:ENST00000438976;transcript:ENST00000368232	GPATCH4;GPATCH4;GPATCH4	112;112;112
1	156670027	156670385	0.02181	1	1.683	20	8.2675	6.5845	exon	transcript:ENST00000368223	NES	358
1	156672551	156672763	0.0064654	1	0.840769	13	3.0977	2.2569	exon	transcript:ENST00000368223	NES	212
1	156672935	156673030	0.0054447	1	2.942333	10	3.7733	0.831	exon	transcript:ENST00000368223	NES	95
1	156722343	156722496	0.029757	1	1.455667	10	3.4567	2.001	utr3	transcript:ENST00000313146	ISG20L2	153
1	156722518	156722682	6.088e-05	0.30421	-3.346667	12	1.6581	5.0047	utr3;utr3	transcript:ENST00000368219;transcript:ENST00000313146	ISG20L2;ISG20L2	80;164
1	156734325	156734467	0.0025022	1	3.419444	18	5.4909	2.0715	exon;exon	transcript:ENST00000519086;transcript:ENST00000368216	RRNAD1;RRNAD1	142;142
1	156738538	156738662	0.01471	1	0.972333	10	2.319	1.3467	exon;exon;exon;exon;exon	transcript:ENST00000420938;transcript:ENST00000412846;transcript:ENST00000434558;transcript:ENST00000368211;transcript:ENST00000361531	MRPL24;MRPL24;MRPL24;MRPL24;MRPL24	124;124;124;124;124
1	156742590	156742897	0.0020019	1	-2.149	10	1.9457	4.0947	utr3;utr3;utr3	transcript:ENST00000368209;transcript:ENST00000537739;transcript:ENST00000357325	HDGF;HDGF;HDGF	307;307;307
1	156743119	156743267	0.020956	1	-1.453611	12	1.9161	3.3697	utr3;utr3;utr3	transcript:ENST00000368209;transcript:ENST00000537739;transcript:ENST00000357325	HDGF;HDGF;HDGF	148;148;148
1	157060578	157060678	0.00020653	1	-2.537	10	1.4523	3.9893	.	.	.	0
1	157073700	157073881	0.026578	1	0.696	10	3.3603	2.6643	.	.	.	0
1	157709245	157709587	0.0066636	1	-0.844359	13	1.4238	2.2682	.	.	.	0
1	157709659	157709835	0.0071288	1	1.454	10	2.968	1.514	.	.	.	0
1	157710192	157710316	0.022798	1	1.191667	10	1.689	0.49733	.	.	.	0
1	158176086	158176261	0.002439	1	2.121333	10	3.2757	1.1543	.	.	.	0
1	158454277	158454602	0.032067	1	-0.622051	13	1.5551	2.1772	.	.	.	0
1	160213146	160213246	0.0021039	1	1.539	10	2.594	1.055	exon;exon;exon	transcript:ENST00000368076;transcript:ENST00000368077;transcript:ENST00000360472	PEA15;PEA15;PEA15	100;100;100
1	160279474	160279578	0.024625	1	-1.41	10	2.098	3.508	exon;utr3;utr3	transcript:ENST00000368072;transcript:ENST00000495624;transcript:ENST00000368072	PEX19;PEX19;PEX19	28;76;76
1	160894904	160894987	0.015323	1	3.216333	10	6.1703	2.954	.	.	.	0
1	160895899	160896016	0.045945	1	-2.201	10	1.6427	3.8437	.	.	.	0
1	161819636	161819814	0.034891	1	-0.775152	11	1.8376	2.6127	exon	transcript:ENST00000367942	ATF6	178
1	161958535	161958670	0.013223	1	1.005556	12	1.9197	0.91417	exon;utr3	transcript:ENST00000367942;transcript:ENST00000367942	ATF6;ATF6	119;16
1	162566105	162566324	0.034501	1	-1.296	10	1.4287	2.7247	exon;exon;exon;exon	transcript:ENST00000367924;transcript:ENST00000367925;transcript:ENST00000367926;transcript:ENST00000271469	UAP1;UAP1;UAP1;UAP1	219;219;219;219
1	165698264	165698386	0.0043255	1	3.850667	10	5.018	1.1673	exon;intron	transcript:ENST00000354775;transcript:ENST00000354775	ALDH9A1;ALDH9A1	9;113
1	167789586	167789767	0.004869	1	-1.254167	12	1.2714	2.5256	utr3;utr3	transcript:ENST00000392121;transcript:ENST00000359523	MPZL1;MPZL1	181;181
1	167790328	167790421	0.032368	1	2.448056	12	4.5497	2.1017	utr3;utr3	transcript:ENST00000392121;transcript:ENST00000359523	MPZL1;MPZL1	93;93
1	167935734	167935831	0.029757	1	-2.074333	10	5.9167	7.991	exon;exon;exon	transcript:ENST00000458574;transcript:ENST00000271373;transcript:ENST00000367846	MPC2;MPC2;MPC2	97;97;97
1	168045036	168045168	0.005996	1	1.337222	12	2.5578	1.2206	exon;exon;exon;exon	transcript:ENST00000367840;transcript:ENST00000312263;transcript:ENST00000367843;transcript:ENST00000432587	DCAF6;DCAF6;DCAF6;DCAF6	132;132;132;132
1	169106459	169106620	0.043805	1	1.21	12	4.5822	3.3722	utr5;utr5	transcript:ENST00000367815;transcript:ENST00000367816	ATP1B1;ATP1B1	161;161
1	169368061	169368259	0.00047819	1	-2.216667	13	1.4708	3.6874	utr5;utr5;utr5;utr5;utr5	transcript:ENST00000426663;transcript:ENST00000420531;transcript:ENST00000329281;transcript:ENST00000367808;transcript:ENST00000367807	BLZF1;BLZF1;BLZF1;BLZF1;BLZF1	23;198;198;198;198
1	171540050	171540224	0.0055966	1	1.413056	12	3.3306	1.9175	exon;exon;exon	transcript:ENST00000426496;transcript:ENST00000338920;transcript:ENST00000367742	PRRC2C;PRRC2C;PRRC2C	174;174;174
1	171592337	171592537	0.0018115	1	-3.489667	10	1.3207	4.8103	utr3;utr3;utr3;utr3	transcript:ENST00000495585;transcript:ENST00000426496;transcript:ENST00000338920;transcript:ENST00000367742	PRRC2C;PRRC2C;PRRC2C;PRRC2C	200;200;200;200
1	171762012	171762171	0.0024214	1	1.568205	13	2.8223	1.2541	.	.	.	0
1	171762468	171762623	0.010993	1	2.268667	10	4.0447	1.776	.	.	.	0
1	171785924	171786046	0.0084571	1	1.774103	13	3.1954	1.4213	exon;exon;exon	transcript:ENST00000361735;transcript:ENST00000367737;transcript:ENST00000362019	METTL13;METTL13;METTL13	122;122;122
1	172589558	172589709	0.0074511	1	1.382	10	2.7287	1.3467	exon;exon;exon;exon	transcript:ENST00000263688;transcript:ENST00000616058;transcript:ENST00000608151;transcript:ENST00000367723	SUCO;SUCO;SUCO;SUCO	151;151;151;151
1	173362485	173362699	0.038241	1	-1.666111	12	1.0633	2.7294	.	.	.	0
1	179095738	179095866	0.02109	1	1.83	10	5.063	3.233	utr3	transcript:ENST00000367627	TOR3A	128
1	179101412	179101561	0.020502	1	5.330238	14	8.8886	3.5583	utr3	transcript:ENST00000502732	ABL2	149
1	180502165	180502299	0.015959	1	-3.819667	10	2.0127	5.8323	exon;utr5	transcript:ENST00000367595;transcript:ENST00000367595	ACBD6;ACBD6	101;33
1	181088714	181088900	0.003419	1	2.416333	10	4.7187	2.3023	utr5	transcript:ENST00000367577	IER5	186
1	182335875	182335953	0.00083393	1	-3.598	10	2.428	6.026	.	.	.	0
1	182383519	182383856	0.0052019	1	0.892667	10	2.2627	1.37	utr3;utr3;utr3;utr3	transcript:ENST00000339526;transcript:ENST00000311223;transcript:ENST00000417584;transcript:ENST00000331872	GLUL;GLUL;GLUL;GLUL	337;337;337;337
1	183127232	183127390	0.047291	1	-1.006667	13	1.8167	2.8233	exon	transcript:ENST00000258341	LAMC1	158
1	183136445	183136530	0.025585	1	-0.573667	10	2.0603	2.634	exon	transcript:ENST00000258341	LAMC1	85
1	183553015	183553290	0.00027536	1	1.59746	21	3.2148	1.6173	exon;utr3;utr3;utr3;utr3	transcript:ENST00000507469;transcript:ENST00000515829;transcript:ENST00000507469;transcript:ENST00000347615;transcript:ENST00000367537	SMG7;SMG7;SMG7;SMG7;SMG7	186;89;89;89;89
1	184051741	184051869	0.00072833	1	-2.145	12	2.0833	4.2283	exon;exon;exon;utr5;utr5;utr5	transcript:ENST00000423085;transcript:ENST00000533373;transcript:ENST00000361641;transcript:ENST00000423085;transcript:ENST00000533373;transcript:ENST00000361641	TSEN15;TSEN15;TSEN15;TSEN15;TSEN15;TSEN15	114;114;114;10;14;14
1	184694155	184694313	0.0052019	1	-1.874	10	1.3007	3.1747	exon;exon	transcript:ENST00000367512;transcript:ENST00000318130	EDEM3;EDEM3	158;158
1	184795580	184795675	0.0007906	0.98521	6.971	10	9.7593	2.7883	exon	transcript:ENST00000367511	FAM129A	95
1	185227255	185227397	0.026951	1	3.591212	11	5.2473	1.6561	intron;intron	transcript:ENST00000367500;transcript:ENST00000367501	SWT1;SWT1	142;142
1	185300017	185300260	0.00060361	0.57666	3.899333	10	5.2253	1.326	exon;exon;intron	transcript:ENST00000367498;transcript:ENST00000367498;transcript:ENST00000367498	IVNS1ABP;IVNS1ABP;IVNS1ABP	113;44;86
1	186336497	186336648	0.0035349	1	1.366389	12	3.5914	2.225	exon	transcript:ENST00000367478	TPR	151
1	186420092	186420405	0.00018616	1	-3.6425	16	1.7254	5.3679	utr3;utr3	transcript:ENST00000287859;transcript:ENST00000367470	C1orf27;C1orf27	313;313
1	187563766	187563878	0.04282	1	-0.759667	10	2.4933	3.253	.	.	.	0
1	192247176	192247453	7.6804e-05	1	2.350952	14	3.4202	1.0693	.	.	.	0
1	193059204	193059334	8.4012e-05	1	-7.128333	10	6.4197	13.548	exon;exon;exon;exon;exon;exon;utr5;utr5;utr5;utr5;utr5	transcript:ENST00000367449;transcript:ENST00000367448;transcript:ENST00000367451;transcript:ENST00000367450;transcript:ENST00000367454;transcript:ENST00000367455;transcript:ENST00000367449;transcript:ENST00000367448;transcript:ENST00000367451;transcript:ENST00000367454;transcript:ENST00000367455	UCHL5;UCHL5;UCHL5;UCHL5;UCHL5;UCHL5;UCHL5;UCHL5;UCHL5;UCHL5;UCHL5	56;56;56;92;56;56;38;38;38;38;38
1	197103821	197104072	0.00080004	1	3.197949	13	4.2379	1.04	exon	transcript:ENST00000367409	ASPM	251
1	200176359	200176487	0.0032599	1	-1.690667	10	0.76367	2.4543	utr3;utr3	transcript:ENST00000544748;transcript:ENST00000367362	NR5A2;NR5A2	128;128
1	200409419	200409541	0.0014551	1	3.465556	15	4.6069	1.1413	exon;exon;exon	transcript:ENST00000367352;transcript:ENST00000367353;transcript:ENST00000294740	ZNF281;ZNF281;ZNF281	33;122;122
1	200898341	200898449	0.0031076	1	2.285	10	3.1167	0.83167	exon;exon;exon;exon	transcript:ENST00000413687;transcript:ENST00000367342;transcript:ENST00000451872;transcript:ENST00000532631	C1orf106;C1orf106;C1orf106;C1orf106	49;108;49;49
1	201877663	201877780	0.033258	1	-2.939333	10	1.61	4.5493	utr3	transcript:ENST00000361565	IPO9	117
1	202016325	202016499	0.014081	1	-1.574444	12	0.62444	2.1989	utr3	transcript:ENST00000367284	ELF3	174
1	202438968	202439090	0.030887	1	1.832667	10	4.051	2.2183	intron;intron	transcript:ENST00000608999;transcript:ENST00000391959	PPP1R12B;PPP1R12B	122;122
1	202586172	202586321	0.0039395	1	3.806667	10	5.198	1.3913	utr3;utr3	transcript:ENST00000608999;transcript:ENST00000391959	PPP1R12B;PPP1R12B	149;149
1	202950987	202951077	0.018005	1	0.829667	10	2.946	2.1163	exon;exon;exon;exon;utr5;utr5;utr5;utr5	transcript:ENST00000426229;transcript:ENST00000417068;transcript:ENST00000367254;transcript:ENST00000340990;transcript:ENST00000426229;transcript:ENST00000417068;transcript:ENST00000367254;transcript:ENST00000340990	ADIPOR1;ADIPOR1;ADIPOR1;ADIPOR1;ADIPOR1;ADIPOR1;ADIPOR1;ADIPOR1	83;83;83;83;7;7;7;7
1	203307384	203307463	0.0088747	1	-2.969667	10	1.65	4.6197	exon;utr3	transcript:ENST00000290551;transcript:ENST00000290551	BTG2;BTG2	54;25
1	203849714	203849961	0.010243	1	-1.227143	14	2.3831	3.6102	exon;exon;exon;exon;exon	transcript:ENST00000367210;transcript:ENST00000545588;transcript:ENST00000332127;transcript:ENST00000367212;transcript:ENST00000367214	ZC3H11A;ZC3H11A;ZC3H11A;ZC3H11A;ZC3H11A	247;247;247;247;247
1	204125889	204126005	0.0019818	1	1.21	13	2.9779	1.7679	exon;exon	transcript:ENST00000618875;transcript:ENST00000367204	SOX13;SOX13	116;116
1	206470459	206470562	0.00057154	1	3.208667	10	5.5723	2.3637	promoter;promoter;promoter;promoter;utr5;utr5;utr5	transcript:ENST00000579827;transcript:ENST00000581977;transcript:ENST00000584998;transcript:ENST00000578328;transcript:ENST00000581977;transcript:ENST00000584998;transcript:ENST00000578328	IKBKE;IKBKE;IKBKE;IKBKE;IKBKE;IKBKE;IKBKE	35;35;35;35;68;68;68
1	206493037	206493102	0.039876	1	1.227333	10	3.2183	1.991	exon;exon;exon	transcript:ENST00000581977;transcript:ENST00000584998;transcript:ENST00000578328	IKBKE;IKBKE;IKBKE	65;65;65
1	207068159	207068292	0.035783	1	2.195333	10	3.1307	0.93533	exon;exon;intron;intron	transcript:ENST00000367079;transcript:ENST00000367080;transcript:ENST00000367079;transcript:ENST00000367080	PFKFB2;PFKFB2;PFKFB2;PFKFB2	130;130;3;3
1	209837015	209837145	0.0047454	1	3.496667	10	4.7853	1.2887	exon	transcript:ENST00000491415	DIEXF	130
1	210859298	210859466	0.010097	1	-1.414333	10	1.1303	2.5447	intron;intron	transcript:ENST00000367007;transcript:ENST00000271751	KCNH1;KCNH1	168;168
1	211660772	211660871	0.024625	1	-0.426333	10	1.0877	1.514	intron	transcript:ENST00000540251	NEK2	99
1	212619399	212619618	0.044359	1	1.551	10	3.6783	2.1273	exon;exon;exon;exon;exon;exon;utr3;utr3;utr3;utr3;utr3	transcript:ENST00000613104;transcript:ENST00000366985;transcript:ENST00000341491;transcript:ENST00000613954;transcript:ENST00000366987;transcript:ENST00000366981;transcript:ENST00000613104;transcript:ENST00000366985;transcript:ENST00000341491;transcript:ENST00000613954;transcript:ENST00000366987	ATF3;ATF3;ATF3;ATF3;ATF3;ATF3;ATF3;ATF3;ATF3;ATF3;ATF3	156;156;156;156;156;136;63;56;63;63;63
1	212897599	212897810	0.022996	1	0.766667	13	2.0164	1.2497	utr3	transcript:ENST00000366971	FLVCR1	211
1	213240802	213240975	0.014529	1	-1.903056	12	1.8658	3.7689	exon;exon;exon;exon;exon;exon	transcript:ENST00000366959;transcript:ENST00000366960;transcript:ENST00000543470;transcript:ENST00000614059;transcript:ENST00000543354;transcript:ENST00000615329	RPS6KC1;RPS6KC1;RPS6KC1;RPS6KC1;RPS6KC1;RPS6KC1	173;173;173;173;173;104
1	214281198	214281293	0.0020296	1	-6.636667	12	2.5894	9.2261	exon;utr5;promoter	transcript:ENST00000366957;transcript:ENST00000366957;transcript:ENST00000366957	SMYD2;SMYD2;SMYD2	39;22;34
1	214640610	214640791	0.0084977	1	-1.539333	10	1.89	3.4293	exon	transcript:ENST00000366955	CENPF	181
1	214641656	214642038	0.014152	1	-1.084615	13	2.3577	3.4423	exon	transcript:ENST00000366955	CENPF	382
1	214642078	214642315	0.017153	1	-0.920769	13	1.5662	2.4869	exon	transcript:ENST00000366955	CENPF	237
1	214646154	214646388	0.005712	1	-0.922667	15	2.9771	3.8998	exon	transcript:ENST00000366955	CENPF	234
1	217620109	217620375	0.028081	1	-1.015	12	1.3481	2.3631	exon;exon	transcript:ENST00000366934;transcript:ENST00000366935	GPATCH2;GPATCH2	266;266
1	217850512	217850649	0.039876	1	0.763	10	3.9287	3.1657	intron	transcript:ENST00000366933	SPATA17	137
1	219610492	219610607	0.013549	1	0.878667	10	2.6133	1.7347	exon;exon	transcript:ENST00000367211;transcript:ENST00000636126	ZC3H11B;ZC3H11B	115;115
1	220266960	220267188	6.542e-05	1	1.787949	13	3.0385	1.2505	intron	transcript:ENST00000358951	RAB3GAP2	228
1	220267609	220267697	0.020278	1	0.623	10	1.9117	1.2887	intron	transcript:ENST00000358951	RAB3GAP2	88
1	220813395	220813586	0.0068191	1	3.464	10	7.027	3.563	exon;exon;utr3;utr3	transcript:ENST00000407981;transcript:ENST00000366910;transcript:ENST00000407981;transcript:ENST00000366910	MARC1;MARC1;MARC1;MARC1	23;23;168;168
1	220813964	220814192	0.038388	1	-0.513148	18	1.8854	2.3985	utr3;utr3	transcript:ENST00000407981;transcript:ENST00000366910	MARC1;MARC1	228;228
1	222628098	222628366	0.011276	1	-1.4575	12	2.0067	3.4642	exon;exon	transcript:ENST00000344507;transcript:ENST00000344922	MIA3;MIA3	268;268
1	222628667	222628791	0.032054	1	-0.794	10	1.7857	2.5797	exon;exon;exon	transcript:ENST00000354906;transcript:ENST00000344507;transcript:ENST00000344922	MIA3;MIA3;MIA3	124;27;124
1	222628811	222628940	0.024625	1	0.725	10	2.4703	1.7453	exon;exon	transcript:ENST00000354906;transcript:ENST00000344922	MIA3;MIA3	129;129
1	223005398	223005529	0.0010594	1	-4.909524	14	1.2126	6.1221	exon	transcript:ENST00000284476	DISP1	131
1	223864810	223864905	0.0047454	1	2.347667	10	3.1357	0.788	.	.	.	0
1	224183257	224183304	0.013549	1	-1.649667	10	3.7407	5.3903	utr5;utr5	transcript:ENST00000391877;transcript:ENST00000323699	DEGS1;DEGS1	39;47
1	225497581	225497798	0.025013	1	-1.173333	12	1.9081	3.0814	exon;exon;exon;utr3;utr3;utr3	transcript:ENST00000366843;transcript:ENST00000635051;transcript:ENST00000366844;transcript:ENST00000366843;transcript:ENST00000635051;transcript:ENST00000366844	ENAH;ENAH;ENAH;ENAH;ENAH;ENAH	24;24;24;193;193;193
1	225828754	225828896	4.4154e-05	1	-7.510606	11	3.5745	11.085	exon;exon;exon;exon;exon	transcript:ENST00000366837;transcript:ENST00000614058;transcript:ENST00000448202;transcript:ENST00000272167;transcript:ENST00000445856	EPHX1;EPHX1;EPHX1;EPHX1;EPHX1	142;142;142;142;142
1	225988014	225988134	0.047579	1	-0.685667	10	3.2767	3.9623	exon	transcript:ENST00000272091	SDE2	120
1	226159227	226159318	0.0020495	1	-2.524615	13	1.5738	4.0985	exon	transcript:ENST00000366812	ACBD3	91
1	226983762	226983852	0.00049798	1	-1.678788	11	1.3085	2.9873	exon;exon;exon	transcript:ENST00000366777;transcript:ENST00000366778;transcript:ENST00000366779	ADCK3;ADCK3;ADCK3	90;90;90
1	226986786	226986959	0.0045311	1	-1.091667	10	1.612	2.7037	utr3;utr3;utr3	transcript:ENST00000366777;transcript:ENST00000366778;transcript:ENST00000366779	ADCK3;ADCK3;ADCK3	173;173;173
1	227112699	227112868	0.02109	1	-1.303667	10	2.3343	3.638	exon;exon;exon	transcript:ENST00000366764;transcript:ENST00000366769;transcript:ENST00000334218	CDC42BPA;CDC42BPA;CDC42BPA	169;169;169
1	227759323	227759475	0.001048	1	1.204444	12	2.8108	1.6064	exon;exon;exon;exon;exon;exon;exon;exon	transcript:ENST00000478768;transcript:ENST00000606873;transcript:ENST00000617596;transcript:ENST00000426344;transcript:ENST00000418653;transcript:ENST00000315781;transcript:ENST00000366759;transcript:ENST00000366760	SNAP47;SNAP47;SNAP47;SNAP47;SNAP47;SNAP47;SNAP47;SNAP47	152;152;152;152;152;152;152;152
1	228103136	228103271	0.00019723	1	-2.988462	13	2.7015	5.69	exon;utr5	transcript:ENST00000272139;transcript:ENST00000272139	C1orf35;C1orf35	91;44
1	228140277	228140342	0.0077863	1	2.326667	10	6.263	3.9363	exon;exon;exon;exon;utr5;utr5;utr5;utr5;utr5;utr5;utr5	transcript:ENST00000366723;transcript:ENST00000453943;transcript:ENST00000366728;transcript:ENST00000391865;transcript:ENST00000366723;transcript:ENST00000453943;transcript:ENST00000366728;transcript:ENST00000312726;transcript:ENST00000366726;transcript:ENST00000391865;transcript:ENST00000366730	GUK1;GUK1;GUK1;GUK1;GUK1;GUK1;GUK1;GUK1;GUK1;GUK1;GUK1	40;40;40;40;1;5;13;13;14;25;25
1	228494117	228494229	0.039876	1	1.412	10	2.52	1.108	utr3	transcript:ENST00000305943	RNF187	112
1	229452543	229452637	0.0012281	1	2.880833	12	3.8408	0.96	exon	transcript:ENST00000261396	NUP133	94
1	229558593	229558659	0.041325	1	1.169	10	2.8047	1.6357	exon;utr5	transcript:ENST00000344517;transcript:ENST00000344517	ABCB10;ABCB10	59;7
1	230203151	230203279	0.015323	1	-1.254	10	1.3417	2.5957	exon	transcript:ENST00000366672	GALNT2	128
1	230279464	230279647	0.046046	1	-1.348571	14	1.9188	3.2674	utr3	transcript:ENST00000366672	GALNT2	183
1	230280526	230280678	0.006552	1	-1.333667	20	2.0628	3.3965	utr3	transcript:ENST00000366672	GALNT2	152
1	230280685	230280808	0.0024491	1	-5.088333	12	1.3686	6.4569	utr3	transcript:ENST00000366672	GALNT2	123
1	230691415	230691562	0.04613	1	-1.21303	11	1.1136	2.3267	exon;exon;exon	transcript:ENST00000534989;transcript:ENST00000366668;transcript:ENST00000366669	COG2;COG2;COG2	147;147;147
1	231021464	231021708	0.00087945	1	1.850667	10	2.425	0.57433	intron	transcript:ENST00000366654	FAM89A	244
1	231528691	231528801	0.028897	1	-2.526667	12	1.2808	3.8075	utr5;utr5	transcript:ENST00000413309;transcript:ENST00000366639	TSNAX;TSNAX	110;110
1	233362055	233362144	0.0099068	1	2.238333	12	3.3089	1.0706	exon;exon	transcript:ENST00000366624;transcript:ENST00000366623	RP5-862P8.2;RP5-862P8.2	89;89
1	234609902	234610035	0.008979	1	3.232222	12	5.3517	2.1194	promoter;promoter	transcript:ENST00000366609;transcript:ENST00000366610	IRF2BP2;IRF2BP2	133;133
1	235181652	235181839	0.00010807	1	1.801176	17	2.8135	1.0124	exon;exon;exon;exon	transcript:ENST00000444620;transcript:ENST00000349213;transcript:ENST00000264183;transcript:ENST00000366603	ARID4B;ARID4B;ARID4B;ARID4B	187;187;187;187
1	235181873	235182040	0.046215	1	-1.569722	12	2.4931	4.0628	exon;exon;exon;exon	transcript:ENST00000444620;transcript:ENST00000349213;transcript:ENST00000264183;transcript:ENST00000366603	ARID4B;ARID4B;ARID4B;ARID4B	167;167;167;167
1	235649691	235649802	0.034234	1	-1.984722	12	1.8447	3.8294	utr5;utr5;utr5	transcript:ENST00000366598;transcript:ENST00000450593;transcript:ENST00000391854	GNG4;GNG4;GNG4	111;111;111
1	236889203	236889331	0.01471	1	1.714	10	3.1277	1.4137	exon;exon;exon	transcript:ENST00000366576;transcript:ENST00000366577;transcript:ENST00000535889	MTR;MTR;MTR	128;128;128
1	240654402	240654538	0.043805	1	0.775	12	2.2978	1.5228	.	.	.	0
1	243165524	243165780	0.00023203	0.8157	1.279333	10	2.9297	1.6503	exon;exon;exon;exon	transcript:ENST00000336415;transcript:ENST00000366543;transcript:ENST00000366544;transcript:ENST00000366542	CEP170;CEP170;CEP170;CEP170	256;256;256;256
1	243191076	243191260	0.0059613	1	1.268333	10	1.971	0.70267	exon;exon;exon;exon	transcript:ENST00000336415;transcript:ENST00000366543;transcript:ENST00000366544;transcript:ENST00000366542	CEP170;CEP170;CEP170;CEP170	184;184;184;184
1	244054308	244054424	0.0030462	1	2.309487	13	3.4636	1.1541	exon;exon	transcript:ENST00000358704;transcript:ENST00000622512	ZBTB18;ZBTB18	116;116
1	244708378	244708493	0.04613	1	2.422121	11	4.2385	1.8164	utr3	transcript:ENST00000302550	DESI2	115
1	244852223	244852563	0.047549	1	1.51	11	2.6385	1.1285	utr3	transcript:ENST00000444376	HNRNPU	340
1	244861466	244861698	0.031469	1	1.510556	12	2.595	1.0844	intron;intron;intron	transcript:ENST00000440865;transcript:ENST00000283179;transcript:ENST00000444376	HNRNPU;HNRNPU;HNRNPU	232;232;232
1	244863784	244863950	0.039303	1	1.778333	12	10.63	8.8514	exon;exon	transcript:ENST00000283179;transcript:ENST00000444376	HNRNPU;HNRNPU	166;166
1	244864081	244864168	0.030887	1	-2.696667	10	10.544	13.241	exon;exon	transcript:ENST00000283179;transcript:ENST00000444376	HNRNPU;HNRNPU	87;87
1	246565993	246566153	0.047579	1	-1.597333	10	1.7807	3.378	exon;utr5	transcript:ENST00000366514;transcript:ENST00000366514	TFB2M;TFB2M	145;15
1	246850408	246850658	0.00021188	0.51896	-1.819804	17	2.0343	3.8541	exon;exon	transcript:ENST00000326225;transcript:ENST00000366508	AHCTF1;AHCTF1	250;250
1	248848491	248848700	0.014408	1	1.175238	21	2.5121	1.3368	exon;utr3	transcript:ENST00000306562;transcript:ENST00000306562	ZNF672;ZNF672	142;67
2	3498598	3498905	0.0010648	1	-1.235385	13	1.7915	3.0269	utr3;utr3;utr3	transcript:ENST00000415131;transcript:ENST00000382093;transcript:ENST00000327435	ADI1;ADI1;ADI1	245;307;307
2	3519428	3519533	0.0052019	1	1.049	10	1.9823	0.93333	exon;utr5	transcript:ENST00000327435;transcript:ENST00000327435	ADI1;ADI1	59;46
2	8682222	8682358	0.0022106	1	0.662667	10	1.5227	0.86	exon;exon;exon	transcript:ENST00000331129;transcript:ENST00000396290;transcript:ENST00000234091	ID2;ID2;ID2	136;136;136
2	8731186	8731402	0.04039	1	1.207222	12	2.3981	1.1908	exon;exon	transcript:ENST00000473731;transcript:ENST00000256707	KIDINS220;KIDINS220	216;216
2	9868300	9868410	0.025585	1	2.879	10	4.325	1.446	exon	transcript:ENST00000263663	TAF1B	110
2	10303107	10303164	0.049261	1	-6.984	10	9.8123	16.796	utr5;utr5	transcript:ENST00000307845;transcript:ENST00000423674	HPCAL1;HPCAL1	57;57
2	10784001	10784214	0.028663	1	-1.619	10	1.6477	3.2667	utr3;utr3;utr3;utr3;utr3;utr3;utr3	transcript:ENST00000404824;transcript:ENST00000381611;transcript:ENST00000404371;transcript:ENST00000617249;transcript:ENST00000540494;transcript:ENST00000272227;transcript:ENST00000381661	PDIA6;PDIA6;PDIA6;PDIA6;PDIA6;PDIA6;ATP6V1C2	213;213;213;213;213;213;213
2	20448182	20448272	0.015323	1	1.459	10	2.4587	0.99967	utr3	transcript:ENST00000272233	RHOB	90
2	20619078	20619226	2.3826e-06	0.94972	2.201754	19	3.617	1.4153	exon	transcript:ENST00000304031	HS1BP3	148
2	26034284	26034384	0.014119	1	2.189333	10	4.251	2.0617	utr5	transcript:ENST00000264710	RAB10	100
2	26394221	26394340	0.0043255	1	-3.188333	10	2.8933	6.0817	utr3;utr3	transcript:ENST00000260585;transcript:ENST00000613142	EPT1;EPT1	119;119
2	26786210	26786277	0.0041284	1	-2.028667	10	1.898	3.9267	exon;exon	transcript:ENST00000233505;transcript:ENST00000335756	CENPA;CENPA	67;67
2	27212175	27212330	0.011959	1	4.239	10	8.426	4.187	exon;exon;utr5;utr5;utr5;utr5;utr5;utr5;utr5;utr5	transcript:ENST00000611786;transcript:ENST00000380171;transcript:ENST00000611786;transcript:ENST00000380171;transcript:ENST00000442731;transcript:ENST00000430186;transcript:ENST00000428518;transcript:ENST00000414408;transcript:ENST00000432106;transcript:ENST00000310574	ATRAID;ATRAID;ATRAID;ATRAID;SLC5A6;SLC5A6;SLC5A6;SLC5A6;SLC5A6;SLC5A6	127;127;28;28;28;28;28;28;28;28
2	27342937	27343138	0.019152	1	-1.055833	12	0.86417	1.92	exon;exon;exon;exon	transcript:ENST00000457748;transcript:ENST00000622534;transcript:ENST00000264720;transcript:ENST00000359541	GTF3C2;GTF3C2;GTF3C2;GTF3C2	148;201;201;201
2	27384955	27385068	0.003419	1	-4.084667	10	4.7383	8.823	exon	transcript:ENST00000344034	PPM1G	113
2	27627330	27627569	0.012464	1	-1.676875	16	1.1215	2.7983	exon;exon	transcript:ENST00000394775;transcript:ENST00000324364	CCDC121;CCDC121	239;239
2	28414650	28414781	0.030887	1	-2.56	10	0.953	3.513	utr3;utr3	transcript:ENST00000264716;transcript:ENST00000379619	FOSL2;FOSL2	131;131
2	28894741	28894915	3.9111e-05	0.35796	-1.880392	17	1.7496	3.63	exon	transcript:ENST00000407426	WDR43	174
2	32203456	32203601	0.0074511	1	1.881333	10	3.059	1.1777	intron;intron;intron;intron;intron	transcript:ENST00000406369;transcript:ENST00000282587;transcript:ENST00000379343;transcript:ENST00000435660;transcript:ENST00000357055	SLC30A6;SLC30A6;SLC30A6;SLC30A6;SLC30A6	145;145;145;145;145
2	32278059	32278135	0.04282	1	-3.930333	10	3.565	7.4953	utr5	transcript:ENST00000238831	YIPF4	76
2	33585327	33585433	0.024625	1	2.454333	10	6.8877	4.4333	exon	transcript:ENST00000238823	FAM98A	106
2	36356323	36356371	0.0059613	1	-2.459667	10	3.0463	5.506	exon	transcript:ENST00000280527	CRIM1	48
2	36597896	36597990	0.013549	1	0.980667	10	2.4647	1.484	exon;exon	transcript:ENST00000405912;transcript:ENST00000379245	FEZ2;FEZ2	94;94
2	37098177	37098316	3.0066e-09	0.0043507	-13.675238	14	2.7352	16.41	utr3;utr3	transcript:ENST00000281932;transcript:ENST00000409774	GPATCH11;GPATCH11	139;139
2	38802755	38802918	0.00060237	1	2.102727	11	2.93	0.82727	exon;exon;intron;intron	transcript:ENST00000452978;transcript:ENST00000457308;transcript:ENST00000452978;transcript:ENST00000457308	DHX57;DHX57;DHX57;DHX57	160;160;3;3
2	39250515	39250644	0.015323	1	1.758667	10	2.5093	0.75067	exon;exon;exon;utr3;utr3;utr3	transcript:ENST00000341681;transcript:ENST00000437545;transcript:ENST00000263881;transcript:ENST00000341681;transcript:ENST00000437545;transcript:ENST00000263881	MAP4K3;MAP4K3;MAP4K3;MAP4K3;MAP4K3;MAP4K3	27;27;27;102;102;102
2	42054185	42054250	0.0092666	1	2.102333	10	4.2177	2.1153	exon	transcript:ENST00000294964	PKDCC	65
2	42054773	42055018	3.7808e-05	0.22133	2.711746	21	4.0906	1.3789	exon;intron	transcript:ENST00000294964;transcript:ENST00000294964	PKDCC;PKDCC	78;167
2	42303137	42303419	0.044359	1	1.604333	10	3.4	1.7957	exon;exon;exon;exon;exon;exon;intron;intron;intron	transcript:ENST00000401738;transcript:ENST00000401738;transcript:ENST00000402711;transcript:ENST00000402711;transcript:ENST00000318522;transcript:ENST00000318522;transcript:ENST00000401738;transcript:ENST00000402711;transcript:ENST00000318522	EML4;EML4;EML4;EML4;EML4;EML4;EML4;EML4;EML4	92;105;92;105;92;105;85;85;85
2	43552219	43552298	0.01471	1	-1.873667	10	0.327	2.2007	exon;exon;exon;exon	transcript:ENST00000402360;transcript:ENST00000405006;transcript:ENST00000407351;transcript:ENST00000405975	THADA;THADA;THADA;THADA	79;79;79;79
2	43901404	43901521	0.045945	1	1.434333	10	2.373	0.93867	exon	transcript:ENST00000260665	LRPPRC	117
2	46385360	46385581	0.034501	1	0.782667	10	2.14	1.3573	utr3	transcript:ENST00000263734	EPAS1	221
2	46759468	46759586	0.014119	1	-0.892	10	1.198	2.09	exon;exon	transcript:ENST00000394861;transcript:ENST00000306503	SOCS5;SOCS5	118;118
2	46941443	46941526	0.019494	1	-2.704667	10	1.255	3.9597	utr5;utr5;utr5;utr5	transcript:ENST00000394850;transcript:ENST00000319190;transcript:ENST00000409147;transcript:ENST00000409207	TTC7A;TTC7A;MCFD2;MCFD2	83;83;83;83
2	47379807	47379967	0.0066434	1	-1.154722	12	1.6497	2.8044	exon;exon	transcript:ENST00000263735;transcript:ENST00000405271	EPCAM;EPCAM	160;160
2	53865164	53865341	0.0021039	1	2.366	10	2.79	0.424	utr3	transcript:ENST00000404125	PSME4	177
2	54631236	54631337	0.020278	1	-0.511667	10	2.0573	2.569	exon;exon;exon	transcript:ENST00000333896;transcript:ENST00000615901;transcript:ENST00000356805	SPTBN1;SPTBN1;SPTBN1	101;101;101
2	58251958	58252070	0.00024586	1	1.326333	10	2.9483	1.622	.	.	.	0
2	60735418	60735541	0.038469	1	-2.549333	10	0.956	3.5053	.	.	.	0
2	61178858	61178978	0.00089119	1	-3.638718	13	2.5033	6.1421	utr5;utr5	transcript:ENST00000394457;transcript:ENST00000357022	AHSA2;AHSA2	120;120
2	61348310	61348471	0.0051715	1	0.930222	15	2.3573	1.4271	exon	transcript:ENST00000398571	USP34	161
2	63045946	63046106	0.0043255	1	-3.096667	10	1.477	4.5737	utr3;utr3	transcript:ENST00000263991;transcript:ENST00000431489	EHBP1;EHBP1	160;160
2	65205381	65205598	0.011276	1	1.251389	12	3.8536	2.6022	.	.	.	0
2	65270410	65270606	0.0062358	1	1.018333	10	3.0993	2.081	utr3	transcript:ENST00000260641	ACTR2	196
2	68157865	68158029	0.00013579	0.8157	-4.338519	18	8.5613	12.9	exon;utr5	transcript:ENST00000263657;transcript:ENST00000263657	PNO1;PNO1	95;69
2	69463547	69463645	0.0042281	1	-8.365	12	23.413	31.778	utr3	transcript:ENST00000606389	AAK1	98
2	69880562	69880723	0.015959	1	1.798667	10	3.4553	1.6567	utr3	transcript:ENST00000282570	GMCL1	161
2	70811328	70811452	0.037204	1	1.239722	12	3.0608	1.8211	intron;intron	transcript:ENST00000426626;transcript:ENST00000272367	CLEC4F;CLEC4F	124;124
2	71068338	71068458	0.0071288	1	5.615667	10	7.289	1.6733	utr5;utr5;utr5	transcript:ENST00000531934;transcript:ENST00000455662;transcript:ENST00000613852	NAGK;NAGK;NAGK	120;120;120
2	71133045	71133281	0.029734	1	0.429167	12	2.4542	2.025	exon;exon	transcript:ENST00000498451;transcript:ENST00000244230	MPHOSPH10;MPHOSPH10	236;236
2	72134822	72134910	0.0062358	1	-3.077333	10	1.7143	4.7917	exon;exon;exon;exon	transcript:ENST00000474509;transcript:ENST00000412253;transcript:ENST00000001146;transcript:ENST00000546307	CYP26B1;CYP26B1;CYP26B1;CYP26B1	60;88;88;88
2	72575523	72575665	0.0012046	1	3.134333	10	4.5567	1.4223	exon;exon;exon	transcript:ENST00000410104;transcript:ENST00000634650;transcript:ENST00000272427	EXOC6B;EXOC6B;EXOC6B	142;142;142
2	72888086	72888188	0.044359	1	2.468667	10	5.099	2.6303	intron	transcript:ENST00000234454	SPR	102
2	73075606	73075706	0.01247	1	1.251	10	2.868	1.617	exon;exon	transcript:ENST00000258098;transcript:ENST00000486777	RAB11FIP5;RAB11FIP5	100;100
2	73243022	73243127	0.029724	1	0.893636	11	3.3509	2.4573	exon;exon;exon;exon;exon	transcript:ENST00000626868;transcript:ENST00000399032;transcript:ENST00000258091;transcript:ENST00000539919;transcript:ENST00000540468	CCT7;CCT7;CCT7;CCT7;CCT7	82;105;105;105;105
2	73946720	73946830	0.003419	1	1.678333	10	2.5433	0.865	exon;exon;exon	transcript:ENST00000348222;transcript:ENST00000264093;transcript:ENST00000629438	DGUOK;DGUOK;DGUOK	110;110;110
2	74370187	74370325	0.033258	1	-0.753667	10	3.283	4.0367	exon;exon;exon;exon;exon;exon;exon;exon	transcript:ENST00000409567;transcript:ENST00000409868;transcript:ENST00000409240;transcript:ENST00000409438;transcript:ENST00000633691;transcript:ENST00000628224;transcript:ENST00000394003;transcript:ENST00000361874	DCTN1;DCTN1;DCTN1;DCTN1;DCTN1;DCTN1;DCTN1;DCTN1	138;138;138;138;138;138;138;138
2	74530944	74531095	0.0081296	1	1.885	12	3.4111	1.5261	exon;exon	transcript:ENST00000437202;transcript:ENST00000258080	HTRA2;HTRA2	151;151
2	75493301	75493495	0.00035824	1	2.097167	20	4.3602	2.263	exon;exon;exon;exon;exon;exon;exon	transcript:ENST00000452003;transcript:ENST00000432649;transcript:ENST00000410071;transcript:ENST00000410010;transcript:ENST00000410113;transcript:ENST00000233712;transcript:ENST00000393913	EVA1A;EVA1A;EVA1A;EVA1A;EVA1A;EVA1A;EVA1A	104;194;194;194;194;194;194
2	75655063	75655311	0.00054107	1	3.002333	10	5.465	2.4627	exon;exon;exon;exon;utr3;utr3;utr3	transcript:ENST00000453233;transcript:ENST00000476622;transcript:ENST00000409374;transcript:ENST00000393909;transcript:ENST00000393909;transcript:ENST00000453233;transcript:ENST00000409374	MRPL19;MRPL19;MRPL19;MRPL19;MRPL19;MRPL19;MRPL19	222;67;222;222;26;26;26
2	75710769	75710876	0.026078	1	-2.462121	11	1.9682	4.4303	exon;exon;exon;exon;exon;utr5;utr5;utr5;utr5;utr5	transcript:ENST00000470503;transcript:ENST00000442309;transcript:ENST00000409857;transcript:ENST00000541687;transcript:ENST00000321027;transcript:ENST00000470503;transcript:ENST00000442309;transcript:ENST00000409857;transcript:ENST00000541687;transcript:ENST00000321027	GCFC2;GCFC2;GCFC2;GCFC2;GCFC2;GCFC2;GCFC2;GCFC2;GCFC2;GCFC2	86;86;86;86;86;21;21;21;21;21
2	84423622	84423693	0.028663	1	-0.943333	10	1.5833	2.5267	utr3	transcript:ENST00000393868	SUCLG1	71
2	85133795	85133918	0.024625	1	-2.136667	10	1.4723	3.609	exon	transcript:ENST00000282111	TCF7L1	123
2	85318678	85318829	0.014081	1	-0.9125	12	1.7706	2.6831	utr3;utr3;utr3	transcript:ENST00000398263;transcript:ENST00000377386;transcript:ENST00000282120	TGOLN2;TGOLN2;TGOLN2	151;151;151
2	85319247	85319388	0.0092666	1	-1.413333	10	2.6653	4.0787	utr3;utr3;utr3	transcript:ENST00000398263;transcript:ENST00000377386;transcript:ENST00000282120	TGOLN2;TGOLN2;TGOLN2	141;141;141
2	85342307	85342397	0.0012685	1	4.616	10	7.6743	3.0583	utr3	transcript:ENST00000295802	RETSAT	90
2	85342801	85342908	2.956e-06	0.10268	-3.965556	12	1.015	4.9806	utr3;utr3	transcript:ENST00000449375;transcript:ENST00000295802	RETSAT;RETSAT	107;107
2	85343055	85343294	0.024171	1	-1.943571	14	1.9069	3.8505	exon;exon;utr3;utr3	transcript:ENST00000449375;transcript:ENST00000295802;transcript:ENST00000449375;transcript:ENST00000295802	RETSAT;RETSAT;RETSAT;RETSAT	53;53;186;186
2	85544881	85545052	9.1932e-06	0.10592	-2.836	10	1.774	4.61	utr3;utr3	transcript:ENST00000233838;transcript:ENST00000306434	GGCX;MAT2A	171;171
2	85549401	85549522	0.00016323	1	5.125667	10	8.223	3.0973	utr3	transcript:ENST00000233838	GGCX	121
2	86106260	86106343	0.03329	1	1.5975	12	4.43	2.8325	exon;exon;exon	transcript:ENST00000627371;transcript:ENST00000409783;transcript:ENST00000254630	PTCD3;PTCD3;PTCD3	83;83;83
2	86212525	86212699	0.016768	1	-1.303939	11	1.6973	3.0012	utr3;utr3	transcript:ENST00000337109;transcript:ENST00000254644	MRPL35;MRPL35	174;174
2	86442114	86442208	0.032054	1	0.852667	10	2.744	1.8913	exon;exon;exon;exon;exon;exon	transcript:ENST00000427678;transcript:ENST00000409064;transcript:ENST00000312912;transcript:ENST00000542128;transcript:ENST00000409556;transcript:ENST00000452034	KDM3A;KDM3A;KDM3A;KDM3A;KDM3A;KDM3A	94;94;94;94;94;94
2	86623701	86623769	0.045945	1	2.054333	10	4.1247	2.0703	utr5;utr5	transcript:ENST00000237455;transcript:ENST00000604011	RNF103;RNF103-CHMP3	68;68
2	87972666	87972755	0.02193	1	-1.460333	10	2.4797	3.94	.	.	.	0
2	88575212	88575402	0.038114	1	0.916667	13	2.0392	1.1226	exon;exon;exon	transcript:ENST00000415570;transcript:ENST00000303236;transcript:ENST00000419748	EIF2AK3;EIF2AK3;EIF2AK3	190;190;190
2	96253399	96253580	0.034501	1	1.740333	10	3.077	1.3367	utr3;utr3	transcript:ENST00000432959;transcript:ENST00000258439	TMEM127;TMEM127	181;181
2	96266403	96266476	0.039876	1	-1.418333	10	0.92	2.3383	exon	transcript:ENST00000488633	CIAO1	73
2	96268553	96268734	0.026509	1	-1.557778	12	1.4283	2.9861	exon;intron	transcript:ENST00000488633;transcript:ENST00000488633	CIAO1;CIAO1	105;76
2	96301558	96301691	0.02109	1	-0.766	10	2.113	2.879	exon	transcript:ENST00000323853	SNRNP200	133
2	96343169	96343302	0.0059613	1	-1.704667	10	1.784	3.4887	exon;exon;exon;exon	transcript:ENST00000455200;transcript:ENST00000435975;transcript:ENST00000427946;transcript:ENST00000240423	NCAPH;NCAPH;NCAPH;NCAPH	133;133;133;133
2	96498305	96498385	0.028663	1	0.909	10	2.1257	1.2167	exon;exon;exon	transcript:ENST00000435380;transcript:ENST00000310865;transcript:ENST00000451794	NEURL3;NEURL3;NEURL3	80;80;80
2	96594837	96595083	0.011958	1	-1.783333	16	1.5417	3.325	utr3	transcript:ENST00000431828	KANSL3	246
2	96595236	96595380	0.017329	1	0.91	14	1.6838	0.77381	utr3	transcript:ENST00000431828	KANSL3	144
2	98206864	98207024	7.0206e-05	0.46301	3.201667	12	4.4414	1.2397	intron	transcript:ENST00000477737	VWA3B	160
2	98552793	98552911	0.047579	1	1.531333	10	2.7067	1.1753	exon;exon;exon;exon;exon	transcript:ENST00000523221;transcript:ENST00000409540;transcript:ENST00000074304;transcript:ENST00000409851;transcript:ENST00000409016	INPP4A;INPP4A;INPP4A;INPP4A;INPP4A	118;118;118;118;118
2	98606920	98607198	0.033258	1	-4.284333	10	0.69067	4.975	intron;intron	transcript:ENST00000409997;transcript:ENST00000328709	COA5;COA5	278;278
2	98623360	98623495	0.0043255	1	2.821333	10	3.813	0.99167	utr3;utr3	transcript:ENST00000393487;transcript:ENST00000264968	MGAT4A;MGAT4A	135;135
2	101002597	101002740	0.0015569	1	2.485667	10	3.6313	1.1457	exon;exon;exon;exon;exon;exon;exon;exon;exon;exon;utr5;utr5;utr5;utr5;utr5;utr5;utr5;utr5;utr5	transcript:ENST00000441435;transcript:ENST00000409711;transcript:ENST00000456292;transcript:ENST00000409038;transcript:ENST00000409650;transcript:ENST00000409733;transcript:ENST00000409320;transcript:ENST00000409028;transcript:ENST00000409000;transcript:ENST00000264258;transcript:ENST00000409711;transcript:ENST00000456292;transcript:ENST00000409038;transcript:ENST00000409650;transcript:ENST000004…	RPL31;RPL31;RPL31;RPL31;RPL31;RPL31;RPL31;RPL31;RPL31;RPL31;RPL31;RPL31;RPL31;RPL31;RPL31;RPL31;RPL31;RPL31;RPL31	2;39;39;39;39;39;39;39;39;39;11;11;104;104;104;104;104;104;104
2	101038476	101038622	0.040497	1	1.110476	14	2.1367	1.0262	exon;exon	transcript:ENST00000409318;transcript:ENST00000376840	TBC1D8;TBC1D8	146;146
2	101253368	101253433	0.032054	1	-1.536	10	0.98967	2.5257	exon	transcript:ENST00000289382	CNOT11	65
2	103623609	103623818	0.00057268	0.8157	2.929524	14	4.7848	1.8552	.	.	.	0
2	105097187	105097284	0.0071288	1	1.532333	10	3.6717	2.1393	exon	transcript:ENST00000258455	MRPS9	97
2	106344664	106344882	0.00077164	1	-3.291282	13	1.1077	4.399	.	.	.	0
2	108686558	108686769	0.014643	1	-3.087778	15	5.6798	8.7676	utr3;utr3	transcript:ENST00000393310;transcript:ENST00000544547	LIMS1;LIMS1	211;211
2	108766689	108767018	0.0264	1	0.67875	16	2.5806	1.9019	exon	transcript:ENST00000283195	RANBP2	329
2	108767252	108767417	0.023604	1	-0.903939	11	0.76364	1.6676	exon	transcript:ENST00000283195	RANBP2	165
2	110661664	110661796	0.0028223	1	1.719667	10	2.9873	1.2677	exon;exon;exon	transcript:ENST00000302759;transcript:ENST00000409311;transcript:ENST00000535254	BUB1;BUB1;BUB1	132;132;132
2	110968079	110968154	0.0077863	1	3.489	10	7.0013	3.5123	intron;intron;intron;intron	transcript:ENST00000433706;transcript:ENST00000417074;transcript:ENST00000439055;transcript:ENST00000389811	ACOXL;ACOXL;ACOXL;ACOXL	75;75;75;75
2	111207903	111208082	0.017299	1	-2.579667	10	2.6837	5.2633	.	.	.	0
2	111384566	111384776	0.00014349	0.82832	-5.43381	14	0.9619	6.3957	.	.	.	0
2	112530398	112530535	0.00057154	1	3.601333	10	5.2407	1.6393	utr3	transcript:ENST00000233336	TTL	137
2	112532120	112532316	0.024625	1	2.061	10	3.5183	1.4573	utr3	transcript:ENST00000233336	TTL	196
2	117180849	117181133	0.025013	1	1.223889	12	1.8467	0.62278	.	.	.	0
2	117919112	117919234	0.0071288	1	3.970333	10	5.5443	1.574	utr3;utr3	transcript:ENST00000319432;transcript:ENST00000376300	CCDC93;CCDC93	122;122
2	119245634	119245812	0.011712	1	-3.968125	16	1.5317	5.4998	exon;exon;exon;exon	transcript:ENST00000393107;transcript:ENST00000409811;transcript:ENST00000393106;transcript:ENST00000393110	STEAP3;STEAP3;STEAP3;STEAP3	178;178;178;178
2	119264601	119264767	0.015947	1	1.460556	12	3.4378	1.9772	utr3;utr3	transcript:ENST00000393106;transcript:ENST00000393110	STEAP3;STEAP3	166;166
2	119437511	119437615	0.013549	1	3.445333	10	5.1777	1.7323	utr3;utr3	transcript:ENST00000306406;transcript:ENST00000409826	TMEM37;TMEM37	104;88
2	121766202	121766374	0.047579	1	5.858	10	9.917	4.059	utr3;utr3	transcript:ENST00000536142;transcript:ENST00000389682	TSN;TSN	172;172
2	126557886	126558094	7.4254e-05	1	1.244667	10	2.5827	1.338	.	.	.	0
2	127289692	127289801	0.018005	1	-2.577667	10	1.1577	3.7353	exon;exon	transcript:ENST00000456257;transcript:ENST00000285398	ERCC3;ERCC3	109;109
2	127306236	127306464	0.016617	1	1.896667	10	3.7177	1.821	utr3	transcript:ENST00000409947	MAP3K2	228
2	127504958	127505084	0.0016378	1	-0.969333	10	2.0557	3.025	exon;exon	transcript:ENST00000409725;transcript:ENST00000295321	IWS1;IWS1	45;126
2	127708689	127708861	0.0034661	1	1.908974	13	4.2231	2.3141	exon	transcript:ENST00000322313	WDR33	172
2	127847545	127847670	0.0007906	1	-2.317667	10	1.5383	3.856	utr3;utr3	transcript:ENST00000409955;transcript:ENST00000272645	POLR2D;POLR2D	125;125
2	127847832	127847955	0.0059613	1	-1.063333	10	1.2673	2.3307	utr3;utr3;utr3	transcript:ENST00000409698;transcript:ENST00000409955;transcript:ENST00000272645	POLR2D;POLR2D;POLR2D	115;123;123
2	127852971	127853093	0.011959	1	-1.588667	10	0.732	2.3207	exon;exon;exon	transcript:ENST00000409698;transcript:ENST00000409955;transcript:ENST00000272645	POLR2D;POLR2D;POLR2D	93;122;122
2	130229557	130229646	0.0029619	1	1.438333	10	4.04	2.6017	.	.	.	0
2	130230841	130230959	0.042085	1	-0.754242	11	1.7988	2.553	.	.	.	0
2	130343064	130343188	0.0042213	1	1.348235	17	3.2831	1.9349	exon;exon;utr5;utr5	transcript:ENST00000409935;transcript:ENST00000259239;transcript:ENST00000428740;transcript:ENST00000409649	IMP4;IMP4;IMP4;IMP4	103;103;21;21
2	131048300	131048443	0.0051715	1	-0.866222	15	1.7158	2.582	utr3	transcript:ENST00000409185	FAM168B	143
2	131177958	131178138	0.0039395	1	1.568333	10	3.3947	1.8263	intron	transcript:ENST00000404460	PLEKHB2	180
2	131443081	131443245	0.0007025	1	-0.919683	21	2.2157	3.1354	.	.	.	0
2	131723907	131724074	0.0099068	1	-2.236944	12	2.0003	4.2372	.	.	.	0
2	135510783	135511060	0.02159	1	-0.777222	12	2.0131	2.7903	utr5;utr5;utr5	transcript:ENST00000264159;transcript:ENST00000536680;transcript:ENST00000401392	ZRANB3;ZRANB3;ZRANB3	277;277;277
2	135511145	135511245	0.038469	1	-0.975	10	2.7263	3.7013	utr5;utr5;utr5	transcript:ENST00000264159;transcript:ENST00000536680;transcript:ENST00000401392	ZRANB3;ZRANB3;ZRANB3	100;100;100
2	138288701	138288801	0.010537	1	-0.438667	10	2.44	2.8787	.	.	.	0
2	149010155	149010279	0.00054107	1	1.822	10	2.3313	0.50933	exon	transcript:ENST00000435030	KIF5C	124
2	149473226	149473360	0.024625	1	1.963333	10	2.6137	0.65033	utr3;utr3	transcript:ENST00000334166;transcript:ENST00000409381	LYPD6;LYPD6	134;134
2	150487399	150487666	0.00045848	0.8157	-2.565333	10	1.5217	4.087	exon;exon;exon;exon;utr5;utr5;utr5;utr5	transcript:ENST00000439275;transcript:ENST00000454202;transcript:ENST00000263895;transcript:ENST00000375734;transcript:ENST00000454202;transcript:ENST00000263895;transcript:ENST00000375734;transcript:ENST00000439275	RND3;RND3;RND3;RND3;RND3;RND3;RND3;RND3	18;18;18;18;249;249;249;249
2	152389601	152389731	0.047579	1	-2.164333	10	7.766	9.9303	intron	transcript:ENST00000288670	FMNL2	130
2	152389964	152390075	0.041325	1	1.786333	10	6.8007	5.0143	intron	transcript:ENST00000288670	FMNL2	111
2	156549645	156549770	0.015323	1	2.278333	10	3.741	1.4627	exon;exon;exon;exon;exon	transcript:ENST00000409125;transcript:ENST00000409674;transcript:ENST00000540309;transcript:ENST00000438166;transcript:ENST00000310454	GPD2;GPD2;GPD2;GPD2;GPD2	125;125;125;125;125
2	158621296	158621419	0.00083393	1	1.273333	10	2.174	0.90067	exon;exon;exon	transcript:ENST00000389759;transcript:ENST00000389757;transcript:ENST00000628904	PKP4;PKP4;PKP4	123;123;123
2	159194390	159194461	0.044359	1	-1.424	10	1.3227	2.7467	exon	transcript:ENST00000263635	TANC1	71
2	159229593	159229742	0.0045611	1	1.677556	15	3.0258	1.3482	exon	transcript:ENST00000263635	TANC1	149
2	159748707	159748876	0.0011347	1	1.723889	12	3.53	1.8061	exon;exon;exon;exon	transcript:ENST00000409591;transcript:ENST00000259050;transcript:ENST00000409175;transcript:ENST00000539065	MARCH7;MARCH7;MARCH7;MARCH7	169;169;169;169
2	160493369	160493462	0.03619	1	2.401944	12	7.9075	5.5056	utr5	transcript:ENST00000348849	RBMS1	93
2	161500969	161501234	0.028268	1	1.030513	13	2.7367	1.7062	.	.	.	0
2	161503828	161503949	0.038469	1	1.551	10	2.6233	1.0723	.	.	.	0
2	161506675	161506833	0.002439	1	-2.364	10	1.3347	3.6987	.	.	.	0
2	161507298	161507482	0.014081	1	2.663056	12	3.6581	0.995	.	.	.	0
2	164573768	164573983	0.033258	1	-2.077667	10	2.3247	4.4023	intron;intron;intron	transcript:ENST00000424693;transcript:ENST00000446413;transcript:ENST00000263915	GRB14;GRB14;GRB14	215;215;215
2	170602112	170602376	0.031215	1	0.682083	16	3.4935	2.8115	intron;intron	transcript:ENST00000408978;transcript:ENST00000409044	MYO3B;MYO3B	264;264
2	172081645	172081885	0.044747	1	1.705152	11	2.5061	0.80091	utr3	transcript:ENST00000315796	METAP1D	240
2	173266367	173266523	0.04282	1	-2.09	10	1.3383	3.4283	exon;exon	transcript:ENST00000375213;transcript:ENST00000409176	AC013461.1;AC013461.1	156;156
2	173431699	173431865	0.0025611	1	1.247667	10	2.582	1.3343	.	.	.	0
2	173478009	173478170	0.02201	1	-1.590476	14	1.3531	2.9436	.	.	.	0
2	174720117	174720283	0.0071288	1	1.204667	10	2.6403	1.4357	.	.	.	0
2	175178210	175178392	0.0338	1	-2.439091	11	0.67242	3.1115	exon;exon;exon;utr3;utr3;utr3	transcript:ENST00000392541;transcript:ENST00000409194;transcript:ENST00000284727;transcript:ENST00000392541;transcript:ENST00000409194;transcript:ENST00000284727	ATP5G3;ATP5G3;ATP5G3;ATP5G3;ATP5G3;ATP5G3	105;105;105;77;77;77
2	177541366	177541566	0.010784	1	1.989048	14	3.5014	1.5124	utr3	transcript:ENST00000264167	AGPS	200
2	178450967	178451045	0.010993	1	-1.962333	10	2.3257	4.288	exon;utr5;utr5	transcript:ENST00000325748;transcript:ENST00000457633;transcript:ENST00000325748	PRKRA;PRKRA;PRKRA	63;15;15
2	178454948	178455072	0.0096739	1	2.594	10	6.3323	3.7383	intron;intron;intron	transcript:ENST00000442710;transcript:ENST00000375129;transcript:ENST00000409117	DFNB59;DFNB59;DFNB59	124;124;124
2	178478364	178478518	0.010513	1	2.095758	11	3.0058	0.91	exon;exon;utr5	transcript:ENST00000434643;transcript:ENST00000424785;transcript:ENST00000424785	FKBP7;FKBP7;FKBP7	135;135;19
2	183607701	183608173	0.000712	1	-0.775556	27	2.3485	3.1241	.	.	.	0
2	189661439	189661560	1.7952e-06	0.22415	-3.943056	12	1.9581	5.9011	exon;exon;exon;exon;utr5;utr5;utr5;utr5;utr5;utr5	transcript:ENST00000607690;transcript:ENST00000607829;transcript:ENST00000606910;transcript:ENST00000607535;transcript:ENST00000606910;transcript:ENST00000420250;transcript:ENST00000607535;transcript:ENST00000425590;transcript:ENST00000260952;transcript:ENST00000607062	ASNSD1;ASNSD1;ASNSD1;ASNSD1;ASNSD1;ASNSD1;ASNSD1;ASNSD1;ASNSD1;ASNSD1	40;40;40;40;2;58;62;81;81;81
2	189667151	189667313	0.030887	1	2.273667	10	3.719	1.4453	exon;exon;exon	transcript:ENST00000606910;transcript:ENST00000420250;transcript:ENST00000260952	ASNSD1;ASNSD1;ASNSD1	118;162;162
2	189822429	189822629	0.0021514	1	-1.145714	14	1.569	2.7148	intron;intron;intron;intron;intron;intron;intron;intron;intron	transcript:ENST00000409593;transcript:ENST00000424307;transcript:ENST00000447232;transcript:ENST00000409823;transcript:ENST00000441310;transcript:ENST00000618056;transcript:ENST00000418224;transcript:ENST00000432292;transcript:ENST00000624204	PMS1;PMS1;PMS1;PMS1;PMS1;PMS1;PMS1;PMS1;PMS1	200;200;200;200;200;200;200;200;200
2	189923584	189923751	0.0092666	1	-1.079333	10	3.4857	4.565	.	.	.	0
2	191836233	191836456	0.026578	1	-5.270333	10	2.9553	8.2257	exon	transcript:ENST00000304141	SDPR	223
2	191881321	191881517	2.0596e-05	0.55218	-3.328095	14	1.3443	4.6724	.	.	.	0
2	193277112	193277188	0.026578	1	1.038333	10	3.0893	2.051	.	.	.	0
2	197400725	197400893	0.0037585	1	2.329333	10	4.7557	2.4263	exon	transcript:ENST00000335508	SF3B1	168
2	199956079	199956223	0.0084977	1	-2.127667	10	1.667	3.7947	exon;exon;exon	transcript:ENST00000435773;transcript:ENST00000392290;transcript:ENST00000295079	C2orf47;C2orf47;C2orf47	144;144;144
2	200467297	200467389	0.048417	1	1.130256	13	3.4718	2.3415	exon;exon;exon;exon;exon;exon;exon;exon;exon;exon;exon	transcript:ENST00000438761;transcript:ENST00000409151;transcript:ENST00000619961;transcript:ENST00000409397;transcript:ENST00000409140;transcript:ENST00000360760;transcript:ENST00000451764;transcript:ENST00000409385;transcript:ENST00000409988;transcript:ENST00000358677;transcript:ENST00000409718	SPATS2L;SPATS2L;SPATS2L;SPATS2L;SPATS2L;SPATS2L;SPATS2L;SPATS2L;SPATS2L;SPATS2L;SPATS2L	81;92;92;92;92;92;92;92;92;92;92
2	201129886	201130117	0.036109	1	-1.217083	16	1.8385	3.0556	exon;exon;exon;exon;exon;exon;exon;exon;exon;exon;exon;exon	transcript:ENST00000457277;transcript:ENST00000440180;transcript:ENST00000417748;transcript:ENST00000425030;transcript:ENST00000423241;transcript:ENST00000433445;transcript:ENST00000441224;transcript:ENST00000395148;transcript:ENST00000342795;transcript:ENST00000341582;transcript:ENST00000341222;transcript:ENST00000309955	CFLAR;CFLAR;CFLAR;CFLAR;CFLAR;CFLAR;CFLAR;CFLAR;CFLAR;CFLAR;CFLAR;CFLAR	231;231;231;167;231;173;231;231;231;231;231;231
2	201285192	201285270	0.019494	1	1.854667	10	2.5893	0.73467	exon;exon;exon;exon;exon;exon;exon	transcript:ENST00000444430;transcript:ENST00000323492;transcript:ENST00000358485;transcript:ENST00000264275;transcript:ENST00000432109;transcript:ENST00000264274;transcript:ENST00000392263	CASP8;CASP8;CASP8;CASP8;CASP8;CASP8;CASP8	78;78;78;78;78;78;78
2	202556314	202556471	0.012999	1	-3.766333	10	2.292	6.0583	exon	transcript:ENST00000374580	BMPR2	157
2	202911504	202911638	0.010981	1	-1.468205	13	1.5297	2.9979	utr5	transcript:ENST00000261015	WDR12	134
2	203191121	203191214	0.0031076	1	-3.719333	10	8.3303	12.05	intron;intron	transcript:ENST00000414576;transcript:ENST00000449802	NBEAL1;NBEAL1	93;93
2	203635524	203635724	0.00017317	0.46301	-7.248667	10	4.037	11.286	.	.	.	0
2	206115529	206115710	0.0018115	1	3.694	10	6.389	2.695	utr3	transcript:ENST00000233190	NDUFS1	181
2	206159944	206160034	0.032054	1	-0.453667	10	1.0677	1.5213	exon;exon;exon;exon;utr5;utr5;utr5;utr5	transcript:ENST00000445505;transcript:ENST00000392222;transcript:ENST00000392221;transcript:ENST00000236957;transcript:ENST00000445505;transcript:ENST00000392222;transcript:ENST00000392221;transcript:ENST00000236957	EEF1B2;EEF1B2;EEF1B2;EEF1B2;EEF1B2;EEF1B2;EEF1B2;EEF1B2	55;55;55;55;35;35;35;35
2	207767122	207767240	0.01471	1	2.583667	10	3.667	1.0833	exon	transcript:ENST00000295417	FZD5	118
2	209179711	209179901	0.0023528	1	1.104048	14	2.0219	0.91786	.	.	.	0
2	215435708	215436047	0.00042539	1	-1.894	25	3.1905	5.0845	exon;exon;exon;exon;exon;exon;exon;exon;exon;exon;exon;utr5;utr5;utr5;utr5;utr5;utr5;utr5;utr5;utr5;utr5;utr5	transcript:ENST00000426059;transcript:ENST00000356005;transcript:ENST00000432072;transcript:ENST00000443816;transcript:ENST00000446046;transcript:ENST00000359671;transcript:ENST00000354785;transcript:ENST00000357867;transcript:ENST00000336916;transcript:ENST00000323926;transcript:ENST00000421182;transcript:ENST00000426059;transcript:ENST00000356005;transcript:ENST00000432072;transcript:ENST000004…	FN1;FN1;FN1;FN1;FN1;FN1;FN1;FN1;FN1;FN1;FN1;FN1;FN1;FN1;FN1;FN1;FN1;FN1;FN1;FN1;FN1;FN1	94;94;94;94;94;94;94;94;94;94;94;245;245;245;245;245;245;245;245;245;245;245
2	218265046	218265159	0.047877	1	-0.50125	16	1.5762	2.0775	exon;exon;exon;exon	transcript:ENST00000422731;transcript:ENST00000420660;transcript:ENST00000444053;transcript:ENST00000248450	AAMP;AAMP;AAMP;AAMP	113;113;113;113
2	218275342	218275530	0.044359	1	1.165333	10	1.9317	0.76633	exon;exon;exon;exon;utr3;utr3;utr3;utr3	transcript:ENST00000445635;transcript:ENST00000444881;transcript:ENST00000396809;transcript:ENST00000258412;transcript:ENST00000445635;transcript:ENST00000444881;transcript:ENST00000396809;transcript:ENST00000258412	TMBIM1;TMBIM1;TMBIM1;TMBIM1;TMBIM1;TMBIM1;TMBIM1;TMBIM1	56;56;56;56;132;132;132;132
2	218281989	218282153	6.084e-05	0.35796	2.225439	19	3.0484	0.82298	exon;exon;exon;exon;exon;exon;exon;exon;exon;exon;exon;exon;exon;exon;exon;utr5;utr5;utr5;utr5;utr5;utr5;utr5;utr5;utr5;utr5;utr5;utr5;utr5;utr5;utr5;utr5	transcript:ENST00000420341;transcript:ENST00000413976;transcript:ENST00000434015;transcript:ENST00000451181;transcript:ENST00000453281;transcript:ENST00000444000;transcript:ENST00000453776;transcript:ENST00000444183;transcript:ENST00000440422;transcript:ENST00000418569;transcript:ENST00000425694;transcript:ENST00000429501;transcript:ENST00000444881;transcript:ENST00000396809;transcript:ENST000002…	TMBIM1;TMBIM1;TMBIM1;TMBIM1;TMBIM1;TMBIM1;TMBIM1;TMBIM1;TMBIM1;TMBIM1;TMBIM1;TMBIM1;TMBIM1;TMBIM1;TMBIM1;TMBIM1;TMBIM1;TMBIM1;TMBIM1;TMBIM1;TMBIM1;TMBIM1;TMBIM1;TMBIM1;TMBIM1;TMBIM1;TMBIM1;TMBIM1;TMBIM1;TMBIM1;TMBIM1	24;138;152;152;152;152;152;152;152;152;152;152;152;152;152;12;12;12;12;12;12;12;12;12;12;12;12;12;12;12;12
2	218401568	218401680	0.015334	1	3.504048	14	6.5667	3.0626	exon;exon;exon;exon;exon	transcript:ENST00000431127;transcript:ENST00000428361;transcript:ENST00000452977;transcript:ENST00000273062;transcript:ENST00000443891	CTDSP1;CTDSP1;CTDSP1;CTDSP1;CTDSP1	112;112;112;112;112
2	218664291	218664415	5.7862e-05	0.35796	-7.089	10	2.3863	9.4753	exon	transcript:ENST00000295704	RNF25	124
2	219057163	219057218	0.014119	1	1.707	10	3.616	1.909	intron	transcript:ENST00000295731	IHH	55
2	219233726	219233922	0.020584	1	2.136667	16	4.8829	2.7462	exon;exon;exon	transcript:ENST00000410034;transcript:ENST00000409849;transcript:ENST00000323348	ANKZF1;ANKZF1;ANKZF1	196;196;196
2	219235743	219235816	0.041325	1	-0.763667	10	3.0793	3.843	exon;exon;exon	transcript:ENST00000410034;transcript:ENST00000409849;transcript:ENST00000323348	ANKZF1;ANKZF1;ANKZF1	73;73;73
2	219382011	219382103	0.0023222	1	3.095333	10	3.9607	0.86533	exon;exon;exon;exon	transcript:ENST00000457935;transcript:ENST00000523282;transcript:ENST00000373972;transcript:ENST00000273075	DNPEP;DNPEP;DNPEP;DNPEP	92;92;92;92
2	219562495	219562598	0.031469	1	-0.88	12	1.4211	2.3011	exon;exon;exon;exon;exon;exon	transcript:ENST00000289656;transcript:ENST00000373873;transcript:ENST00000604031;transcript:ENST00000603926;transcript:ENST00000373876;transcript:ENST00000404537	OBSL1;OBSL1;OBSL1;OBSL1;OBSL1;OBSL1	103;103;17;103;103;103
2	219567452	219567565	0.039876	1	-2.068667	10	1.0887	3.1573	exon;exon;exon;exon;exon	transcript:ENST00000289656;transcript:ENST00000373873;transcript:ENST00000603926;transcript:ENST00000373876;transcript:ENST00000404537	OBSL1;OBSL1;OBSL1;OBSL1;OBSL1	113;113;113;113;113
2	221962399	221962699	0.028995	1	-0.504359	13	2.1177	2.6221	.	.	.	0
2	223704855	223704959	0.026578	1	0.862667	10	2.3647	1.502	.	.	.	0
2	226797308	226797489	0.0017307	1	-2.542821	13	0.86128	3.4041	exon	transcript:ENST00000305123	IRS1	181
2	227472201	227472266	0.024625	1	1.411333	10	3.4137	2.0023	utr5;utr5	transcript:ENST00000310078;transcript:ENST00000409979	AGFG1;AGFG1	65;65
2	229836849	229836935	0.0010856	1	-1.941333	10	1.2653	3.2067	exon;exon;exon;exon;exon	transcript:ENST00000453485;transcript:ENST00000409677;transcript:ENST00000389044;transcript:ENST00000389045;transcript:ENST00000283943	TRIP12;TRIP12;TRIP12;TRIP12;TRIP12	73;86;86;86;86
2	230515428	230515555	4.7885e-05	0.8157	7.243667	10	9.762	2.5183	exon	transcript:ENST00000264052	SP100	127
2	230878571	230878685	0.04282	1	-2.785333	10	7.5373	10.323	exon	transcript:ENST00000620962	ITM2C	114
2	231464375	231464485	0.030887	1	-0.678333	10	2.6097	3.288	utr5	transcript:ENST00000322723	NCL	110
2	231712977	231713304	0.01247	1	2.166667	10	4.6643	2.4977	utr3;utr3;utr3;utr3;utr3	transcript:ENST00000412128;transcript:ENST00000409683;transcript:ENST00000341369;transcript:ENST00000409115;transcript:ENST00000409321	PTMA;PTMA;PTMA;PTMA;PTMA	291;312;327;327;131
2	231781080	231781245	0.0043002	1	3.13	20	4.6828	1.5528	exon;exon;utr5;utr5;utr5	transcript:ENST00000409772;transcript:ENST00000287600;transcript:ENST00000428104;transcript:ENST00000409772;transcript:ENST00000287600	PDE6D;PDE6D;PDE6D;PDE6D;PDE6D	34;34;131;131;131
2	232844057	232844205	0.02791	1	0.941373	17	2.5824	1.641	exon;exon;exon;exon;exon;exon;exon	transcript:ENST00000426102;transcript:ENST00000409451;transcript:ENST00000409196;transcript:ENST00000409547;transcript:ENST00000409480;transcript:ENST00000373563;transcript:ENST00000629305	GIGYF2;GIGYF2;GIGYF2;GIGYF2;GIGYF2;GIGYF2;GIGYF2	136;148;148;148;148;148;148
2	232857367	232857512	0.033258	1	1.466333	10	2.525	1.0587	utr5	transcript:ENST00000448993	C2orf82	145
2	233295053	233295256	8.5825e-06	0.10592	4.993667	10	5.917	0.92333	utr3;utr3;utr3;utr3;utr3	transcript:ENST00000392018;transcript:ENST00000392020;transcript:ENST00000373525;transcript:ENST00000392017;transcript:ENST00000347464	ATG16L1;ATG16L1;ATG16L1;ATG16L1;ATG16L1	203;203;203;203;203
2	233462650	233462719	0.041325	1	-1.873333	10	1.106	2.9793	exon;exon	transcript:ENST00000409813;transcript:ENST00000264057	DGKD;DGKD	69;69
2	233471570	233471791	0.01471	1	2.733667	10	2.7337	0	utr3;utr3	transcript:ENST00000409813;transcript:ENST00000264057	DGKD;DGKD	221;221
2	233475959	233476095	0.0023594	1	0.952222	12	1.4878	0.53556	utr3;utr3	transcript:ENST00000251722;transcript:ENST00000450966	USP40;USP40	136;136
2	233840687	233840829	0.0026888	1	2.492	10	4.072	1.58	exon;exon;exon;exon	transcript:ENST00000414924;transcript:ENST00000411486;transcript:ENST00000432087;transcript:ENST00000441687	HJURP;HJURP;HJURP;HJURP	15;142;142;142
2	233841085	233841237	0.012022	1	-0.863056	12	1.7319	2.595	exon;exon;exon;exon	transcript:ENST00000414924;transcript:ENST00000411486;transcript:ENST00000432087;transcript:ENST00000441687	HJURP;HJURP;HJURP;HJURP	152;152;152;152
2	233841977	233842157	0.040988	1	-1.058205	13	1.12	2.1782	exon;exon;exon;exon;exon	transcript:ENST00000454020;transcript:ENST00000414924;transcript:ENST00000411486;transcript:ENST00000432087;transcript:ENST00000441687	HJURP;HJURP;HJURP;HJURP;HJURP	180;180;180;180;180
2	237578009	237578100	0.049261	1	2.650667	10	4.1347	1.484	exon;exon;exon	transcript:ENST00000430445;transcript:ENST00000411462;transcript:ENST00000264601	RAB17;RAB17;RAB17	91;91;91
2	237763016	237763188	0.00041013	0.98521	-1.631333	10	3.6327	5.264	exon;exon;exon	transcript:ENST00000392000;transcript:ENST00000244815;transcript:ENST00000289175	LRRFIP1;LRRFIP1;LRRFIP1	172;172;172
2	237763952	237764089	0.0338	1	0.968182	11	5.6555	4.6873	exon;exon;exon	transcript:ENST00000392000;transcript:ENST00000244815;transcript:ENST00000289175	LRRFIP1;LRRFIP1;LRRFIP1	137;137;137
2	237911795	237911857	0.033258	1	-3.769333	10	5.164	8.9333	utr3;utr3;utr3;utr3	transcript:ENST00000403885;transcript:ENST00000409726;transcript:ENST00000404910;transcript:ENST00000254661	RAMP1;RAMP1;RAMP1;RAMP1	62;62;62;62
2	238320689	238320765	0.017976	1	4.282121	11	7.2364	2.9542	exon;exon	transcript:ENST00000373327;transcript:ENST00000391993	TRAF3IP1;TRAF3IP1	76;76
2	241235161	241235240	0.015323	1	-0.576	10	1.479	2.055	exon;exon;exon;exon;exon	transcript:ENST00000373292;transcript:ENST00000310931;transcript:ENST00000391976;transcript:ENST00000427183;transcript:ENST00000391975	HDLBP;HDLBP;HDLBP;HDLBP;HDLBP	79;79;79;79;79
2	241573363	241573460	0.0011436	1	3.286	10	5.2507	1.9647	utr3	transcript:ENST00000318407	BOK	97
2	241633112	241633255	0.0049061	1	1.048718	13	2.43	1.3813	exon;exon	transcript:ENST00000612200;transcript:ENST00000407315	THAP4;THAP4	69;143
2	241633803	241633992	0.04613	1	-2.759091	11	1.5615	4.3206	exon	transcript:ENST00000407315	THAP4	189
2	241673431	241673502	0.015959	1	2.269667	10	3.8137	1.544	utr3;utr3	transcript:ENST00000404914;transcript:ENST00000405546	ATG4B;ATG4B	71;71
2	241687830	241688060	0.00052282	1	3.456111	12	4.3978	0.94167	utr5	transcript:ENST00000636051	ING5	230
3	3982251	3982366	0.026578	1	-1.752	10	1.4733	3.2253	.	.	.	0
3	4983253	4983405	0.030887	1	3.050667	10	5.0097	1.959	exon	transcript:ENST00000256495	BHLHE40	152
3	9734419	9734719	0.0017773	1	-2.147937	21	1.6305	3.7784	exon;exon;exon;exon;exon;exon	transcript:ENST00000457855;transcript:ENST00000426583;transcript:ENST00000420291;transcript:ENST00000383829;transcript:ENST00000424362;transcript:ENST00000433861	BRPF1;BRPF1;BRPF1;BRPF1;BRPF1;BRPF1	300;37;22;300;300;300
3	9787210	9787331	0.031084	1	1.945714	14	5.5579	3.6121	exon;exon;exon	transcript:ENST00000343450;transcript:ENST00000440161;transcript:ENST00000301964	TADA3;TADA3;TADA3	121;121;121
3	9791330	9791473	0.0012281	1	0.563333	12	1.3233	0.76	exon;exon;exon;exon;utr5;utr5;utr5;utr5	transcript:ENST00000439043;transcript:ENST00000343450;transcript:ENST00000440161;transcript:ENST00000301964;transcript:ENST00000439043;transcript:ENST00000343450;transcript:ENST00000440161;transcript:ENST00000301964	TADA3;TADA3;TADA3;TADA3;TADA3;TADA3;TADA3;TADA3	136;136;136;136;7;7;7;7
3	10005960	10006037	0.0016378	1	-2.600667	10	0.58067	3.1813	utr5	transcript:ENST00000470827	EMC3	77
3	10142837	10142958	0.049261	1	1.408333	10	2.9767	1.5683	intron;intron	transcript:ENST00000345392;transcript:ENST00000256474	VHL;VHL	121;121
3	10149929	10150172	0.045945	1	-1.379333	10	0.785	2.1643	exon;exon;utr3;utr3	transcript:ENST00000345392;transcript:ENST00000256474;transcript:ENST00000345392;transcript:ENST00000256474	VHL;VHL;VHL;VHL	36;36;207;207
3	10152223	10152342	0.039876	1	3.576	10	10.23	6.6543	down;down	transcript:ENST00000345392;transcript:ENST00000256474	VHL;VHL	119;119
3	10234487	10234616	0.0014086	1	-1.755641	13	1.5936	3.3492	exon	transcript:ENST00000256458	IRAK2	129
3	10242630	10242806	0.015461	1	1.517778	12	2.4203	0.9025	utr3	transcript:ENST00000256458	IRAK2	176
3	10279694	10279791	0.00083393	1	1.849667	10	3.6333	1.7837	utr3;utr3	transcript:ENST00000448281;transcript:ENST00000287652	TATDN2;TATDN2	97;97
3	10935092	10935195	0.028774	1	0.961212	11	1.83	0.86879	exon	transcript:ENST00000254488	SLC6A11	103
3	11234603	11234730	0.04039	1	0.881111	12	2.1108	1.2297	utr5;utr5;utr5	transcript:ENST00000413416;transcript:ENST00000431010;transcript:ENST00000438284	HRH1;HRH1;HRH1	127;127;127
3	12908350	12908437	0.0025611	1	-2.212333	10	1.2933	3.5057	exon;exon;exon	transcript:ENST00000613206;transcript:ENST00000618604;transcript:ENST00000273221	IQSEC1;IQSEC1;IQSEC1	87;87;87
3	13282750	13282798	0.0039395	1	2.512	10	5.291	2.779	.	.	.	0
3	13504903	13505005	0.0062358	1	-3.825	10	2.7197	6.5447	utr3;utr3;utr3;utr3;utr3;utr3	transcript:ENST00000437379;transcript:ENST00000522202;transcript:ENST00000402259;transcript:ENST00000446613;transcript:ENST00000295757;transcript:ENST00000433119	HDAC11;HDAC11;HDAC11;HDAC11;HDAC11;HDAC11	102;102;102;102;102;102
3	14112470	14112791	0.0013285	1	-3.968333	12	0.45472	4.4231	utr3;utr3	transcript:ENST00000396914;transcript:ENST00000295767	CHCHD4;CHCHD4	321;321
3	14142016	14142160	0.00064376	1	3.716389	12	4.7994	1.0831	utr3	transcript:ENST00000306077	TMEM43	144
3	14486208	14486329	0.0074511	1	-4.000333	10	2.567	6.5673	utr3;utr3	transcript:ENST00000613060;transcript:ENST00000622186	SLC6A6;SLC6A6	121;121
3	15253325	15253511	0.026578	1	2.599	10	4.5307	1.9317	promoter	transcript:ENST00000420195	SH3BP5-AS1	186
3	16270957	16271069	0.027603	1	1.328	10	2.2767	0.94867	exon;exon;exon;exon;exon	transcript:ENST00000606098;transcript:ENST00000435829;transcript:ENST00000605932;transcript:ENST00000285083;transcript:ENST00000627468	OXNAD1;OXNAD1;OXNAD1;OXNAD1;OXNAD1	112;112;112;112;112
3	17871614	17871827	1.6665e-06	0.1627	6.955333	10	8.836	1.8807	.	.	.	0
3	18538847	18538995	0.044996	1	-3.204722	12	0.98333	4.1881	.	.	.	0
3	19947128	19947339	0.049261	1	2.899333	10	5.5793	2.68	utr5;utr5	transcript:ENST00000443878;transcript:ENST00000273047	RAB5A;RAB5A	90;211
3	20174426	20174818	0.024293	1	1.360833	12	4.0897	2.7289	exon;exon;exon	transcript:ENST00000412997;transcript:ENST00000421451;transcript:ENST00000263753	SGO1;SGO1;SGO1	392;392;392
3	23919389	23919563	0.010993	1	1.496	10	3.5367	2.0407	exon;exon;exon;exon;exon;exon;exon;exon;utr5	transcript:ENST00000354811;transcript:ENST00000435882;transcript:ENST00000415719;transcript:ENST00000412097;transcript:ENST00000413699;transcript:ENST00000434031;transcript:ENST00000611050;transcript:ENST00000307839;transcript:ENST00000421515	RPL15;RPL15;RPL15;RPL15;RPL15;RPL15;RPL15;RPL15;NKIRAS1	112;112;112;22;112;20;112;112;62
3	23919731	23919942	0.032877	1	0.507436	13	1.5656	1.0582	utr5	transcript:ENST00000421515	NKIRAS1	211
3	27633066	27633196	0.011467	1	1.051333	10	3.626	2.5747	.	.	.	0
3	28241675	28241810	0.00071014	1	3.532	10	4.828	1.296	exon;exon;utr5;utr5	transcript:ENST00000423894;transcript:ENST00000466830;transcript:ENST00000423894;transcript:ENST00000466830	CMC1;CMC1;CMC1;CMC1	17;17;118;118
3	31455407	31455623	2.6836e-05	0.46301	2.850333	10	9.0143	6.164	.	.	.	0
3	31533112	31533233	0.045945	1	-7.953667	10	11.632	19.585	exon	transcript:ENST00000295770	STT3B	121
3	31636513	31636751	0.00020519	0.94378	3.459487	13	4.9197	1.4603	utr3	transcript:ENST00000295770	STT3B	238
3	32752925	32753102	0.015959	1	2.723667	10	3.8713	1.1477	intron;intron;intron;intron	transcript:ENST00000430408;transcript:ENST00000454516;transcript:ENST00000328834;transcript:ENST00000331889	CNOT10;CNOT10;CNOT10;CNOT10	177;177;177;177
3	32816882	32817028	0.00097749	1	1.641667	10	2.727	1.0853	promoter	transcript:ENST00000383763	TRIM71	146
3	33034160	33034353	0.00020888	1	-1.467778	15	2.0842	3.552	intron;intron;intron	transcript:ENST00000307377;transcript:ENST00000399402;transcript:ENST00000307363	GLB1;GLB1;GLB1	193;193;193
3	33034369	33034517	0.025515	1	-2.621538	13	3.3323	5.9538	intron;intron;intron	transcript:ENST00000307377;transcript:ENST00000399402;transcript:ENST00000307363	GLB1;GLB1;GLB1	148;148;148
3	33114116	33114231	0.0076041	1	0.7775	12	2.2944	1.5169	exon;exon	transcript:ENST00000449224;transcript:ENST00000320954	CRTAP;CRTAP	115;115
3	33841940	33842045	0.012022	1	1.968056	12	3.3867	1.4186	exon;exon	transcript:ENST00000457054;transcript:ENST00000307296	PDCD6IP;PDCD6IP	105;105
3	33869201	33869592	0.00023615	1	-2.974524	14	0.77976	3.7543	utr3;utr3	transcript:ENST00000457054;transcript:ENST00000307296	PDCD6IP;PDCD6IP	391;391
3	37327460	37327684	0.04282	1	0.708667	10	3.7107	3.002	exon;exon;exon	transcript:ENST00000437131;transcript:ENST00000356847;transcript:ENST00000361924	GOLGA4;GOLGA4;GOLGA4	224;224;224
3	38140418	38140509	0.011959	1	-1.775	10	0.81267	2.5877	exon;exon;exon;exon	transcript:ENST00000421516;transcript:ENST00000424893;transcript:ENST00000396334;transcript:ENST00000417037	MYD88;MYD88;MYD88;MYD88	91;91;91;91
3	38254988	38255177	0.018188	1	-1.232857	14	1.7826	3.0155	utr3	transcript:ENST00000311806	OXSR1	189
3	38524133	38524259	0.035783	1	3.44	10	4.5783	1.1383	exon;exon	transcript:ENST00000422077;transcript:ENST00000287675	EXOG;EXOG	126;126
3	39097788	39097954	0.0070766	1	-1.658974	13	1.3344	2.9933	utr3;utr3	transcript:ENST00000422110;transcript:ENST00000319283	GORASP1;GORASP1	166;166
3	39144275	39144444	4.0519e-05	0.98521	2.494815	18	4.35	1.8552	exon;exon	transcript:ENST00000514182;transcript:ENST00000273153	CSRNP1;CSRNP1	169;169
3	41225389	41225556	0.0072156	1	-1.085455	11	0.86	1.9455	exon;exon;exon;exon;exon	transcript:ENST00000396185;transcript:ENST00000453024;transcript:ENST00000349496;transcript:ENST00000396183;transcript:ENST00000405570	CTNNB1;CTNNB1;CTNNB1;CTNNB1;CTNNB1	167;167;167;167;167
3	41233561	41233754	0.040497	1	0.748333	14	2.9574	2.209	exon;exon;exon;exon;exon	transcript:ENST00000396185;transcript:ENST00000453024;transcript:ENST00000349496;transcript:ENST00000396183;transcript:ENST00000405570	CTNNB1;CTNNB1;CTNNB1;CTNNB1;CTNNB1	193;193;193;193;193
3	41236596	41236687	0.02109	1	-0.78	10	1.1487	1.9287	exon;exon;exon;exon;exon	transcript:ENST00000396185;transcript:ENST00000453024;transcript:ENST00000349496;transcript:ENST00000396183;transcript:ENST00000405570	CTNNB1;CTNNB1;CTNNB1;CTNNB1;CTNNB1	91;91;91;91;91
3	41239618	41239743	0.003419	1	1.772	10	3.1403	1.3683	utr3;utr3;utr3;utr3	transcript:ENST00000396185;transcript:ENST00000453024;transcript:ENST00000349496;transcript:ENST00000396183	CTNNB1;CTNNB1;CTNNB1;CTNNB1	125;118;125;125
3	42550683	42550801	0.037105	1	1.691333	10	2.4783	0.787	utr3	transcript:ENST00000451653	SEC22C	118
3	42639104	42639289	0.018737	1	-0.889667	10	1.9473	2.837	exon;exon	transcript:ENST00000617821;transcript:ENST00000232978	NKTR;NKTR	185;185
3	42647063	42647136	4.7885e-05	0.46301	-5.268	10	0.59167	5.8597	utr3;utr3	transcript:ENST00000617821;transcript:ENST00000232978	NKTR;NKTR	73;73
3	44510740	44510773	0.0096739	1	4.851667	10	7.8033	2.9517	promoter	transcript:ENST00000436261	ZNF852	33
3	44557280	44557354	0.041325	1	0.961667	10	2.581	1.6193	exon;exon;exon;exon	transcript:ENST00000273320;transcript:ENST00000341840;transcript:ENST00000431636;transcript:ENST00000426540	ZKSCAN7;ZKSCAN7;ZKSCAN7;ZKSCAN7	74;74;74;74
3	44578098	44578192	0.0047454	1	1.512667	10	3.202	1.6893	intron;intron;intron;intron	transcript:ENST00000419137;transcript:ENST00000447279;transcript:ENST00000341840;transcript:ENST00000431636	ZKSCAN7;ZKSCAN7;ZKSCAN7;ZKSCAN7	94;94;94;94
3	44578675	44578934	4.4899e-06	0.57666	1.536333	20	3.7343	2.198	utr5	transcript:ENST00000416644	ZNF660	259
3	44580471	44580518	0.0018115	1	2.983333	10	4.3007	1.3173	utr5	transcript:ENST00000416644	ZNF660	47
3	44646454	44646642	0.02193	1	1.521	10	2.408	0.887	exon;exon;utr3;utr3;intron;intron	transcript:ENST00000383745;transcript:ENST00000383744;transcript:ENST00000383745;transcript:ENST00000383744;transcript:ENST00000383745;transcript:ENST00000383744	ZNF197;ZNF197;ZNF197;ZNF197;ZNF197;ZNF197	35;35;117;117;36;36
3	44926663	44926780	0.0014382	1	-2.324242	11	2.9473	5.2715	exon;exon;exon;utr3;utr3;utr3	transcript:ENST00000342790;transcript:ENST00000424952;transcript:ENST00000296127;transcript:ENST00000342790;transcript:ENST00000424952;transcript:ENST00000296127	ZDHHC3;ZDHHC3;ZDHHC3;ZDHHC3;ZDHHC3;ZDHHC3	92;92;92;25;25;25
3	45547704	45547841	0.003419	1	0.897	10	2.6837	1.7867	utr3;utr3	transcript:ENST00000415258;transcript:ENST00000265537	LARS2;LARS2	137;137
3	45966533	45966620	0.015631	1	0.935758	11	2.7012	1.7655	exon;exon	transcript:ENST00000296137;transcript:ENST00000535325	FYCO1;FYCO1	87;87
3	45968132	45968228	0.0096739	1	-2.024333	10	2.8613	4.8857	exon;exon	transcript:ENST00000296137;transcript:ENST00000535325	FYCO1;FYCO1	96;96
3	47123346	47123674	0.020502	1	0.970238	14	2.1357	1.1655	exon;exon	transcript:ENST00000412450;transcript:ENST00000409792	SETD2;SETD2	328;328
3	47163908	47163969	0.0017227	1	3.511	10	4.4037	0.89267	exon;utr5;promoter;promoter;promoter	transcript:ENST00000409792;transcript:ENST00000409792;transcript:ENST00000429315;transcript:ENST00000412450;transcript:ENST00000409792	SETD2;SETD2;KIF9-AS1;SETD2;SETD2	16;43;2;2;2
3	47414272	47414372	0.049261	1	3.386667	10	5.5347	2.148	exon;exon	transcript:ENST00000545718;transcript:ENST00000265565	SCAP;SCAP	100;100
3	47426058	47426160	0.013549	1	-0.827	10	0.86433	1.6913	exon	transcript:ENST00000265565	SCAP	102
3	47495777	47495924	0.015323	1	-0.660667	10	0.977	1.6377	utr3	transcript:ENST00000296149	ELP6	147
3	47501679	47501799	0.049261	1	-1.699333	10	1.7163	3.4157	exon;exon;exon;exon;exon;exon;exon;exon	transcript:ENST00000414236;transcript:ENST00000449409;transcript:ENST00000425291;transcript:ENST00000444760;transcript:ENST00000412761;transcript:ENST00000439305;transcript:ENST00000446787;transcript:ENST00000296149	ELP6;ELP6;ELP6;ELP6;ELP6;ELP6;ELP6;ELP6	84;120;120;120;120;120;120;120
3	47610095	47610231	2.4821e-05	0.35796	2.450889	15	3.6418	1.1909	exon	transcript:ENST00000254480	SMARCC1	136
3	47851322	47851436	0.022798	1	-1.94	10	0.95633	2.8963	utr3;utr3;utr3	transcript:ENST00000426837;transcript:ENST00000395734;transcript:ENST00000429422	MAP4;MAP4;MAP4	114;114;114
3	47870825	47870918	0.02193	1	-2.024333	10	1.4003	3.4247	exon;exon;exon;exon;exon;exon;exon	transcript:ENST00000383736;transcript:ENST00000335271;transcript:ENST00000420772;transcript:ENST00000360240;transcript:ENST00000426837;transcript:ENST00000395734;transcript:ENST00000429422	MAP4;MAP4;MAP4;MAP4;MAP4;MAP4;MAP4	61;93;93;93;93;93;93
3	47871918	47872039	0.0078629	1	2.930278	12	3.7097	0.77944	exon;exon;exon;exon;exon;exon;exon	transcript:ENST00000383736;transcript:ENST00000335271;transcript:ENST00000420772;transcript:ENST00000360240;transcript:ENST00000426837;transcript:ENST00000395734;transcript:ENST00000429422	MAP4;MAP4;MAP4;MAP4;MAP4;MAP4;MAP4	121;121;121;121;121;121;121
3	47998681	47998849	0.029757	1	-0.693667	10	1.8403	2.534	exon;exon;exon;exon;exon;exon;exon;exon	transcript:ENST00000468075;transcript:ENST00000439356;transcript:ENST00000434267;transcript:ENST00000633710;transcript:ENST00000423088;transcript:ENST00000360240;transcript:ENST00000426837;transcript:ENST00000395734	MAP4;MAP4;MAP4;MAP4;MAP4;MAP4;MAP4;MAP4	168;168;168;168;168;168;168;168
3	48158958	48159088	0.00071014	1	3.957	10	5.738	1.781	exon;exon;intron;intron	transcript:ENST00000351231;transcript:ENST00000302506;transcript:ENST00000351231;transcript:ENST00000302506	CDC25A;CDC25A;CDC25A;CDC25A	127;127;3;3
3	48404450	48404545	0.00072833	1	0.643056	12	1.9972	1.3542	exon;exon;exon;utr3;utr3	transcript:ENST00000456774;transcript:ENST00000358536;transcript:ENST00000296440;transcript:ENST00000358536;transcript:ENST00000296440	PLXNB1;PLXNB1;PLXNB1;PLXNB1;PLXNB1	60;60;60;35;35
3	48421694	48421768	0.034501	1	0.837333	10	2.1147	1.2773	exon;exon;exon	transcript:ENST00000456774;transcript:ENST00000358536;transcript:ENST00000296440	PLXNB1;PLXNB1;PLXNB1	74;74;74
3	48847365	48847445	0.0084031	1	1.010303	11	2.5064	1.4961	exon;exon;exon;exon	transcript:ENST00000419216;transcript:ENST00000296446;transcript:ENST00000454963;transcript:ENST00000265563	PRKAR2A;PRKAR2A;PRKAR2A;PRKAR2A	80;80;80;80
3	49013229	49013353	0.033258	1	0.755667	10	2.0547	1.299	exon;exon;exon;exon;exon	transcript:ENST00000448293;transcript:ENST00000415265;transcript:ENST00000608424;transcript:ENST00000610967;transcript:ENST00000395474	WDR6;WDR6;WDR6;WDR6;WDR6	124;63;124;124;124
3	49013732	49013870	0.0096739	1	-2.141667	10	1.575	3.7167	exon;exon;exon;exon;exon	transcript:ENST00000448293;transcript:ENST00000415265;transcript:ENST00000608424;transcript:ENST00000610967;transcript:ENST00000395474	WDR6;WDR6;WDR6;WDR6;WDR6	138;138;138;138;138
3	49104618	49104747	0.043399	1	0.525758	11	1.4755	0.9497	exon;exon;exon;exon;exon;exon;exon;utr5;utr5;utr5;utr5;utr5;utr5;utr5;utr5;utr5	transcript:ENST00000635194;transcript:ENST00000635231;transcript:ENST00000634602;transcript:ENST00000452739;transcript:ENST00000635443;transcript:ENST00000414533;transcript:ENST00000306125;transcript:ENST00000635194;transcript:ENST00000635231;transcript:ENST00000635622;transcript:ENST00000634602;transcript:ENST00000634527;transcript:ENST00000452739;transcript:ENST00000635443;transcript:ENST000004…	QARS;QARS;QARS;QARS;QARS;QARS;QARS;QARS;QARS;QARS;QARS;QARS;QARS;QARS;QARS;QARS	115;81;115;115;115;115;115;14;14;14;14;14;14;14;14;14
3	49121697	49121963	0.019069	1	1.755362	23	4.7754	3.02	exon;exon;exon;exon;intron;intron	transcript:ENST00000305544;transcript:ENST00000305544;transcript:ENST00000418109;transcript:ENST00000418109;transcript:ENST00000305544;transcript:ENST00000418109	LAMB2;LAMB2;LAMB2;LAMB2;LAMB2;LAMB2	163;20;163;20;83;83
3	49357223	49357354	0.029757	1	2.001333	10	3.968	1.9667	utr3;utr3;utr3	transcript:ENST00000620890;transcript:ENST00000419349;transcript:ENST00000419783	GPX1;GPX1;GPX1	131;131;131
3	49357546	49357723	0.019494	1	1.734667	10	2.9757	1.241	exon;exon	transcript:ENST00000620890;transcript:ENST00000419783	GPX1;GPX1	177;177
3	49359251	49359406	0.0013356	1	2.429333	10	3.2577	0.82833	utr3	transcript:ENST00000418115	RHOA	155
3	49415113	49415287	0.041325	1	-3.143	10	1.5853	4.7283	utr3	transcript:ENST00000273590	TCTA	174
3	49684590	49684771	0.011644	1	1.34	12	2.8569	1.5169	exon;exon;exon;exon;intron;intron	transcript:ENST00000449682;transcript:ENST00000449682;transcript:ENST00000448220;transcript:ENST00000448220;transcript:ENST00000449682;transcript:ENST00000448220	MST1;MST1;MST1;MST1;MST1;MST1	66;34;66;34;81;81
3	50115433	50115594	0.0029297	1	0.9	16	2.9204	2.0204	exon	transcript:ENST00000347869	RBM5	161
3	50288178	50288268	0.02109	1	-1.007667	10	2.6873	3.695	exon;exon;exon;utr3;utr3;utr3	transcript:ENST00000436390;transcript:ENST00000426499;transcript:ENST00000417626;transcript:ENST00000436390;transcript:ENST00000426499;transcript:ENST00000417626	IFRD2;IFRD2;IFRD2;IFRD2;IFRD2;IFRD2	78;78;78;12;12;12
3	50320020	50320153	0.011276	1	1.757778	12	3.3425	1.5847	exon;exon;exon;exon;exon;exon	transcript:ENST00000424190;transcript:ENST00000458018;transcript:ENST00000442581;transcript:ENST00000395139;transcript:ENST00000357750;transcript:ENST00000447092	HYAL2;HYAL2;HYAL2;HYAL2;HYAL2;HYAL2	17;27;133;133;133;133
3	50320351	50320482	0.033258	1	1.262	10	2.2737	1.0117	exon;exon;exon;exon;exon;exon;exon;exon;exon	transcript:ENST00000415028;transcript:ENST00000428028;transcript:ENST00000426286;transcript:ENST00000424190;transcript:ENST00000458018;transcript:ENST00000442581;transcript:ENST00000395139;transcript:ENST00000357750;transcript:ENST00000447092	HYAL2;HYAL2;HYAL2;HYAL2;HYAL2;HYAL2;HYAL2;HYAL2;HYAL2	131;131;131;131;131;131;131;131;131
3	51385363	51385429	9.9605e-06	0.35796	4.034848	11	9.9791	5.9442	exon	transcript:ENST00000528157	MANF	66
3	51393285	51393367	0.0041284	1	-1.015333	10	2.1533	3.1687	exon	transcript:ENST00000563281	RBM15B	82
3	51393544	51393716	0.015601	1	-1.295417	16	2.7413	4.0367	exon	transcript:ENST00000563281	RBM15B	172
3	51403151	51403398	0.0043248	1	4.703636	11	7.537	2.8333	exon;exon;exon;intron;intron;intron	transcript:ENST00000335891;transcript:ENST00000504652;transcript:ENST00000423656;transcript:ENST00000335891;transcript:ENST00000504652;transcript:ENST00000423656	DCAF1;DCAF1;DCAF1;DCAF1;DCAF1;DCAF1	244;244;244;3;3;3
3	51538732	51538791	0.010097	1	6.555667	10	13.354	6.798	.	.	.	0
3	51967345	51967382	0.00048461	1	0.984	10	2.322	1.338	utr5;utr5;utr5;utr5;utr5;utr5;utr5;utr5;utr5;utr5	transcript:ENST00000461544;transcript:ENST00000483411;transcript:ENST00000490063;transcript:ENST00000489595;transcript:ENST00000497653;transcript:ENST00000466412;transcript:ENST00000468324;transcript:ENST00000484633;transcript:ENST00000461554;transcript:ENST00000355852	PCBP4;PCBP4;PCBP4;PCBP4;PCBP4;PCBP4;PCBP4;PCBP4;PCBP4;PCBP4	37;37;37;37;37;37;37;37;37;37
3	52194577	52194654	0.0031076	1	2.928	10	5.985	3.057	.	.	.	0
3	52291755	52291825	0.030887	1	0.781667	10	1.904	1.1223	exon;exon;exon	transcript:ENST00000436784;transcript:ENST00000471180;transcript:ENST00000461183	GLYCTK;GLYCTK;GLYCTK	70;70;70
3	52405153	52405297	0.00054107	0.98521	3.483333	10	4.959	1.4757	exon;exon;intron;intron	transcript:ENST00000296288;transcript:ENST00000460680;transcript:ENST00000296288;transcript:ENST00000460680	BAP1;BAP1;BAP1;BAP1	141;141;3;3
3	52406257	52406379	0.0054357	1	-3.047778	15	1.482	4.5298	exon;exon;intron;intron	transcript:ENST00000296288;transcript:ENST00000460680;transcript:ENST00000296288;transcript:ENST00000460680	BAP1;BAP1;BAP1;BAP1	65;119;3;3
3	52458668	52458815	0.044359	1	-2.055	10	0.58067	2.6357	exon;exon;exon;exon	transcript:ENST00000420808;transcript:ENST00000488380;transcript:ENST00000345716;transcript:ENST00000479054	NISCH;NISCH;NISCH;NISCH	147;147;147;147
3	52481403	52481573	0.0052214	1	4.579722	12	4.8922	0.3125	utr3;utr3	transcript:ENST00000420808;transcript:ENST00000488380	NISCH;NISCH	170;170
3	53255922	53256004	0.016617	1	-1.233	10	1.4317	2.6647	exon;exon;exon;utr5;utr5;utr5;utr5	transcript:ENST00000423516;transcript:ENST00000423525;transcript:ENST00000462138;transcript:ENST00000296289;transcript:ENST00000423516;transcript:ENST00000423525;transcript:ENST00000462138	TKT;TKT;TKT;TKT;TKT;TKT;TKT	20;20;20;62;62;58;62
3	53814083	53814186	0.020278	1	-1.41	10	1.7907	3.2007	utr3	transcript:ENST00000315251	CHDH	103
3	53817764	53817842	0.044359	1	0.941333	10	2.213	1.2717	exon;utr3	transcript:ENST00000315251;transcript:ENST00000315251	CHDH;CHDH	66;12
3	57269568	57269746	0.044359	1	0.788667	10	4.228	3.4393	exon;utr3;utr3;utr3	transcript:ENST00000288266;transcript:ENST00000389601;transcript:ENST00000487349;transcript:ENST00000288266	APPL1;ASB14;ASB14;APPL1	119;59;59;59
3	57571674	57571864	0.018737	1	1.136333	10	2.087	0.95067	utr3;utr3;utr3	transcript:ENST00000489843;transcript:ENST00000496292;transcript:ENST00000303436	ARF4;ARF4;ARF4	190;190;190
3	58008589	58008753	0.041325	1	-1.928	10	1.2177	3.1457	exon;exon;exon;exon	transcript:ENST00000429972;transcript:ENST00000358537;transcript:ENST00000295956;transcript:ENST00000490882	FLNB;FLNB;FLNB;FLNB	164;164;164;164
3	58123498	58123673	8.643e-06	1	-3.019444	12	1.6539	4.6733	exon;exon;exon;exon;exon	transcript:ENST00000493452;transcript:ENST00000429972;transcript:ENST00000358537;transcript:ENST00000295956;transcript:ENST00000490882	FLNB;FLNB;FLNB;FLNB;FLNB	175;175;175;175;175
3	58126598	58126714	0.0043255	1	1.817333	10	3.2457	1.4283	exon;exon;exon;exon;exon;intron;intron;intron;intron;intron	transcript:ENST00000493452;transcript:ENST00000429972;transcript:ENST00000358537;transcript:ENST00000295956;transcript:ENST00000490882;transcript:ENST00000493452;transcript:ENST00000429972;transcript:ENST00000358537;transcript:ENST00000295956;transcript:ENST00000490882	FLNB;FLNB;FLNB;FLNB;FLNB;FLNB;FLNB;FLNB;FLNB;FLNB	113;113;113;113;113;3;3;3;3;3
3	58171040	58171152	0.013549	1	2.494333	10	4.6367	2.1423	utr3;utr3;utr3;utr3	transcript:ENST00000419752;transcript:ENST00000429972;transcript:ENST00000358537;transcript:ENST00000295956	FLNB;FLNB;FLNB;FLNB	112;112;112;112
3	64023423	64023480	0.0039395	1	1.31	10	2.3387	1.0287	utr5;utr5;utr5;utr5;utr5	transcript:ENST00000478185;transcript:ENST00000497323;transcript:ENST00000482510;transcript:ENST00000492933;transcript:ENST00000295901	PSMD6;PSMD6;PSMD6;PSMD6;PSMD6	33;35;35;49;57
3	68636902	68637075	0.00023203	1	4.046	10	5.998	1.952	.	.	.	0
3	72086999	72087109	0.022798	1	-1.652667	10	1.7773	3.43	.	.	.	0
3	72087526	72087598	1.067e-06	0.22006	-4.799667	10	4.0627	8.8623	.	.	.	0
3	72378474	72378634	0.0047978	1	2.30963	18	4.7098	2.4002	exon	transcript:ENST00000477973	RYBP	160
3	78606911	78607026	0.0084977	1	-1.006667	10	0.95867	1.9653	exon;exon;exon;exon;exon;exon	transcript:ENST00000467549;transcript:ENST00000495273;transcript:ENST00000618846;transcript:ENST00000436010;transcript:ENST00000464233;transcript:ENST00000618833	ROBO1;ROBO1;ROBO1;ROBO1;ROBO1;ROBO1	115;115;115;115;115;115
3	78635835	78635946	0.0052019	1	-6.06	10	3.219	9.279	exon;exon;exon;exon;exon;exon	transcript:ENST00000467549;transcript:ENST00000495273;transcript:ENST00000618846;transcript:ENST00000436010;transcript:ENST00000464233;transcript:ENST00000618833	ROBO1;ROBO1;ROBO1;ROBO1;ROBO1;ROBO1	108;111;111;111;111;111
3	78938612	78938849	0.00048066	0.98521	1.628333	12	3.2086	1.5803	exon;exon;exon;exon;exon;exon	transcript:ENST00000467549;transcript:ENST00000495273;transcript:ENST00000618846;transcript:ENST00000436010;transcript:ENST00000464233;transcript:ENST00000618833	ROBO1;ROBO1;ROBO1;ROBO1;ROBO1;ROBO1	237;237;130;130;237;237
3	88055642	88055748	0.015323	1	1.525333	10	2.538	1.0127	exon;exon;exon;exon;exon	transcript:ENST00000467332;transcript:ENST00000462901;transcript:ENST00000482016;transcript:ENST00000398392;transcript:ENST00000309534	CGGBP1;CGGBP1;CGGBP1;CGGBP1;CGGBP1	91;106;106;106;106
3	94937229	94937432	0.024625	1	1.181667	10	2.1383	0.95667	.	.	.	0
3	97967320	97967442	0.03619	1	-0.465833	12	1.5281	1.9939	exon;exon;exon;exon	transcript:ENST00000506099;transcript:ENST00000360258;transcript:ENST00000394198;transcript:ENST00000333396	MINA;MINA;MINA;MINA	122;122;122;122
3	99850550	99850697	0.018026	1	0.573056	12	2.9167	2.3436	exon;exon;exon;exon;exon	transcript:ENST00000495625;transcript:ENST00000331335;transcript:ENST00000383694;transcript:ENST00000471562;transcript:ENST00000354552	FILIP1L;FILIP1L;FILIP1L;FILIP1L;FILIP1L	147;147;147;147;147
3	99850831	99850982	0.034501	1	0.582667	10	2.8613	2.2787	exon;exon;exon;exon;exon	transcript:ENST00000495625;transcript:ENST00000331335;transcript:ENST00000383694;transcript:ENST00000471562;transcript:ENST00000354552	FILIP1L;FILIP1L;FILIP1L;FILIP1L;FILIP1L	124;151;124;124;151
3	101853171	101853265	0.032054	1	0.646667	10	1.6047	0.958	exon;exon;exon;exon;exon	transcript:ENST00000491281;transcript:ENST00000326172;transcript:ENST00000326151;transcript:ENST00000394054;transcript:ENST00000483180	NFKBIZ;NFKBIZ;NFKBIZ;NFKBIZ;NFKBIZ	44;94;63;94;94
3	105366912	105366951	0.0020019	1	-3.704333	10	2.888	6.5923	utr5	transcript:ENST00000306107	ALCAM	39
3	107105237	107105357	0.0081351	1	1.498	10	3.1733	1.6753	.	.	.	0
3	109915937	109916194	0.0063029	1	-0.949556	15	1.6482	2.5978	.	.	.	0
3	111071808	111071902	0.013549	1	-2.100667	10	2.5857	4.6863	utr5;utr5;utr5	transcript:ENST00000319792;transcript:ENST00000485303;transcript:ENST00000491525	NECTIN3;NECTIN3;NECTIN3	35;94;94
3	111884243	111884431	0.0029619	1	2.197667	10	3.8087	1.611	exon;exon;exon;exon;exon;exon;exon;exon	transcript:ENST00000481953;transcript:ENST00000393925;transcript:ENST00000477695;transcript:ENST00000478922;transcript:ENST00000498699;transcript:ENST00000431670;transcript:ENST00000412622;transcript:ENST00000393923	PHLDB2;PHLDB2;PHLDB2;PHLDB2;PHLDB2;PHLDB2;PHLDB2;PHLDB2	188;188;188;188;188;188;188;188
3	111991428	111991654	0.0011294	1	-1.316889	15	1.5511	2.868	exon	transcript:ENST00000273359	ABHD10	226
3	111993122	111993242	0.014563	1	0.644545	11	1.6067	0.96212	utr3	transcript:ENST00000273359	ABHD10	120
3	113005448	113005727	0.037105	1	-1.697	10	1.4073	3.1043	exon;exon;utr3;utr3	transcript:ENST00000383675;transcript:ENST00000314400;transcript:ENST00000383675;transcript:ENST00000314400	NEPRO;NEPRO;NEPRO;NEPRO	192;192;87;87
3	113019567	113019640	0.0062358	1	1.706	10	2.934	1.228	exon;exon	transcript:ENST00000383675;transcript:ENST00000314400	NEPRO;NEPRO	73;73
3	113719735	113720115	0.039303	1	-1.616944	12	1.6139	3.2308	utr3;utr3	transcript:ENST00000616174;transcript:ENST00000240922	NAA50;NAA50	380;380
3	113919511	113919692	0.01471	1	3.110333	10	6.8287	3.7183	intron;intron;intron;intron	transcript:ENST00000440446;transcript:ENST00000462838;transcript:ENST00000472026;transcript:ENST00000358160	GRAMD1C;GRAMD1C;GRAMD1C;GRAMD1C	181;181;181;181
3	119824414	119824528	0.0092666	1	-3.365	10	1.881	5.246	utr3	transcript:ENST00000264235	GSK3B	114
3	120002062	120002212	0.018737	1	1.595667	10	3.433	1.8373	exon;exon	transcript:ENST00000316626;transcript:ENST00000264235	GSK3B;GSK3B	150;150
3	120094313	120094389	0.04282	1	3.489333	10	7.7427	4.2533	utr5	transcript:ENST00000264235	GSK3B	76
3	120327506	120327670	0.035783	1	1.621667	10	4.1647	2.543	utr3	transcript:ENST00000295628	LRRC58	164
3	120328139	120328313	0.032054	1	-1.169667	10	0.861	2.0307	utr3	transcript:ENST00000295628	LRRC58	174
3	121494262	121494413	0.0092869	1	0.405208	16	1.5498	1.1446	intron;intron	transcript:ENST00000264233;transcript:ENST00000621776	POLQ;POLQ	151;151
3	121690675	121690762	0.01471	1	-3.367333	10	3.88	7.2473	exon;exon;exon	transcript:ENST00000614479;transcript:ENST00000393667;transcript:ENST00000340645	GOLGB1;GOLGB1;GOLGB1	87;87;87
3	121692111	121692251	0.00097749	1	0.924333	10	2.743	1.8187	exon;exon;exon	transcript:ENST00000614479;transcript:ENST00000393667;transcript:ENST00000340645	GOLGB1;GOLGB1;GOLGB1	140;140;140
3	121694175	121694396	0.022907	1	0.887778	12	3.1292	2.2414	exon;exon;exon	transcript:ENST00000614479;transcript:ENST00000393667;transcript:ENST00000340645	GOLGB1;GOLGB1;GOLGB1	221;221;221
3	121696183	121696380	0.014119	1	-1.126333	10	2.3387	3.465	exon;exon;exon;exon	transcript:ENST00000494517;transcript:ENST00000614479;transcript:ENST00000393667;transcript:ENST00000340645	GOLGB1;GOLGB1;GOLGB1;GOLGB1	197;197;197;197
3	121697491	121697638	0.049261	1	0.523333	10	2.1867	1.6633	exon;exon;exon;exon;exon	transcript:ENST00000489400;transcript:ENST00000494517;transcript:ENST00000614479;transcript:ENST00000393667;transcript:ENST00000340645	GOLGB1;GOLGB1;GOLGB1;GOLGB1;GOLGB1	147;147;147;147;147
3	122740600	122740676	0.02109	1	1.004333	10	3.177	2.1727	exon	transcript:ENST00000306103	HSPBAP1	76
3	124737879	124738030	0.029757	1	-1.064667	10	1.213	2.2777	exon	transcript:ENST00000232607	UMPS	151
3	124763406	124763480	0.0054447	1	-1.166333	10	1.5453	2.7117	utr3	transcript:ENST00000296181	ITGB5	74
3	124969610	124969713	0.028663	1	0.742667	10	2.076	1.3333	utr3;utr3	transcript:ENST00000487661;transcript:ENST00000311127	HEG1;HEG1	103;103
3	124970423	124970549	0.0088747	1	-3.22	10	1.866	5.086	utr3;utr3	transcript:ENST00000487661;transcript:ENST00000311127	HEG1;HEG1	126;126
3	126460517	126460800	0.0031831	1	-4.986444	15	1.0347	6.0211	intron	transcript:ENST00000389709	ZXDC	283
3	126461904	126462017	0.025585	1	1.557333	10	2.6967	1.1393	exon;exon	transcript:ENST00000336332;transcript:ENST00000389709	ZXDC;ZXDC	113;113
3	127003358	127003468	0.01471	1	1.638	10	2.7577	1.1197	exon	transcript:ENST00000393409	PLXNA1	110
3	127030269	127030358	0.0056977	1	2.855	10	4.0517	1.1967	exon	transcript:ENST00000393409	PLXNA1	89
3	127668448	127668594	0.011676	1	2.126667	15	5.1396	3.0129	exon	transcript:ENST00000342480	PODXL2	146
3	127689831	127689956	0.047579	1	-1.331667	10	1.814	3.1457	utr3;utr3;utr3;utr3	transcript:ENST00000434178;transcript:ENST00000398104;transcript:ENST00000453507;transcript:ENST00000265052	MGLL;MGLL;MGLL;MGLL	125;125;125;125
3	127690534	127690661	0.00024586	0.98521	-3.376667	10	1.389	4.7657	utr3;utr3;utr3;utr3	transcript:ENST00000434178;transcript:ENST00000398104;transcript:ENST00000453507;transcript:ENST00000265052	MGLL;MGLL;MGLL;MGLL	127;127;127;127
3	128097301	128097451	0.00022073	1	-3.317778	12	1.0864	4.4042	exon;exon;exon;exon	transcript:ENST00000478892;transcript:ENST00000322623;transcript:ENST00000464873;transcript:ENST00000472125	RUVBL1;RUVBL1;RUVBL1;RUVBL1	150;150;150;150
[truncated: 18,149 more rows]
